# Supplementary material for: The relative importance of ski resort- and weather-related characteristics when going alpine skiing: Data from a rating-based conjoint survey
Source: Data Brief. 2021 Jun 29;37:107252. doi: 10.1016/j.dib.2021.107252 (PMC8258849; doi:10.1016/j.dib.2021.107252)
Supplement: Supplementary file 1 [file mmc1.xlsx]

## Sheet: Sheet1
ID	QUESTIONAIRE_CODE	QUESTION	CODE-QUESTION	QUE_TIME	WEKKDAY	PRICE	PERIOD	WEATHER	TEMPERATURE	WIND	SLOPES_OPEN	R8-HELP	RATING	QUE_1	QUE_5	QUE_10	MIDWEEK	WEEKEND	REGULAR_WEEK	VACATION	P250	P350	P450	P550	P650	SUN	RAIN	SNOW	CLOUD	FOG	TEMP_-20	TEMP_-15	TEMP_-10	TEMP_-5	TEMP_0	TEMP_P5	NO_WIND	GENTLE_BREEZE	FRESH_BREEZE	SLOPES_50	SLOPES_75	SLOPES_100	MALE	FEMALE	AGE	HAFJELL_RESIDENCE	SKIING_DAYS_TOTAL	SKIING_DAYS_HAFJELL	SKIING_MIDWEEK
1	SLOPES-2	8	BAKKER-28	10	MIDWEEK	250	REGULAR WEEK	SUN	-5	NO WIND	1	8_1_rate	90	0	0	1	1	0	1	0	1	0	0	0	0	1	0	0	0	0	0	0	0	1	0	0	1	0	0	0	0	1	0	1	47	2	6	0	1
1	SLOPES-2	8	BAKKER-28	5	MIDWEEK	350	REGULAR WEEK	SUN	-5	NO WIND	1	8_2_rate	100	0	1	0	1	0	1	0	0	1	0	0	0	1	0	0	0	0	0	0	0	1	0	0	1	0	0	0	0	1	0	1	47	2	6	0	1
1	SLOPES-2	8	BAKKER-28	5	MIDWEEK	450	REGULAR WEEK	SUN	-5	NO WIND	1	8_3_rate	20	0	1	0	1	0	1	0	0	0	1	0	0	1	0	0	0	0	0	0	0	1	0	0	1	0	0	0	0	1	0	1	47	2	6	0	1
1	SLOPES-2	8	BAKKER-28	1	MIDWEEK	550	REGULAR WEEK	SUN	-5	NO WIND	1	8_4_rate	10	1	0	0	1	0	1	0	0	0	0	1	0	1	0	0	0	0	0	0	0	1	0	0	1	0	0	0	0	1	0	1	47	2	6	0	1
1	SLOPES-2	8	BAKKER-28	10	WEEKEND	250	REGULAR WEEK	SUN	-5	NO WIND	1	8_5_rate	90	0	0	1	0	1	1	0	1	0	0	0	0	1	0	0	0	0	0	0	0	1	0	0	1	0	0	0	0	1	0	1	47	2	6	0	1
1	SLOPES-2	8	BAKKER-28	10	WEEKEND	350	REGULAR WEEK	SUN	-5	NO WIND	1	8_6_rate	50	0	0	1	0	1	1	0	0	1	0	0	0	1	0	0	0	0	0	0	0	1	0	0	1	0	0	0	0	1	0	1	47	2	6	0	1
1	SLOPES-2	8	BAKKER-28	5	WEEKEND	450	REGULAR WEEK	SUN	-5	NO WIND	1	8_7_rate	20	0	1	0	0	1	1	0	0	0	1	0	0	1	0	0	0	0	0	0	0	1	0	0	1	0	0	0	0	1	0	1	47	2	6	0	1
1	SLOPES-2	8	BAKKER-28	5	WEEKEND	550	REGULAR WEEK	SUN	-5	NO WIND	1	8_8_rate	0	0	1	0	0	1	1	0	0	0	0	1	0	1	0	0	0	0	0	0	0	1	0	0	1	0	0	0	0	1	0	1	47	2	6	0	1
1	SLOPES-2	8	BAKKER-28	1	WEEKEND	650	REGULAR WEEK	SUN	-5	NO WIND	1	8_9_rate	0	1	0	0	0	1	1	0	0	0	0	0	1	1	0	0	0	0	0	0	0	1	0	0	1	0	0	0	0	1	0	1	47	2	6	0	1
1	SLOPES-2	9	BAKKER-29	10	MIDWEEK	250	REGULAR WEEK	SUN	-5	NO WIND	0.75	9_1_rate	70	0	0	1	1	0	1	0	1	0	0	0	0	1	0	0	0	0	0	0	0	1	0	0	1	0	0	0	1	0	0	1	47	2	6	0	1
1	SLOPES-2	9	BAKKER-29	5	MIDWEEK	350	REGULAR WEEK	SUN	-5	NO WIND	0.75	9_2_rate	70	0	1	0	1	0	1	0	0	1	0	0	0	1	0	0	0	0	0	0	0	1	0	0	1	0	0	0	1	0	0	1	47	2	6	0	1
1	SLOPES-2	9	BAKKER-29	5	MIDWEEK	450	REGULAR WEEK	SUN	-5	NO WIND	0.75	9_3_rate	50	0	1	0	1	0	1	0	0	0	1	0	0	1	0	0	0	0	0	0	0	1	0	0	1	0	0	0	1	0	0	1	47	2	6	0	1
1	SLOPES-2	9	BAKKER-29	1	MIDWEEK	550	REGULAR WEEK	SUN	-5	NO WIND	0.75	9_4_rate	50	1	0	0	1	0	1	0	0	0	0	1	0	1	0	0	0	0	0	0	0	1	0	0	1	0	0	0	1	0	0	1	47	2	6	0	1
1	SLOPES-2	9	BAKKER-29	10	WEEKEND	250	REGULAR WEEK	SUN	-5	NO WIND	0.75	9_5_rate	70	0	0	1	0	1	1	0	1	0	0	0	0	1	0	0	0	0	0	0	0	1	0	0	1	0	0	0	1	0	0	1	47	2	6	0	1
1	SLOPES-2	9	BAKKER-29	10	WEEKEND	350	REGULAR WEEK	SUN	-5	NO WIND	0.75	9_6_rate	20	0	0	1	0	1	1	0	0	1	0	0	0	1	0	0	0	0	0	0	0	1	0	0	1	0	0	0	1	0	0	1	47	2	6	0	1
1	SLOPES-2	9	BAKKER-29	5	WEEKEND	450	REGULAR WEEK	SUN	-5	NO WIND	0.75	9_7_rate	0	0	1	0	0	1	1	0	0	0	1	0	0	1	0	0	0	0	0	0	0	1	0	0	1	0	0	0	1	0	0	1	47	2	6	0	1
1	SLOPES-2	9	BAKKER-29	5	WEEKEND	550	REGULAR WEEK	SUN	-5	NO WIND	0.75	9_8_rate	0	0	1	0	0	1	1	0	0	0	0	1	0	1	0	0	0	0	0	0	0	1	0	0	1	0	0	0	1	0	0	1	47	2	6	0	1
1	SLOPES-2	9	BAKKER-29	1	WEEKEND	650	REGULAR WEEK	SUN	-5	NO WIND	0.75	9_9_rate	0	1	0	0	0	1	1	0	0	0	0	0	1	1	0	0	0	0	0	0	0	1	0	0	1	0	0	0	1	0	0	1	47	2	6	0	1
2	SLOPES-1	8	BAKKER-18	10	MIDWEEK	250	REGULAR WEEK	SUN	-5	NO WIND	1	8_1_rate	50	0	0	1	1	0	1	0	1	0	0	0	0	1	0	0	0	0	0	0	0	1	0	0	1	0	0	0	0	1	1	0	48	2	5	0	1
2	SLOPES-1	8	BAKKER-18	5	MIDWEEK	350	REGULAR WEEK	SUN	-5	NO WIND	1	8_2_rate	50	0	1	0	1	0	1	0	0	1	0	0	0	1	0	0	0	0	0	0	0	1	0	0	1	0	0	0	0	1	1	0	48	2	5	0	1
2	SLOPES-1	8	BAKKER-18	5	MIDWEEK	450	REGULAR WEEK	SUN	-5	NO WIND	1	8_3_rate	40	0	1	0	1	0	1	0	0	0	1	0	0	1	0	0	0	0	0	0	0	1	0	0	1	0	0	0	0	1	1	0	48	2	5	0	1
2	SLOPES-1	8	BAKKER-18	1	MIDWEEK	550	REGULAR WEEK	SUN	-5	NO WIND	1	8_4_rate	70	1	0	0	1	0	1	0	0	0	0	1	0	1	0	0	0	0	0	0	0	1	0	0	1	0	0	0	0	1	1	0	48	2	5	0	1
2	SLOPES-1	8	BAKKER-18	10	WEEKEND	250	REGULAR WEEK	SUN	-5	NO WIND	1	8_5_rate	50	0	0	1	0	1	1	0	1	0	0	0	0	1	0	0	0	0	0	0	0	1	0	0	1	0	0	0	0	1	1	0	48	2	5	0	1
2	SLOPES-1	8	BAKKER-18	10	WEEKEND	350	REGULAR WEEK	SUN	-5	NO WIND	1	8_6_rate	40	0	0	1	0	1	1	0	0	1	0	0	0	1	0	0	0	0	0	0	0	1	0	0	1	0	0	0	0	1	1	0	48	2	5	0	1
2	SLOPES-1	8	BAKKER-18	5	WEEKEND	450	REGULAR WEEK	SUN	-5	NO WIND	1	8_7_rate	60	0	1	0	0	1	1	0	0	0	1	0	0	1	0	0	0	0	0	0	0	1	0	0	1	0	0	0	0	1	1	0	48	2	5	0	1
2	SLOPES-1	8	BAKKER-18	5	WEEKEND	550	REGULAR WEEK	SUN	-5	NO WIND	1	8_8_rate	40	0	1	0	0	1	1	0	0	0	0	1	0	1	0	0	0	0	0	0	0	1	0	0	1	0	0	0	0	1	1	0	48	2	5	0	1
2	SLOPES-1	8	BAKKER-18	1	WEEKEND	650	REGULAR WEEK	SUN	-5	NO WIND	1	8_9_rate	50	1	0	0	0	1	1	0	0	0	0	0	1	1	0	0	0	0	0	0	0	1	0	0	1	0	0	0	0	1	1	0	48	2	5	0	1
2	SLOPES-1	9	BAKKER-19	10	MIDWEEK	250	REGULAR WEEK	SUN	-5	NO WIND	0.5	9_1_rate	40	0	0	1	1	0	1	0	1	0	0	0	0	1	0	0	0	0	0	0	0	1	0	0	1	0	0	1	0	0	1	0	48	2	5	0	1
2	SLOPES-1	9	BAKKER-19	5	MIDWEEK	350	REGULAR WEEK	SUN	-5	NO WIND	0.5	9_2_rate	50	0	1	0	1	0	1	0	0	1	0	0	0	1	0	0	0	0	0	0	0	1	0	0	1	0	0	1	0	0	1	0	48	2	5	0	1
2	SLOPES-1	9	BAKKER-19	5	MIDWEEK	450	REGULAR WEEK	SUN	-5	NO WIND	0.5	9_3_rate	30	0	1	0	1	0	1	0	0	0	1	0	0	1	0	0	0	0	0	0	0	1	0	0	1	0	0	1	0	0	1	0	48	2	5	0	1
2	SLOPES-1	9	BAKKER-19	1	MIDWEEK	550	REGULAR WEEK	SUN	-5	NO WIND	0.5	9_4_rate	20	1	0	0	1	0	1	0	0	0	0	1	0	1	0	0	0	0	0	0	0	1	0	0	1	0	0	1	0	0	1	0	48	2	5	0	1
2	SLOPES-1	9	BAKKER-19	10	WEEKEND	250	REGULAR WEEK	SUN	-5	NO WIND	0.5	9_5_rate	40	0	0	1	0	1	1	0	1	0	0	0	0	1	0	0	0	0	0	0	0	1	0	0	1	0	0	1	0	0	1	0	48	2	5	0	1
2	SLOPES-1	9	BAKKER-19	10	WEEKEND	350	REGULAR WEEK	SUN	-5	NO WIND	0.5	9_6_rate	40	0	0	1	0	1	1	0	0	1	0	0	0	1	0	0	0	0	0	0	0	1	0	0	1	0	0	1	0	0	1	0	48	2	5	0	1
2	SLOPES-1	9	BAKKER-19	5	WEEKEND	450	REGULAR WEEK	SUN	-5	NO WIND	0.5	9_7_rate	40	0	1	0	0	1	1	0	0	0	1	0	0	1	0	0	0	0	0	0	0	1	0	0	1	0	0	1	0	0	1	0	48	2	5	0	1
2	SLOPES-1	9	BAKKER-19	5	WEEKEND	550	REGULAR WEEK	SUN	-5	NO WIND	0.5	9_8_rate	30	0	1	0	0	1	1	0	0	0	0	1	0	1	0	0	0	0	0	0	0	1	0	0	1	0	0	1	0	0	1	0	48	2	5	0	1
2	SLOPES-1	9	BAKKER-19	1	WEEKEND	650	REGULAR WEEK	SUN	-5	NO WIND	0.5	9_9_rate	30	1	0	0	0	1	1	0	0	0	0	0	1	1	0	0	0	0	0	0	0	1	0	0	1	0	0	1	0	0	1	0	48	2	5	0	1
3	WIND-1	8	VIND-18	10	MIDWEEK	250	REGULAR WEEK	CLOUDY	-10	NO WIND	1	8_1_rate	50	0	0	1	1	0	1	0	1	0	0	0	0	0	0	0	1	0	0	0	1	0	0	0	1	0	0	0	0	1	0	1	15	0	3	2	1
3	WIND-1	8	VIND-18	5	MIDWEEK	350	REGULAR WEEK	CLOUDY	-10	NO WIND	1	8_2_rate	30	0	1	0	1	0	1	0	0	1	0	0	0	0	0	0	1	0	0	0	1	0	0	0	1	0	0	0	0	1	0	1	15	0	3	2	1
3	WIND-1	8	VIND-18	5	MIDWEEK	450	REGULAR WEEK	CLOUDY	-10	NO WIND	1	8_3_rate	30	0	1	0	1	0	1	0	0	0	1	0	0	0	0	0	1	0	0	0	1	0	0	0	1	0	0	0	0	1	0	1	15	0	3	2	1
3	WIND-1	8	VIND-18	1	MIDWEEK	550	REGULAR WEEK	CLOUDY	-10	NO WIND	1	8_4_rate	0	1	0	0	1	0	1	0	0	0	0	1	0	0	0	0	1	0	0	0	1	0	0	0	1	0	0	0	0	1	0	1	15	0	3	2	1
3	WIND-1	8	VIND-18	10	WEEKEND	250	REGULAR WEEK	CLOUDY	-10	NO WIND	1	8_5_rate	70	0	0	1	0	1	1	0	1	0	0	0	0	0	0	0	1	0	0	0	1	0	0	0	1	0	0	0	0	1	0	1	15	0	3	2	1
3	WIND-1	8	VIND-18	10	WEEKEND	350	REGULAR WEEK	CLOUDY	-10	NO WIND	1	8_6_rate	70	0	0	1	0	1	1	0	0	1	0	0	0	0	0	0	1	0	0	0	1	0	0	0	1	0	0	0	0	1	0	1	15	0	3	2	1
3	WIND-1	8	VIND-18	5	WEEKEND	450	REGULAR WEEK	CLOUDY	-10	NO WIND	1	8_7_rate	80	0	1	0	0	1	1	0	0	0	1	0	0	0	0	0	1	0	0	0	1	0	0	0	1	0	0	0	0	1	0	1	15	0	3	2	1
3	WIND-1	8	VIND-18	5	WEEKEND	550	REGULAR WEEK	CLOUDY	-10	NO WIND	1	8_8_rate	60	0	1	0	0	1	1	0	0	0	0	1	0	0	0	0	1	0	0	0	1	0	0	0	1	0	0	0	0	1	0	1	15	0	3	2	1
3	WIND-1	8	VIND-18	1	WEEKEND	650	REGULAR WEEK	CLOUDY	-10	NO WIND	1	8_9_rate	60	1	0	0	0	1	1	0	0	0	0	0	1	0	0	0	1	0	0	0	1	0	0	0	1	0	0	0	0	1	0	1	15	0	3	2	1
3	WIND-1	9	VIND-19	10	MIDWEEK	250	REGULAR WEEK	CLOUDY	-10	FRESH BREEZE	1	9_1_rate	30	0	0	1	1	0	1	0	1	0	0	0	0	0	0	0	1	0	0	0	1	0	0	0	0	0	1	0	0	1	0	1	15	0	3	2	1
3	WIND-1	9	VIND-19	5	MIDWEEK	350	REGULAR WEEK	CLOUDY	-10	FRESH BREEZE	1	9_2_rate	40	0	1	0	1	0	1	0	0	1	0	0	0	0	0	0	1	0	0	0	1	0	0	0	0	0	1	0	0	1	0	1	15	0	3	2	1
3	WIND-1	9	VIND-19	5	MIDWEEK	450	REGULAR WEEK	CLOUDY	-10	FRESH BREEZE	1	9_3_rate	30	0	1	0	1	0	1	0	0	0	1	0	0	0	0	0	1	0	0	0	1	0	0	0	0	0	1	0	0	1	0	1	15	0	3	2	1
3	WIND-1	9	VIND-19	1	MIDWEEK	550	REGULAR WEEK	CLOUDY	-10	FRESH BREEZE	1	9_4_rate	20	1	0	0	1	0	1	0	0	0	0	1	0	0	0	0	1	0	0	0	1	0	0	0	0	0	1	0	0	1	0	1	15	0	3	2	1
3	WIND-1	9	VIND-19	10	WEEKEND	250	REGULAR WEEK	CLOUDY	-10	FRESH BREEZE	1	9_5_rate	40	0	0	1	0	1	1	0	1	0	0	0	0	0	0	0	1	0	0	0	1	0	0	0	0	0	1	0	0	1	0	1	15	0	3	2	1
3	WIND-1	9	VIND-19	10	WEEKEND	350	REGULAR WEEK	CLOUDY	-10	FRESH BREEZE	1	9_6_rate	50	0	0	1	0	1	1	0	0	1	0	0	0	0	0	0	1	0	0	0	1	0	0	0	0	0	1	0	0	1	0	1	15	0	3	2	1
3	WIND-1	9	VIND-19	5	WEEKEND	450	REGULAR WEEK	CLOUDY	-10	FRESH BREEZE	1	9_7_rate	70	0	1	0	0	1	1	0	0	0	1	0	0	0	0	0	1	0	0	0	1	0	0	0	0	0	1	0	0	1	0	1	15	0	3	2	1
3	WIND-1	9	VIND-19	5	WEEKEND	550	REGULAR WEEK	CLOUDY	-10	FRESH BREEZE	1	9_8_rate	60	0	1	0	0	1	1	0	0	0	0	1	0	0	0	0	1	0	0	0	1	0	0	0	0	0	1	0	0	1	0	1	15	0	3	2	1
3	WIND-1	9	VIND-19	1	WEEKEND	650	REGULAR WEEK	CLOUDY	-10	FRESH BREEZE	1	9_9_rate	30	1	0	0	0	1	1	0	0	0	0	0	1	0	0	0	1	0	0	0	1	0	0	0	0	0	1	0	0	1	0	1	15	0	3	2	1
4	WIND-2	8	VIND-28	10	MIDWEEK	250	REGULAR WEEK	FOG	0	NO WIND	1	8_1_rate	50	0	0	1	1	0	1	0	1	0	0	0	0	0	0	0	0	1	0	0	0	0	1	0	1	0	0	0	0	1	1	0	49	0	3	2	0
4	WIND-2	8	VIND-28	5	MIDWEEK	350	REGULAR WEEK	FOG	0	NO WIND	1	8_2_rate	75	0	1	0	1	0	1	0	0	1	0	0	0	0	0	0	0	1	0	0	0	0	1	0	1	0	0	0	0	1	1	0	49	0	3	2	0
4	WIND-2	8	VIND-28	5	MIDWEEK	450	REGULAR WEEK	FOG	0	NO WIND	1	8_3_rate	50	0	1	0	1	0	1	0	0	0	1	0	0	0	0	0	0	1	0	0	0	0	1	0	1	0	0	0	0	1	1	0	49	0	3	2	0
4	WIND-2	8	VIND-28	1	MIDWEEK	550	REGULAR WEEK	FOG	0	NO WIND	1	8_4_rate	0	1	0	0	1	0	1	0	0	0	0	1	0	0	0	0	0	1	0	0	0	0	1	0	1	0	0	0	0	1	1	0	49	0	3	2	0
4	WIND-2	8	VIND-28	10	WEEKEND	250	REGULAR WEEK	FOG	0	NO WIND	1	8_5_rate	75	0	0	1	0	1	1	0	1	0	0	0	0	0	0	0	0	1	0	0	0	0	1	0	1	0	0	0	0	1	1	0	49	0	3	2	0
4	WIND-2	8	VIND-28	10	WEEKEND	350	REGULAR WEEK	FOG	0	NO WIND	1	8_6_rate	75	0	0	1	0	1	1	0	0	1	0	0	0	0	0	0	0	1	0	0	0	0	1	0	1	0	0	0	0	1	1	0	49	0	3	2	0
4	WIND-2	8	VIND-28	5	WEEKEND	450	REGULAR WEEK	FOG	0	NO WIND	1	8_7_rate	50	0	1	0	0	1	1	0	0	0	1	0	0	0	0	0	0	1	0	0	0	0	1	0	1	0	0	0	0	1	1	0	49	0	3	2	0
4	WIND-2	8	VIND-28	5	WEEKEND	550	REGULAR WEEK	FOG	0	NO WIND	1	8_8_rate	0	0	1	0	0	1	1	0	0	0	0	1	0	0	0	0	0	1	0	0	0	0	1	0	1	0	0	0	0	1	1	0	49	0	3	2	0
4	WIND-2	8	VIND-28	1	WEEKEND	650	REGULAR WEEK	FOG	0	NO WIND	1	8_9_rate	0	1	0	0	0	1	1	0	0	0	0	0	1	0	0	0	0	1	0	0	0	0	1	0	1	0	0	0	0	1	1	0	49	0	3	2	0
4	WIND-2	9	VIND-29	10	MIDWEEK	250	REGULAR WEEK	FOG	0	FRESH BREEZE	1	9_1_rate	50	0	0	1	1	0	1	0	1	0	0	0	0	0	0	0	0	1	0	0	0	0	1	0	0	0	1	0	0	1	1	0	49	0	3	2	0
4	WIND-2	9	VIND-29	5	MIDWEEK	350	REGULAR WEEK	FOG	0	FRESH BREEZE	1	9_2_rate	75	0	1	0	1	0	1	0	0	1	0	0	0	0	0	0	0	1	0	0	0	0	1	0	0	0	1	0	0	1	1	0	49	0	3	2	0
4	WIND-2	9	VIND-29	5	MIDWEEK	450	REGULAR WEEK	FOG	0	FRESH BREEZE	1	9_3_rate	50	0	1	0	1	0	1	0	0	0	1	0	0	0	0	0	0	1	0	0	0	0	1	0	0	0	1	0	0	1	1	0	49	0	3	2	0
4	WIND-2	9	VIND-29	1	MIDWEEK	550	REGULAR WEEK	FOG	0	FRESH BREEZE	1	9_4_rate	0	1	0	0	1	0	1	0	0	0	0	1	0	0	0	0	0	1	0	0	0	0	1	0	0	0	1	0	0	1	1	0	49	0	3	2	0
4	WIND-2	9	VIND-29	10	WEEKEND	250	REGULAR WEEK	FOG	0	FRESH BREEZE	1	9_5_rate	75	0	0	1	0	1	1	0	1	0	0	0	0	0	0	0	0	1	0	0	0	0	1	0	0	0	1	0	0	1	1	0	49	0	3	2	0
4	WIND-2	9	VIND-29	10	WEEKEND	350	REGULAR WEEK	FOG	0	FRESH BREEZE	1	9_6_rate	75	0	0	1	0	1	1	0	0	1	0	0	0	0	0	0	0	1	0	0	0	0	1	0	0	0	1	0	0	1	1	0	49	0	3	2	0
4	WIND-2	9	VIND-29	5	WEEKEND	450	REGULAR WEEK	FOG	0	FRESH BREEZE	1	9_7_rate	50	0	1	0	0	1	1	0	0	0	1	0	0	0	0	0	0	1	0	0	0	0	1	0	0	0	1	0	0	1	1	0	49	0	3	2	0
4	WIND-2	9	VIND-29	5	WEEKEND	550	REGULAR WEEK	FOG	0	FRESH BREEZE	1	9_8_rate	0	0	1	0	0	1	1	0	0	0	0	1	0	0	0	0	0	1	0	0	0	0	1	0	0	0	1	0	0	1	1	0	49	0	3	2	0
4	WIND-2	9	VIND-29	1	WEEKEND	650	REGULAR WEEK	FOG	0	FRESH BREEZE	1	9_9_rate	0	1	0	0	0	1	1	0	0	0	0	0	1	0	0	0	0	1	0	0	0	0	1	0	0	0	1	0	0	1	1	0	49	0	3	2	0
5	TP-1	8	TP-N-18	10	MIDWEEK	250	REGULAR WEEK	SUN	-5	NO WIND	1	8_1_rate	0	0	0	1	1	0	1	0	1	0	0	0	0	1	0	0	0	0	0	0	0	1	0	0	1	0	0	0	0	1	1	0	48	0	7	5	0
5	TP-1	8	TP-N-18	5	MIDWEEK	350	REGULAR WEEK	SUN	-5	NO WIND	1	8_2_rate	0	0	1	0	1	0	1	0	0	1	0	0	0	1	0	0	0	0	0	0	0	1	0	0	1	0	0	0	0	1	1	0	48	0	7	5	0
5	TP-1	8	TP-N-18	5	MIDWEEK	450	REGULAR WEEK	SUN	-5	NO WIND	1	8_3_rate	0	0	1	0	1	0	1	0	0	0	1	0	0	1	0	0	0	0	0	0	0	1	0	0	1	0	0	0	0	1	1	0	48	0	7	5	0
5	TP-1	8	TP-N-18	1	MIDWEEK	550	REGULAR WEEK	SUN	-5	NO WIND	1	8_4_rate	0	1	0	0	1	0	1	0	0	0	0	1	0	1	0	0	0	0	0	0	0	1	0	0	1	0	0	0	0	1	1	0	48	0	7	5	0
5	TP-1	8	TP-N-18	10	WEEKEND	250	REGULAR WEEK	SUN	-5	NO WIND	1	8_5_rate	0	0	0	1	0	1	1	0	1	0	0	0	0	1	0	0	0	0	0	0	0	1	0	0	1	0	0	0	0	1	1	0	48	0	7	5	0
5	TP-1	8	TP-N-18	10	WEEKEND	350	REGULAR WEEK	SUN	-5	NO WIND	1	8_6_rate	0	0	0	1	0	1	1	0	0	1	0	0	0	1	0	0	0	0	0	0	0	1	0	0	1	0	0	0	0	1	1	0	48	0	7	5	0
5	TP-1	8	TP-N-18	5	WEEKEND	450	REGULAR WEEK	SUN	-5	NO WIND	1	8_7_rate	0	0	1	0	0	1	1	0	0	0	1	0	0	1	0	0	0	0	0	0	0	1	0	0	1	0	0	0	0	1	1	0	48	0	7	5	0
5	TP-1	8	TP-N-18	5	WEEKEND	550	REGULAR WEEK	SUN	-5	NO WIND	1	8_8_rate	0	0	1	0	0	1	1	0	0	0	0	1	0	1	0	0	0	0	0	0	0	1	0	0	1	0	0	0	0	1	1	0	48	0	7	5	0
5	TP-1	8	TP-N-18	1	WEEKEND	650	REGULAR WEEK	SUN	-5	NO WIND	1	8_9_rate	0	1	0	0	0	1	1	0	0	0	0	0	1	1	0	0	0	0	0	0	0	1	0	0	1	0	0	0	0	1	1	0	48	0	7	5	0
5	TP-1	9	TP-N-19	10	MIDWEEK	250	VACATION	SUN	-5	NO WIND	1	9_1_rate	80	0	0	1	1	0	0	1	1	0	0	0	0	1	0	0	0	0	0	0	0	1	0	0	1	0	0	0	0	1	1	0	48	0	7	5	0
5	TP-1	9	TP-N-19	5	MIDWEEK	350	VACATION	SUN	-5	NO WIND	1	9_2_rate	90	0	1	0	1	0	0	1	0	1	0	0	0	1	0	0	0	0	0	0	0	1	0	0	1	0	0	0	0	1	1	0	48	0	7	5	0
5	TP-1	9	TP-N-19	5	MIDWEEK	450	VACATION	SUN	-5	NO WIND	1	9_3_rate	70	0	1	0	1	0	0	1	0	0	1	0	0	1	0	0	0	0	0	0	0	1	0	0	1	0	0	0	0	1	1	0	48	0	7	5	0
5	TP-1	9	TP-N-19	1	MIDWEEK	550	VACATION	SUN	-5	NO WIND	1	9_4_rate	40	1	0	0	1	0	0	1	0	0	0	1	0	1	0	0	0	0	0	0	0	1	0	0	1	0	0	0	0	1	1	0	48	0	7	5	0
5	TP-1	9	TP-N-19	10	WEEKEND	250	VACATION	SUN	-5	NO WIND	1	9_5_rate	70	0	0	1	0	1	0	1	1	0	0	0	0	1	0	0	0	0	0	0	0	1	0	0	1	0	0	0	0	1	1	0	48	0	7	5	0
5	TP-1	9	TP-N-19	10	WEEKEND	350	VACATION	SUN	-5	NO WIND	1	9_6_rate	90	0	0	1	0	1	0	1	0	1	0	0	0	1	0	0	0	0	0	0	0	1	0	0	1	0	0	0	0	1	1	0	48	0	7	5	0
5	TP-1	9	TP-N-19	5	WEEKEND	450	VACATION	SUN	-5	NO WIND	1	9_7_rate	90	0	1	0	0	1	0	1	0	0	1	0	0	1	0	0	0	0	0	0	0	1	0	0	1	0	0	0	0	1	1	0	48	0	7	5	0
5	TP-1	9	TP-N-19	5	WEEKEND	550	VACATION	SUN	-5	NO WIND	1	9_8_rate	50	0	1	0	0	1	0	1	0	0	0	1	0	1	0	0	0	0	0	0	0	1	0	0	1	0	0	0	0	1	1	0	48	0	7	5	0
5	TP-1	9	TP-N-19	1	WEEKEND	650	VACATION	SUN	-5	NO WIND	1	9_9_rate	20	1	0	0	0	1	0	1	0	0	0	0	1	1	0	0	0	0	0	0	0	1	0	0	1	0	0	0	0	1	1	0	48	0	7	5	0
6	TEMP-1	8	TEMP-18	10	MIDWEEK	250	REGULAR WEEK	SUN	-5	NO WIND	1	8_1_rate	0	0	0	1	1	0	1	0	1	0	0	0	0	1	0	0	0	0	0	0	0	1	0	0	1	0	0	0	0	1	1	0	19	0	2	2	0
6	TEMP-1	8	TEMP-18	5	MIDWEEK	350	REGULAR WEEK	SUN	-5	NO WIND	1	8_2_rate	0	0	1	0	1	0	1	0	0	1	0	0	0	1	0	0	0	0	0	0	0	1	0	0	1	0	0	0	0	1	1	0	19	0	2	2	0
6	TEMP-1	8	TEMP-18	5	MIDWEEK	450	REGULAR WEEK	SUN	-5	NO WIND	1	8_3_rate	0	0	1	0	1	0	1	0	0	0	1	0	0	1	0	0	0	0	0	0	0	1	0	0	1	0	0	0	0	1	1	0	19	0	2	2	0
6	TEMP-1	8	TEMP-18	1	MIDWEEK	550	REGULAR WEEK	SUN	-5	NO WIND	1	8_4_rate	0	1	0	0	1	0	1	0	0	0	0	1	0	1	0	0	0	0	0	0	0	1	0	0	1	0	0	0	0	1	1	0	19	0	2	2	0
6	TEMP-1	8	TEMP-18	10	WEEKEND	250	REGULAR WEEK	SUN	-5	NO WIND	1	8_5_rate	70	0	0	1	0	1	1	0	1	0	0	0	0	1	0	0	0	0	0	0	0	1	0	0	1	0	0	0	0	1	1	0	19	0	2	2	0
6	TEMP-1	8	TEMP-18	10	WEEKEND	350	REGULAR WEEK	SUN	-5	NO WIND	1	8_6_rate	80	0	0	1	0	1	1	0	0	1	0	0	0	1	0	0	0	0	0	0	0	1	0	0	1	0	0	0	0	1	1	0	19	0	2	2	0
6	TEMP-1	8	TEMP-18	5	WEEKEND	450	REGULAR WEEK	SUN	-5	NO WIND	1	8_7_rate	80	0	1	0	0	1	1	0	0	0	1	0	0	1	0	0	0	0	0	0	0	1	0	0	1	0	0	0	0	1	1	0	19	0	2	2	0
6	TEMP-1	8	TEMP-18	5	WEEKEND	550	REGULAR WEEK	SUN	-5	NO WIND	1	8_8_rate	60	0	1	0	0	1	1	0	0	0	0	1	0	1	0	0	0	0	0	0	0	1	0	0	1	0	0	0	0	1	1	0	19	0	2	2	0
6	TEMP-1	8	TEMP-18	1	WEEKEND	650	REGULAR WEEK	SUN	-5	NO WIND	1	8_9_rate	50	1	0	0	0	1	1	0	0	0	0	0	1	1	0	0	0	0	0	0	0	1	0	0	1	0	0	0	0	1	1	0	19	0	2	2	0
6	TEMP-1	9	TEMP-19	10	MIDWEEK	250	REGULAR WEEK	SUN	-15	NO WIND	1	9_1_rate	0	0	0	1	1	0	1	0	1	0	0	0	0	1	0	0	0	0	0	1	0	0	0	0	1	0	0	0	0	1	1	0	19	0	2	2	0
6	TEMP-1	9	TEMP-19	5	MIDWEEK	350	REGULAR WEEK	SUN	-15	NO WIND	1	9_2_rate	0	0	1	0	1	0	1	0	0	1	0	0	0	1	0	0	0	0	0	1	0	0	0	0	1	0	0	0	0	1	1	0	19	0	2	2	0
6	TEMP-1	9	TEMP-19	5	MIDWEEK	450	REGULAR WEEK	SUN	-15	NO WIND	1	9_3_rate	0	0	1	0	1	0	1	0	0	0	1	0	0	1	0	0	0	0	0	1	0	0	0	0	1	0	0	0	0	1	1	0	19	0	2	2	0
6	TEMP-1	9	TEMP-19	1	MIDWEEK	550	REGULAR WEEK	SUN	-15	NO WIND	1	9_4_rate	0	1	0	0	1	0	1	0	0	0	0	1	0	1	0	0	0	0	0	1	0	0	0	0	1	0	0	0	0	1	1	0	19	0	2	2	0
6	TEMP-1	9	TEMP-19	10	WEEKEND	250	REGULAR WEEK	SUN	-15	NO WIND	1	9_5_rate	40	0	0	1	0	1	1	0	1	0	0	0	0	1	0	0	0	0	0	1	0	0	0	0	1	0	0	0	0	1	1	0	19	0	2	2	0
6	TEMP-1	9	TEMP-19	10	WEEKEND	350	REGULAR WEEK	SUN	-15	NO WIND	1	9_6_rate	50	0	0	1	0	1	1	0	0	1	0	0	0	1	0	0	0	0	0	1	0	0	0	0	1	0	0	0	0	1	1	0	19	0	2	2	0
6	TEMP-1	9	TEMP-19	5	WEEKEND	450	REGULAR WEEK	SUN	-15	NO WIND	1	9_7_rate	40	0	1	0	0	1	1	0	0	0	1	0	0	1	0	0	0	0	0	1	0	0	0	0	1	0	0	0	0	1	1	0	19	0	2	2	0
6	TEMP-1	9	TEMP-19	5	WEEKEND	550	REGULAR WEEK	SUN	-15	NO WIND	1	9_8_rate	30	0	1	0	0	1	1	0	0	0	0	1	0	1	0	0	0	0	0	1	0	0	0	0	1	0	0	0	0	1	1	0	19	0	2	2	0
6	TEMP-1	9	TEMP-19	1	WEEKEND	650	REGULAR WEEK	SUN	-15	NO WIND	1	9_9_rate	30	1	0	0	0	1	1	0	0	0	0	0	1	1	0	0	0	0	0	1	0	0	0	0	1	0	0	0	0	1	1	0	19	0	2	2	0
7	SNOW-2	8	SNØ-28	10	MIDWEEK	250	REGULAR WEEK	SNOW	-15	NO WIND	1	8_1_rate	80	0	0	1	1	0	1	0	1	0	0	0	0	0	0	1	0	0	0	1	0	0	0	0	1	0	0	0	0	1	1	0	19	0	80	12	1
7	SNOW-2	8	SNØ-28	5	MIDWEEK	350	REGULAR WEEK	SNOW	-15	NO WIND	1	8_2_rate	90	0	1	0	1	0	1	0	0	1	0	0	0	0	0	1	0	0	0	1	0	0	0	0	1	0	0	0	0	1	1	0	19	0	80	12	1
7	SNOW-2	8	SNØ-28	5	MIDWEEK	450	REGULAR WEEK	SNOW	-15	NO WIND	1	8_3_rate	80	0	1	0	1	0	1	0	0	0	1	0	0	0	0	1	0	0	0	1	0	0	0	0	1	0	0	0	0	1	1	0	19	0	80	12	1
7	SNOW-2	8	SNØ-28	1	MIDWEEK	550	REGULAR WEEK	SNOW	-15	NO WIND	1	8_4_rate	70	1	0	0	1	0	1	0	0	0	0	1	0	0	0	1	0	0	0	1	0	0	0	0	1	0	0	0	0	1	1	0	19	0	80	12	1
7	SNOW-2	8	SNØ-28	10	WEEKEND	250	REGULAR WEEK	SNOW	-15	NO WIND	1	8_5_rate	70	0	0	1	0	1	1	0	1	0	0	0	0	0	0	1	0	0	0	1	0	0	0	0	1	0	0	0	0	1	1	0	19	0	80	12	1
7	SNOW-2	8	SNØ-28	10	WEEKEND	350	REGULAR WEEK	SNOW	-15	NO WIND	1	8_6_rate	70	0	0	1	0	1	1	0	0	1	0	0	0	0	0	1	0	0	0	1	0	0	0	0	1	0	0	0	0	1	1	0	19	0	80	12	1
7	SNOW-2	8	SNØ-28	5	WEEKEND	450	REGULAR WEEK	SNOW	-15	NO WIND	1	8_7_rate	80	0	1	0	0	1	1	0	0	0	1	0	0	0	0	1	0	0	0	1	0	0	0	0	1	0	0	0	0	1	1	0	19	0	80	12	1
7	SNOW-2	8	SNØ-28	5	WEEKEND	550	REGULAR WEEK	SNOW	-15	NO WIND	1	8_8_rate	70	0	1	0	0	1	1	0	0	0	0	1	0	0	0	1	0	0	0	1	0	0	0	0	1	0	0	0	0	1	1	0	19	0	80	12	1
7	SNOW-2	8	SNØ-28	1	WEEKEND	650	REGULAR WEEK	SNOW	-15	NO WIND	1	8_9_rate	70	1	0	0	0	1	1	0	0	0	0	0	1	0	0	1	0	0	0	1	0	0	0	0	1	0	0	0	0	1	1	0	19	0	80	12	1
7	SNOW-2	9	SNØ-29	10	MIDWEEK	250	REGULAR WEEK	SNOW	-15	GENTLE BREEZE	1	9_1_rate	70	0	0	1	1	0	1	0	1	0	0	0	0	0	0	1	0	0	0	1	0	0	0	0	0	1	0	0	0	1	1	0	19	0	80	12	1
7	SNOW-2	9	SNØ-29	5	MIDWEEK	350	REGULAR WEEK	SNOW	-15	GENTLE BREEZE	1	9_2_rate	80	0	1	0	1	0	1	0	0	1	0	0	0	0	0	1	0	0	0	1	0	0	0	0	0	1	0	0	0	1	1	0	19	0	80	12	1
7	SNOW-2	9	SNØ-29	5	MIDWEEK	450	REGULAR WEEK	SNOW	-15	GENTLE BREEZE	1	9_3_rate	70	0	1	0	1	0	1	0	0	0	1	0	0	0	0	1	0	0	0	1	0	0	0	0	0	1	0	0	0	1	1	0	19	0	80	12	1
7	SNOW-2	9	SNØ-29	1	MIDWEEK	550	REGULAR WEEK	SNOW	-15	GENTLE BREEZE	1	9_4_rate	60	1	0	0	1	0	1	0	0	0	0	1	0	0	0	1	0	0	0	1	0	0	0	0	0	1	0	0	0	1	1	0	19	0	80	12	1
7	SNOW-2	9	SNØ-29	10	WEEKEND	250	REGULAR WEEK	SNOW	-15	GENTLE BREEZE	1	9_5_rate	60	0	0	1	0	1	1	0	1	0	0	0	0	0	0	1	0	0	0	1	0	0	0	0	0	1	0	0	0	1	1	0	19	0	80	12	1
7	SNOW-2	9	SNØ-29	10	WEEKEND	350	REGULAR WEEK	SNOW	-15	GENTLE BREEZE	1	9_6_rate	50	0	0	1	0	1	1	0	0	1	0	0	0	0	0	1	0	0	0	1	0	0	0	0	0	1	0	0	0	1	1	0	19	0	80	12	1
7	SNOW-2	9	SNØ-29	5	WEEKEND	450	REGULAR WEEK	SNOW	-15	GENTLE BREEZE	1	9_7_rate	70	0	1	0	0	1	1	0	0	0	1	0	0	0	0	1	0	0	0	1	0	0	0	0	0	1	0	0	0	1	1	0	19	0	80	12	1
7	SNOW-2	9	SNØ-29	5	WEEKEND	550	REGULAR WEEK	SNOW	-15	GENTLE BREEZE	1	9_8_rate	60	0	1	0	0	1	1	0	0	0	0	1	0	0	0	1	0	0	0	1	0	0	0	0	0	1	0	0	0	1	1	0	19	0	80	12	1
7	SNOW-2	9	SNØ-29	1	WEEKEND	650	REGULAR WEEK	SNOW	-15	GENTLE BREEZE	1	9_9_rate	60	1	0	0	0	1	1	0	0	0	0	0	1	0	0	1	0	0	0	1	0	0	0	0	0	1	0	0	0	1	1	0	19	0	80	12	1
8	TEMP-2	8	TEMP-28	10	MIDWEEK	250	REGULAR WEEK	SUN	5	NO WIND	1	8_1_rate	80	0	0	1	1	0	1	0	1	0	0	0	0	1	0	0	0	0	0	0	0	0	0	1	1	0	0	0	0	1	1	0	35	2	7	7	1
8	TEMP-2	8	TEMP-28	5	MIDWEEK	350	REGULAR WEEK	SUN	5	NO WIND	1	8_2_rate	80	0	1	0	1	0	1	0	0	1	0	0	0	1	0	0	0	0	0	0	0	0	0	1	1	0	0	0	0	1	1	0	35	2	7	7	1
8	TEMP-2	8	TEMP-28	5	MIDWEEK	450	REGULAR WEEK	SUN	5	NO WIND	1	8_3_rate	80	0	1	0	1	0	1	0	0	0	1	0	0	1	0	0	0	0	0	0	0	0	0	1	1	0	0	0	0	1	1	0	35	2	7	7	1
8	TEMP-2	8	TEMP-28	1	MIDWEEK	550	REGULAR WEEK	SUN	5	NO WIND	1	8_4_rate	100	1	0	0	1	0	1	0	0	0	0	1	0	1	0	0	0	0	0	0	0	0	0	1	1	0	0	0	0	1	1	0	35	2	7	7	1
8	TEMP-2	8	TEMP-28	10	WEEKEND	250	REGULAR WEEK	SUN	5	NO WIND	1	8_5_rate	50	0	0	1	0	1	1	0	1	0	0	0	0	1	0	0	0	0	0	0	0	0	0	1	1	0	0	0	0	1	1	0	35	2	7	7	1
8	TEMP-2	8	TEMP-28	10	WEEKEND	350	REGULAR WEEK	SUN	5	NO WIND	1	8_6_rate	50	0	0	1	0	1	1	0	0	1	0	0	0	1	0	0	0	0	0	0	0	0	0	1	1	0	0	0	0	1	1	0	35	2	7	7	1
8	TEMP-2	8	TEMP-28	5	WEEKEND	450	REGULAR WEEK	SUN	5	NO WIND	1	8_7_rate	75	0	1	0	0	1	1	0	0	0	1	0	0	1	0	0	0	0	0	0	0	0	0	1	1	0	0	0	0	1	1	0	35	2	7	7	1
8	TEMP-2	8	TEMP-28	5	WEEKEND	550	REGULAR WEEK	SUN	5	NO WIND	1	8_8_rate	75	0	1	0	0	1	1	0	0	0	0	1	0	1	0	0	0	0	0	0	0	0	0	1	1	0	0	0	0	1	1	0	35	2	7	7	1
8	TEMP-2	8	TEMP-28	1	WEEKEND	650	REGULAR WEEK	SUN	5	NO WIND	1	8_9_rate	75	1	0	0	0	1	1	0	0	0	0	0	1	1	0	0	0	0	0	0	0	0	0	1	1	0	0	0	0	1	1	0	35	2	7	7	1
8	TEMP-2	9	TEMP-29	10	MIDWEEK	250	REGULAR WEEK	SUN	-20	NO WIND	1	9_1_rate	80	0	0	1	1	0	1	0	1	0	0	0	0	1	0	0	0	0	1	0	0	0	0	0	1	0	0	0	0	1	1	0	35	2	7	7	1
8	TEMP-2	9	TEMP-29	5	MIDWEEK	350	REGULAR WEEK	SUN	-20	NO WIND	1	9_2_rate	80	0	1	0	1	0	1	0	0	1	0	0	0	1	0	0	0	0	1	0	0	0	0	0	1	0	0	0	0	1	1	0	35	2	7	7	1
8	TEMP-2	9	TEMP-29	5	MIDWEEK	450	REGULAR WEEK	SUN	-20	NO WIND	1	9_3_rate	80	0	1	0	1	0	1	0	0	0	1	0	0	1	0	0	0	0	1	0	0	0	0	0	1	0	0	0	0	1	1	0	35	2	7	7	1
8	TEMP-2	9	TEMP-29	1	MIDWEEK	550	REGULAR WEEK	SUN	-20	NO WIND	1	9_4_rate	100	1	0	0	1	0	1	0	0	0	0	1	0	1	0	0	0	0	1	0	0	0	0	0	1	0	0	0	0	1	1	0	35	2	7	7	1
8	TEMP-2	9	TEMP-29	10	WEEKEND	250	REGULAR WEEK	SUN	-20	NO WIND	1	9_5_rate	50	0	0	1	0	1	1	0	1	0	0	0	0	1	0	0	0	0	1	0	0	0	0	0	1	0	0	0	0	1	1	0	35	2	7	7	1
8	TEMP-2	9	TEMP-29	10	WEEKEND	350	REGULAR WEEK	SUN	-20	NO WIND	1	9_6_rate	50	0	0	1	0	1	1	0	0	1	0	0	0	1	0	0	0	0	1	0	0	0	0	0	1	0	0	0	0	1	1	0	35	2	7	7	1
8	TEMP-2	9	TEMP-29	5	WEEKEND	450	REGULAR WEEK	SUN	-20	NO WIND	1	9_7_rate	80	0	1	0	0	1	1	0	0	0	1	0	0	1	0	0	0	0	1	0	0	0	0	0	1	0	0	0	0	1	1	0	35	2	7	7	1
8	TEMP-2	9	TEMP-29	5	WEEKEND	550	REGULAR WEEK	SUN	-20	NO WIND	1	9_8_rate	80	0	1	0	0	1	1	0	0	0	0	1	0	1	0	0	0	0	1	0	0	0	0	0	1	0	0	0	0	1	1	0	35	2	7	7	1
8	TEMP-2	9	TEMP-29	1	WEEKEND	650	REGULAR WEEK	SUN	-20	NO WIND	1	9_9_rate	80	1	0	0	0	1	1	0	0	0	0	0	1	1	0	0	0	0	1	0	0	0	0	0	1	0	0	0	0	1	1	0	35	2	7	7	1
9	RAIN-1	8	REGN-18	10	MIDWEEK	250	REGULAR WEEK	RAIN	5	NO WIND	1	8_1_rate	80	0	0	1	1	0	1	0	1	0	0	0	0	0	1	0	0	0	0	0	0	0	0	1	1	0	0	0	0	1	1	0	40	2	10	6	1
9	RAIN-1	8	REGN-18	5	MIDWEEK	350	REGULAR WEEK	RAIN	5	NO WIND	1	8_2_rate	50	0	1	0	1	0	1	0	0	1	0	0	0	0	1	0	0	0	0	0	0	0	0	1	1	0	0	0	0	1	1	0	40	2	10	6	1
9	RAIN-1	8	REGN-18	5	MIDWEEK	450	REGULAR WEEK	RAIN	5	NO WIND	1	8_3_rate	0	0	1	0	1	0	1	0	0	0	1	0	0	0	1	0	0	0	0	0	0	0	0	1	1	0	0	0	0	1	1	0	40	2	10	6	1
9	RAIN-1	8	REGN-18	1	MIDWEEK	550	REGULAR WEEK	RAIN	5	NO WIND	1	8_4_rate	0	1	0	0	1	0	1	0	0	0	0	1	0	0	1	0	0	0	0	0	0	0	0	1	1	0	0	0	0	1	1	0	40	2	10	6	1
9	RAIN-1	8	REGN-18	10	WEEKEND	250	REGULAR WEEK	RAIN	5	NO WIND	1	8_5_rate	20	0	0	1	0	1	1	0	1	0	0	0	0	0	1	0	0	0	0	0	0	0	0	1	1	0	0	0	0	1	1	0	40	2	10	6	1
9	RAIN-1	8	REGN-18	10	WEEKEND	350	REGULAR WEEK	RAIN	5	NO WIND	1	8_6_rate	10	0	0	1	0	1	1	0	0	1	0	0	0	0	1	0	0	0	0	0	0	0	0	1	1	0	0	0	0	1	1	0	40	2	10	6	1
9	RAIN-1	8	REGN-18	5	WEEKEND	450	REGULAR WEEK	RAIN	5	NO WIND	1	8_7_rate	0	0	1	0	0	1	1	0	0	0	1	0	0	0	1	0	0	0	0	0	0	0	0	1	1	0	0	0	0	1	1	0	40	2	10	6	1
9	RAIN-1	8	REGN-18	5	WEEKEND	550	REGULAR WEEK	RAIN	5	NO WIND	1	8_8_rate	0	0	1	0	0	1	1	0	0	0	0	1	0	0	1	0	0	0	0	0	0	0	0	1	1	0	0	0	0	1	1	0	40	2	10	6	1
9	RAIN-1	8	REGN-18	1	WEEKEND	650	REGULAR WEEK	RAIN	5	NO WIND	1	8_9_rate	0	1	0	0	0	1	1	0	0	0	0	0	1	0	1	0	0	0	0	0	0	0	0	1	1	0	0	0	0	1	1	0	40	2	10	6	1
9	RAIN-1	9	REGN-19	10	MIDWEEK	250	REGULAR WEEK	RAIN	5	GENTLE BREEZE	1	9_1_rate	0	0	0	1	1	0	1	0	1	0	0	0	0	0	1	0	0	0	0	0	0	0	0	1	0	1	0	0	0	1	1	0	40	2	10	6	1
9	RAIN-1	9	REGN-19	5	MIDWEEK	350	REGULAR WEEK	RAIN	5	GENTLE BREEZE	1	9_2_rate	0	0	1	0	1	0	1	0	0	1	0	0	0	0	1	0	0	0	0	0	0	0	0	1	0	1	0	0	0	1	1	0	40	2	10	6	1
9	RAIN-1	9	REGN-19	5	MIDWEEK	450	REGULAR WEEK	RAIN	5	GENTLE BREEZE	1	9_3_rate	0	0	1	0	1	0	1	0	0	0	1	0	0	0	1	0	0	0	0	0	0	0	0	1	0	1	0	0	0	1	1	0	40	2	10	6	1
9	RAIN-1	9	REGN-19	1	MIDWEEK	550	REGULAR WEEK	RAIN	5	GENTLE BREEZE	1	9_4_rate	0	1	0	0	1	0	1	0	0	0	0	1	0	0	1	0	0	0	0	0	0	0	0	1	0	1	0	0	0	1	1	0	40	2	10	6	1
9	RAIN-1	9	REGN-19	10	WEEKEND	250	REGULAR WEEK	RAIN	5	GENTLE BREEZE	1	9_5_rate	0	0	0	1	0	1	1	0	1	0	0	0	0	0	1	0	0	0	0	0	0	0	0	1	0	1	0	0	0	1	1	0	40	2	10	6	1
9	RAIN-1	9	REGN-19	10	WEEKEND	350	REGULAR WEEK	RAIN	5	GENTLE BREEZE	1	9_6_rate	0	0	0	1	0	1	1	0	0	1	0	0	0	0	1	0	0	0	0	0	0	0	0	1	0	1	0	0	0	1	1	0	40	2	10	6	1
9	RAIN-1	9	REGN-19	5	WEEKEND	450	REGULAR WEEK	RAIN	5	GENTLE BREEZE	1	9_7_rate	0	0	1	0	0	1	1	0	0	0	1	0	0	0	1	0	0	0	0	0	0	0	0	1	0	1	0	0	0	1	1	0	40	2	10	6	1
9	RAIN-1	9	REGN-19	5	WEEKEND	550	REGULAR WEEK	RAIN	5	GENTLE BREEZE	1	9_8_rate	0	0	1	0	0	1	1	0	0	0	0	1	0	0	1	0	0	0	0	0	0	0	0	1	0	1	0	0	0	1	1	0	40	2	10	6	1
9	RAIN-1	9	REGN-19	1	WEEKEND	650	REGULAR WEEK	RAIN	5	GENTLE BREEZE	1	9_9_rate	0	1	0	0	0	1	1	0	0	0	0	0	1	0	1	0	0	0	0	0	0	0	0	1	0	1	0	0	0	1	1	0	40	2	10	6	1
10	SNOW-1	8	SNØ-18	10	MIDWEEK	250	REGULAR WEEK	SNOW	0	NO WIND	1	8_1_rate	40	0	0	1	1	0	1	0	1	0	0	0	0	0	0	1	0	0	0	0	0	0	1	0	1	0	0	0	0	1	1	0	41	2	8	6	1
10	SNOW-1	8	SNØ-18	5	MIDWEEK	350	REGULAR WEEK	SNOW	0	NO WIND	1	8_2_rate	20	0	1	0	1	0	1	0	0	1	0	0	0	0	0	1	0	0	0	0	0	0	1	0	1	0	0	0	0	1	1	0	41	2	8	6	1
10	SNOW-1	8	SNØ-18	5	MIDWEEK	450	REGULAR WEEK	SNOW	0	NO WIND	1	8_3_rate	10	0	1	0	1	0	1	0	0	0	1	0	0	0	0	1	0	0	0	0	0	0	1	0	1	0	0	0	0	1	1	0	41	2	8	6	1
10	SNOW-1	8	SNØ-18	1	MIDWEEK	550	REGULAR WEEK	SNOW	0	NO WIND	1	8_4_rate	0	1	0	0	1	0	1	0	0	0	0	1	0	0	0	1	0	0	0	0	0	0	1	0	1	0	0	0	0	1	1	0	41	2	8	6	1
10	SNOW-1	8	SNØ-18	10	WEEKEND	250	REGULAR WEEK	SNOW	0	NO WIND	1	8_5_rate	20	0	0	1	0	1	1	0	1	0	0	0	0	0	0	1	0	0	0	0	0	0	1	0	1	0	0	0	0	1	1	0	41	2	8	6	1
10	SNOW-1	8	SNØ-18	10	WEEKEND	350	REGULAR WEEK	SNOW	0	NO WIND	1	8_6_rate	10	0	0	1	0	1	1	0	0	1	0	0	0	0	0	1	0	0	0	0	0	0	1	0	1	0	0	0	0	1	1	0	41	2	8	6	1
10	SNOW-1	8	SNØ-18	5	WEEKEND	450	REGULAR WEEK	SNOW	0	NO WIND	1	8_7_rate	0	0	1	0	0	1	1	0	0	0	1	0	0	0	0	1	0	0	0	0	0	0	1	0	1	0	0	0	0	1	1	0	41	2	8	6	1
10	SNOW-1	8	SNØ-18	5	WEEKEND	550	REGULAR WEEK	SNOW	0	NO WIND	1	8_8_rate	0	0	1	0	0	1	1	0	0	0	0	1	0	0	0	1	0	0	0	0	0	0	1	0	1	0	0	0	0	1	1	0	41	2	8	6	1
10	SNOW-1	8	SNØ-18	1	WEEKEND	650	REGULAR WEEK	SNOW	0	NO WIND	1	8_9_rate	0	1	0	0	0	1	1	0	0	0	0	0	1	0	0	1	0	0	0	0	0	0	1	0	1	0	0	0	0	1	1	0	41	2	8	6	1
10	SNOW-1	9	SNØ-19	10	MIDWEEK	250	REGULAR WEEK	SNOW	0	GENTLE BREEZE	1	9_1_rate	0	0	0	1	1	0	1	0	1	0	0	0	0	0	0	1	0	0	0	0	0	0	1	0	0	1	0	0	0	1	1	0	41	2	8	6	1
10	SNOW-1	9	SNØ-19	5	MIDWEEK	350	REGULAR WEEK	SNOW	0	GENTLE BREEZE	1	9_2_rate	0	0	1	0	1	0	1	0	0	1	0	0	0	0	0	1	0	0	0	0	0	0	1	0	0	1	0	0	0	1	1	0	41	2	8	6	1
10	SNOW-1	9	SNØ-19	5	MIDWEEK	450	REGULAR WEEK	SNOW	0	GENTLE BREEZE	1	9_3_rate	0	0	1	0	1	0	1	0	0	0	1	0	0	0	0	1	0	0	0	0	0	0	1	0	0	1	0	0	0	1	1	0	41	2	8	6	1
10	SNOW-1	9	SNØ-19	1	MIDWEEK	550	REGULAR WEEK	SNOW	0	GENTLE BREEZE	1	9_4_rate	0	1	0	0	1	0	1	0	0	0	0	1	0	0	0	1	0	0	0	0	0	0	1	0	0	1	0	0	0	1	1	0	41	2	8	6	1
10	SNOW-1	9	SNØ-19	10	WEEKEND	250	REGULAR WEEK	SNOW	0	GENTLE BREEZE	1	9_5_rate	0	0	0	1	0	1	1	0	1	0	0	0	0	0	0	1	0	0	0	0	0	0	1	0	0	1	0	0	0	1	1	0	41	2	8	6	1
10	SNOW-1	9	SNØ-19	10	WEEKEND	350	REGULAR WEEK	SNOW	0	GENTLE BREEZE	1	9_6_rate	0	0	0	1	0	1	1	0	0	1	0	0	0	0	0	1	0	0	0	0	0	0	1	0	0	1	0	0	0	1	1	0	41	2	8	6	1
10	SNOW-1	9	SNØ-19	5	WEEKEND	450	REGULAR WEEK	SNOW	0	GENTLE BREEZE	1	9_7_rate	0	0	1	0	0	1	1	0	0	0	1	0	0	0	0	1	0	0	0	0	0	0	1	0	0	1	0	0	0	1	1	0	41	2	8	6	1
10	SNOW-1	9	SNØ-19	5	WEEKEND	550	REGULAR WEEK	SNOW	0	GENTLE BREEZE	1	9_8_rate	0	0	1	0	0	1	1	0	0	0	0	1	0	0	0	1	0	0	0	0	0	0	1	0	0	1	0	0	0	1	1	0	41	2	8	6	1
10	SNOW-1	9	SNØ-19	1	WEEKEND	650	REGULAR WEEK	SNOW	0	GENTLE BREEZE	1	9_9_rate	0	1	0	0	0	1	1	0	0	0	0	0	1	0	0	1	0	0	0	0	0	0	1	0	0	1	0	0	0	1	1	0	41	2	8	6	1
11	SLOPES-1	8	BAKKER-18	10	MIDWEEK	250	REGULAR WEEK	SUN	-5	NO WIND	1	8_1_rate	60	0	0	1	1	0	1	0	1	0	0	0	0	1	0	0	0	0	0	0	0	1	0	0	1	0	0	0	0	1	0	1	48	2	7	7	1
11	SLOPES-1	8	BAKKER-18	5	MIDWEEK	350	REGULAR WEEK	SUN	-5	NO WIND	1	8_2_rate	60	0	1	0	1	0	1	0	0	1	0	0	0	1	0	0	0	0	0	0	0	1	0	0	1	0	0	0	0	1	0	1	48	2	7	7	1
11	SLOPES-1	8	BAKKER-18	5	MIDWEEK	450	REGULAR WEEK	SUN	-5	NO WIND	1	8_3_rate	50	0	1	0	1	0	1	0	0	0	1	0	0	1	0	0	0	0	0	0	0	1	0	0	1	0	0	0	0	1	0	1	48	2	7	7	1
11	SLOPES-1	8	BAKKER-18	1	MIDWEEK	550	REGULAR WEEK	SUN	-5	NO WIND	1	8_4_rate	50	1	0	0	1	0	1	0	0	0	0	1	0	1	0	0	0	0	0	0	0	1	0	0	1	0	0	0	0	1	0	1	48	2	7	7	1
11	SLOPES-1	8	BAKKER-18	10	WEEKEND	250	REGULAR WEEK	SUN	-5	NO WIND	1	8_5_rate	50	0	0	1	0	1	1	0	1	0	0	0	0	1	0	0	0	0	0	0	0	1	0	0	1	0	0	0	0	1	0	1	48	2	7	7	1
11	SLOPES-1	8	BAKKER-18	10	WEEKEND	350	REGULAR WEEK	SUN	-5	NO WIND	1	8_6_rate	50	0	0	1	0	1	1	0	0	1	0	0	0	1	0	0	0	0	0	0	0	1	0	0	1	0	0	0	0	1	0	1	48	2	7	7	1
11	SLOPES-1	8	BAKKER-18	5	WEEKEND	450	REGULAR WEEK	SUN	-5	NO WIND	1	8_7_rate	70	0	1	0	0	1	1	0	0	0	1	0	0	1	0	0	0	0	0	0	0	1	0	0	1	0	0	0	0	1	0	1	48	2	7	7	1
11	SLOPES-1	8	BAKKER-18	5	WEEKEND	550	REGULAR WEEK	SUN	-5	NO WIND	1	8_8_rate	70	0	1	0	0	1	1	0	0	0	0	1	0	1	0	0	0	0	0	0	0	1	0	0	1	0	0	0	0	1	0	1	48	2	7	7	1
11	SLOPES-1	8	BAKKER-18	1	WEEKEND	650	REGULAR WEEK	SUN	-5	NO WIND	1	8_9_rate	40	1	0	0	0	1	1	0	0	0	0	0	1	1	0	0	0	0	0	0	0	1	0	0	1	0	0	0	0	1	0	1	48	2	7	7	1
11	SLOPES-1	9	BAKKER-19	10	MIDWEEK	250	REGULAR WEEK	SUN	-5	NO WIND	0.5	9_1_rate	40	0	0	1	1	0	1	0	1	0	0	0	0	1	0	0	0	0	0	0	0	1	0	0	1	0	0	1	0	0	0	1	48	2	7	7	1
11	SLOPES-1	9	BAKKER-19	5	MIDWEEK	350	REGULAR WEEK	SUN	-5	NO WIND	0.5	9_2_rate	60	0	1	0	1	0	1	0	0	1	0	0	0	1	0	0	0	0	0	0	0	1	0	0	1	0	0	1	0	0	0	1	48	2	7	7	1
11	SLOPES-1	9	BAKKER-19	5	MIDWEEK	450	REGULAR WEEK	SUN	-5	NO WIND	0.5	9_3_rate	60	0	1	0	1	0	1	0	0	0	1	0	0	1	0	0	0	0	0	0	0	1	0	0	1	0	0	1	0	0	0	1	48	2	7	7	1
11	SLOPES-1	9	BAKKER-19	1	MIDWEEK	550	REGULAR WEEK	SUN	-5	NO WIND	0.5	9_4_rate	40	1	0	0	1	0	1	0	0	0	0	1	0	1	0	0	0	0	0	0	0	1	0	0	1	0	0	1	0	0	0	1	48	2	7	7	1
11	SLOPES-1	9	BAKKER-19	10	WEEKEND	250	REGULAR WEEK	SUN	-5	NO WIND	0.5	9_5_rate	50	0	0	1	0	1	1	0	1	0	0	0	0	1	0	0	0	0	0	0	0	1	0	0	1	0	0	1	0	0	0	1	48	2	7	7	1
11	SLOPES-1	9	BAKKER-19	10	WEEKEND	350	REGULAR WEEK	SUN	-5	NO WIND	0.5	9_6_rate	50	0	0	1	0	1	1	0	0	1	0	0	0	1	0	0	0	0	0	0	0	1	0	0	1	0	0	1	0	0	0	1	48	2	7	7	1
11	SLOPES-1	9	BAKKER-19	5	WEEKEND	450	REGULAR WEEK	SUN	-5	NO WIND	0.5	9_7_rate	60	0	1	0	0	1	1	0	0	0	1	0	0	1	0	0	0	0	0	0	0	1	0	0	1	0	0	1	0	0	0	1	48	2	7	7	1
11	SLOPES-1	9	BAKKER-19	5	WEEKEND	550	REGULAR WEEK	SUN	-5	NO WIND	0.5	9_8_rate	60	0	1	0	0	1	1	0	0	0	0	1	0	1	0	0	0	0	0	0	0	1	0	0	1	0	0	1	0	0	0	1	48	2	7	7	1
11	SLOPES-1	9	BAKKER-19	1	WEEKEND	650	REGULAR WEEK	SUN	-5	NO WIND	0.5	9_9_rate	40	1	0	0	0	1	1	0	0	0	0	0	1	1	0	0	0	0	0	0	0	1	0	0	1	0	0	1	0	0	0	1	48	2	7	7	1
12	SNOW-1	8	SNØ-18	10	MIDWEEK	250	REGULAR WEEK	SNOW	0	NO WIND	1	8_1_rate	60	0	0	1	1	0	1	0	1	0	0	0	0	0	0	1	0	0	0	0	0	0	1	0	1	0	0	0	0	1	1	0	14	2	7	7	1
12	SNOW-1	8	SNØ-18	5	MIDWEEK	350	REGULAR WEEK	SNOW	0	NO WIND	1	8_2_rate	70	0	1	0	1	0	1	0	0	1	0	0	0	0	0	1	0	0	0	0	0	0	1	0	1	0	0	0	0	1	1	0	14	2	7	7	1
12	SNOW-1	8	SNØ-18	5	MIDWEEK	450	REGULAR WEEK	SNOW	0	NO WIND	1	8_3_rate	70	0	1	0	1	0	1	0	0	0	1	0	0	0	0	1	0	0	0	0	0	0	1	0	1	0	0	0	0	1	1	0	14	2	7	7	1
12	SNOW-1	8	SNØ-18	1	MIDWEEK	550	REGULAR WEEK	SNOW	0	NO WIND	1	8_4_rate	60	1	0	0	1	0	1	0	0	0	0	1	0	0	0	1	0	0	0	0	0	0	1	0	1	0	0	0	0	1	1	0	14	2	7	7	1
12	SNOW-1	8	SNØ-18	10	WEEKEND	250	REGULAR WEEK	SNOW	0	NO WIND	1	8_5_rate	60	0	0	1	0	1	1	0	1	0	0	0	0	0	0	1	0	0	0	0	0	0	1	0	1	0	0	0	0	1	1	0	14	2	7	7	1
12	SNOW-1	8	SNØ-18	10	WEEKEND	350	REGULAR WEEK	SNOW	0	NO WIND	1	8_6_rate	50	0	0	1	0	1	1	0	0	1	0	0	0	0	0	1	0	0	0	0	0	0	1	0	1	0	0	0	0	1	1	0	14	2	7	7	1
12	SNOW-1	8	SNØ-18	5	WEEKEND	450	REGULAR WEEK	SNOW	0	NO WIND	1	8_7_rate	70	0	1	0	0	1	1	0	0	0	1	0	0	0	0	1	0	0	0	0	0	0	1	0	1	0	0	0	0	1	1	0	14	2	7	7	1
12	SNOW-1	8	SNØ-18	5	WEEKEND	550	REGULAR WEEK	SNOW	0	NO WIND	1	8_8_rate	70	0	1	0	0	1	1	0	0	0	0	1	0	0	0	1	0	0	0	0	0	0	1	0	1	0	0	0	0	1	1	0	14	2	7	7	1
12	SNOW-1	8	SNØ-18	1	WEEKEND	650	REGULAR WEEK	SNOW	0	NO WIND	1	8_9_rate	60	1	0	0	0	1	1	0	0	0	0	0	1	0	0	1	0	0	0	0	0	0	1	0	1	0	0	0	0	1	1	0	14	2	7	7	1
12	SNOW-1	9	SNØ-19	10	MIDWEEK	250	REGULAR WEEK	SNOW	0	GENTLE BREEZE	1	9_1_rate	50	0	0	1	1	0	1	0	1	0	0	0	0	0	0	1	0	0	0	0	0	0	1	0	0	1	0	0	0	1	1	0	14	2	7	7	1
12	SNOW-1	9	SNØ-19	5	MIDWEEK	350	REGULAR WEEK	SNOW	0	GENTLE BREEZE	1	9_2_rate	60	0	1	0	1	0	1	0	0	1	0	0	0	0	0	1	0	0	0	0	0	0	1	0	0	1	0	0	0	1	1	0	14	2	7	7	1
12	SNOW-1	9	SNØ-19	5	MIDWEEK	450	REGULAR WEEK	SNOW	0	GENTLE BREEZE	1	9_3_rate	60	0	1	0	1	0	1	0	0	0	1	0	0	0	0	1	0	0	0	0	0	0	1	0	0	1	0	0	0	1	1	0	14	2	7	7	1
12	SNOW-1	9	SNØ-19	1	MIDWEEK	550	REGULAR WEEK	SNOW	0	GENTLE BREEZE	1	9_4_rate	60	1	0	0	1	0	1	0	0	0	0	1	0	0	0	1	0	0	0	0	0	0	1	0	0	1	0	0	0	1	1	0	14	2	7	7	1
12	SNOW-1	9	SNØ-19	10	WEEKEND	250	REGULAR WEEK	SNOW	0	GENTLE BREEZE	1	9_5_rate	50	0	0	1	0	1	1	0	1	0	0	0	0	0	0	1	0	0	0	0	0	0	1	0	0	1	0	0	0	1	1	0	14	2	7	7	1
12	SNOW-1	9	SNØ-19	10	WEEKEND	350	REGULAR WEEK	SNOW	0	GENTLE BREEZE	1	9_6_rate	50	0	0	1	0	1	1	0	0	1	0	0	0	0	0	1	0	0	0	0	0	0	1	0	0	1	0	0	0	1	1	0	14	2	7	7	1
12	SNOW-1	9	SNØ-19	5	WEEKEND	450	REGULAR WEEK	SNOW	0	GENTLE BREEZE	1	9_7_rate	60	0	1	0	0	1	1	0	0	0	1	0	0	0	0	1	0	0	0	0	0	0	1	0	0	1	0	0	0	1	1	0	14	2	7	7	1
12	SNOW-1	9	SNØ-19	5	WEEKEND	550	REGULAR WEEK	SNOW	0	GENTLE BREEZE	1	9_8_rate	50	0	1	0	0	1	1	0	0	0	0	1	0	0	0	1	0	0	0	0	0	0	1	0	0	1	0	0	0	1	1	0	14	2	7	7	1
12	SNOW-1	9	SNØ-19	1	WEEKEND	650	REGULAR WEEK	SNOW	0	GENTLE BREEZE	1	9_9_rate	40	1	0	0	0	1	1	0	0	0	0	0	1	0	0	1	0	0	0	0	0	0	1	0	0	1	0	0	0	1	1	0	14	2	7	7	1
13	SLOPES-2	8	BAKKER-28	10	MIDWEEK	250	REGULAR WEEK	SUN	-5	NO WIND	1	8_1_rate	70	0	0	1	1	0	1	0	1	0	0	0	0	1	0	0	0	0	0	0	0	1	0	0	1	0	0	0	0	1	1	0	42	2	6	6	1
13	SLOPES-2	8	BAKKER-28	5	MIDWEEK	350	REGULAR WEEK	SUN	-5	NO WIND	1	8_2_rate	90	0	1	0	1	0	1	0	0	1	0	0	0	1	0	0	0	0	0	0	0	1	0	0	1	0	0	0	0	1	1	0	42	2	6	6	1
13	SLOPES-2	8	BAKKER-28	5	MIDWEEK	450	REGULAR WEEK	SUN	-5	NO WIND	1	8_3_rate	60	0	1	0	1	0	1	0	0	0	1	0	0	1	0	0	0	0	0	0	0	1	0	0	1	0	0	0	0	1	1	0	42	2	6	6	1
13	SLOPES-2	8	BAKKER-28	1	MIDWEEK	550	REGULAR WEEK	SUN	-5	NO WIND	1	8_4_rate	20	1	0	0	1	0	1	0	0	0	0	1	0	1	0	0	0	0	0	0	0	1	0	0	1	0	0	0	0	1	1	0	42	2	6	6	1
13	SLOPES-2	8	BAKKER-28	10	WEEKEND	250	REGULAR WEEK	SUN	-5	NO WIND	1	8_5_rate	70	0	0	1	0	1	1	0	1	0	0	0	0	1	0	0	0	0	0	0	0	1	0	0	1	0	0	0	0	1	1	0	42	2	6	6	1
13	SLOPES-2	8	BAKKER-28	10	WEEKEND	350	REGULAR WEEK	SUN	-5	NO WIND	1	8_6_rate	70	0	0	1	0	1	1	0	0	1	0	0	0	1	0	0	0	0	0	0	0	1	0	0	1	0	0	0	0	1	1	0	42	2	6	6	1
13	SLOPES-2	8	BAKKER-28	5	WEEKEND	450	REGULAR WEEK	SUN	-5	NO WIND	1	8_7_rate	90	0	1	0	0	1	1	0	0	0	1	0	0	1	0	0	0	0	0	0	0	1	0	0	1	0	0	0	0	1	1	0	42	2	6	6	1
13	SLOPES-2	8	BAKKER-28	5	WEEKEND	550	REGULAR WEEK	SUN	-5	NO WIND	1	8_8_rate	20	0	1	0	0	1	1	0	0	0	0	1	0	1	0	0	0	0	0	0	0	1	0	0	1	0	0	0	0	1	1	0	42	2	6	6	1
13	SLOPES-2	8	BAKKER-28	1	WEEKEND	650	REGULAR WEEK	SUN	-5	NO WIND	1	8_9_rate	20	1	0	0	0	1	1	0	0	0	0	0	1	1	0	0	0	0	0	0	0	1	0	0	1	0	0	0	0	1	1	0	42	2	6	6	1
13	SLOPES-2	9	BAKKER-29	10	MIDWEEK	250	REGULAR WEEK	SUN	-5	NO WIND	0.75	9_1_rate	70	0	0	1	1	0	1	0	1	0	0	0	0	1	0	0	0	0	0	0	0	1	0	0	1	0	0	0	1	0	1	0	42	2	6	6	1
13	SLOPES-2	9	BAKKER-29	5	MIDWEEK	350	REGULAR WEEK	SUN	-5	NO WIND	0.75	9_2_rate	90	0	1	0	1	0	1	0	0	1	0	0	0	1	0	0	0	0	0	0	0	1	0	0	1	0	0	0	1	0	1	0	42	2	6	6	1
13	SLOPES-2	9	BAKKER-29	5	MIDWEEK	450	REGULAR WEEK	SUN	-5	NO WIND	0.75	9_3_rate	60	0	1	0	1	0	1	0	0	0	1	0	0	1	0	0	0	0	0	0	0	1	0	0	1	0	0	0	1	0	1	0	42	2	6	6	1
13	SLOPES-2	9	BAKKER-29	1	MIDWEEK	550	REGULAR WEEK	SUN	-5	NO WIND	0.75	9_4_rate	20	1	0	0	1	0	1	0	0	0	0	1	0	1	0	0	0	0	0	0	0	1	0	0	1	0	0	0	1	0	1	0	42	2	6	6	1
13	SLOPES-2	9	BAKKER-29	10	WEEKEND	250	REGULAR WEEK	SUN	-5	NO WIND	0.75	9_5_rate	70	0	0	1	0	1	1	0	1	0	0	0	0	1	0	0	0	0	0	0	0	1	0	0	1	0	0	0	1	0	1	0	42	2	6	6	1
13	SLOPES-2	9	BAKKER-29	10	WEEKEND	350	REGULAR WEEK	SUN	-5	NO WIND	0.75	9_6_rate	70	0	0	1	0	1	1	0	0	1	0	0	0	1	0	0	0	0	0	0	0	1	0	0	1	0	0	0	1	0	1	0	42	2	6	6	1
13	SLOPES-2	9	BAKKER-29	5	WEEKEND	450	REGULAR WEEK	SUN	-5	NO WIND	0.75	9_7_rate	90	0	1	0	0	1	1	0	0	0	1	0	0	1	0	0	0	0	0	0	0	1	0	0	1	0	0	0	1	0	1	0	42	2	6	6	1
13	SLOPES-2	9	BAKKER-29	5	WEEKEND	550	REGULAR WEEK	SUN	-5	NO WIND	0.75	9_8_rate	20	0	1	0	0	1	1	0	0	0	0	1	0	1	0	0	0	0	0	0	0	1	0	0	1	0	0	0	1	0	1	0	42	2	6	6	1
13	SLOPES-2	9	BAKKER-29	1	WEEKEND	650	REGULAR WEEK	SUN	-5	NO WIND	0.75	9_9_rate	20	1	0	0	0	1	1	0	0	0	0	0	1	1	0	0	0	0	0	0	0	1	0	0	1	0	0	0	1	0	1	0	42	2	6	6	1
14	SLOPES-2	8	BAKKER-28	10	MIDWEEK	250	REGULAR WEEK	SUN	-5	NO WIND	1	8_1_rate	70	0	0	1	1	0	1	0	1	0	0	0	0	1	0	0	0	0	0	0	0	1	0	0	1	0	0	0	0	1	1	0	16	0	5	2	0
14	SLOPES-2	8	BAKKER-28	5	MIDWEEK	350	REGULAR WEEK	SUN	-5	NO WIND	1	8_2_rate	90	0	1	0	1	0	1	0	0	1	0	0	0	1	0	0	0	0	0	0	0	1	0	0	1	0	0	0	0	1	1	0	16	0	5	2	0
14	SLOPES-2	8	BAKKER-28	5	MIDWEEK	450	REGULAR WEEK	SUN	-5	NO WIND	1	8_3_rate	60	0	1	0	1	0	1	0	0	0	1	0	0	1	0	0	0	0	0	0	0	1	0	0	1	0	0	0	0	1	1	0	16	0	5	2	0
14	SLOPES-2	8	BAKKER-28	1	MIDWEEK	550	REGULAR WEEK	SUN	-5	NO WIND	1	8_4_rate	60	1	0	0	1	0	1	0	0	0	0	1	0	1	0	0	0	0	0	0	0	1	0	0	1	0	0	0	0	1	1	0	16	0	5	2	0
14	SLOPES-2	8	BAKKER-28	10	WEEKEND	250	REGULAR WEEK	SUN	-5	NO WIND	1	8_5_rate	60	0	0	1	0	1	1	0	1	0	0	0	0	1	0	0	0	0	0	0	0	1	0	0	1	0	0	0	0	1	1	0	16	0	5	2	0
14	SLOPES-2	8	BAKKER-28	10	WEEKEND	350	REGULAR WEEK	SUN	-5	NO WIND	1	8_6_rate	40	0	0	1	0	1	1	0	0	1	0	0	0	1	0	0	0	0	0	0	0	1	0	0	1	0	0	0	0	1	1	0	16	0	5	2	0
14	SLOPES-2	8	BAKKER-28	5	WEEKEND	450	REGULAR WEEK	SUN	-5	NO WIND	1	8_7_rate	30	0	1	0	0	1	1	0	0	0	1	0	0	1	0	0	0	0	0	0	0	1	0	0	1	0	0	0	0	1	1	0	16	0	5	2	0
14	SLOPES-2	8	BAKKER-28	5	WEEKEND	550	REGULAR WEEK	SUN	-5	NO WIND	1	8_8_rate	20	0	1	0	0	1	1	0	0	0	0	1	0	1	0	0	0	0	0	0	0	1	0	0	1	0	0	0	0	1	1	0	16	0	5	2	0
14	SLOPES-2	8	BAKKER-28	1	WEEKEND	650	REGULAR WEEK	SUN	-5	NO WIND	1	8_9_rate	10	1	0	0	0	1	1	0	0	0	0	0	1	1	0	0	0	0	0	0	0	1	0	0	1	0	0	0	0	1	1	0	16	0	5	2	0
14	SLOPES-2	9	BAKKER-29	10	MIDWEEK	250	REGULAR WEEK	SUN	-5	NO WIND	0.75	9_1_rate	70	0	0	1	1	0	1	0	1	0	0	0	0	1	0	0	0	0	0	0	0	1	0	0	1	0	0	0	1	0	1	0	16	0	5	2	0
14	SLOPES-2	9	BAKKER-29	5	MIDWEEK	350	REGULAR WEEK	SUN	-5	NO WIND	0.75	9_2_rate	90	0	1	0	1	0	1	0	0	1	0	0	0	1	0	0	0	0	0	0	0	1	0	0	1	0	0	0	1	0	1	0	16	0	5	2	0
14	SLOPES-2	9	BAKKER-29	5	MIDWEEK	450	REGULAR WEEK	SUN	-5	NO WIND	0.75	9_3_rate	60	0	1	0	1	0	1	0	0	0	1	0	0	1	0	0	0	0	0	0	0	1	0	0	1	0	0	0	1	0	1	0	16	0	5	2	0
14	SLOPES-2	9	BAKKER-29	1	MIDWEEK	550	REGULAR WEEK	SUN	-5	NO WIND	0.75	9_4_rate	60	1	0	0	1	0	1	0	0	0	0	1	0	1	0	0	0	0	0	0	0	1	0	0	1	0	0	0	1	0	1	0	16	0	5	2	0
14	SLOPES-2	9	BAKKER-29	10	WEEKEND	250	REGULAR WEEK	SUN	-5	NO WIND	0.75	9_5_rate	60	0	0	1	0	1	1	0	1	0	0	0	0	1	0	0	0	0	0	0	0	1	0	0	1	0	0	0	1	0	1	0	16	0	5	2	0
14	SLOPES-2	9	BAKKER-29	10	WEEKEND	350	REGULAR WEEK	SUN	-5	NO WIND	0.75	9_6_rate	40	0	0	1	0	1	1	0	0	1	0	0	0	1	0	0	0	0	0	0	0	1	0	0	1	0	0	0	1	0	1	0	16	0	5	2	0
14	SLOPES-2	9	BAKKER-29	5	WEEKEND	450	REGULAR WEEK	SUN	-5	NO WIND	0.75	9_7_rate	30	0	1	0	0	1	1	0	0	0	1	0	0	1	0	0	0	0	0	0	0	1	0	0	1	0	0	0	1	0	1	0	16	0	5	2	0
14	SLOPES-2	9	BAKKER-29	5	WEEKEND	550	REGULAR WEEK	SUN	-5	NO WIND	0.75	9_8_rate	20	0	1	0	0	1	1	0	0	0	0	1	0	1	0	0	0	0	0	0	0	1	0	0	1	0	0	0	1	0	1	0	16	0	5	2	0
14	SLOPES-2	9	BAKKER-29	1	WEEKEND	650	REGULAR WEEK	SUN	-5	NO WIND	0.75	9_9_rate	10	1	0	0	0	1	1	0	0	0	0	0	1	1	0	0	0	0	0	0	0	1	0	0	1	0	0	0	1	0	1	0	16	0	5	2	0
15	SLOPES-1	8	BAKKER-18	10	MIDWEEK	250	REGULAR WEEK	SUN	-5	NO WIND	1	8_1_rate	100	0	0	1	1	0	1	0	1	0	0	0	0	1	0	0	0	0	0	0	0	1	0	0	1	0	0	0	0	1	1	0	65	2	7	5	1
15	SLOPES-1	8	BAKKER-18	5	MIDWEEK	350	REGULAR WEEK	SUN	-5	NO WIND	1	8_2_rate	70	0	1	0	1	0	1	0	0	1	0	0	0	1	0	0	0	0	0	0	0	1	0	0	1	0	0	0	0	1	1	0	65	2	7	5	1
15	SLOPES-1	8	BAKKER-18	5	MIDWEEK	450	REGULAR WEEK	SUN	-5	NO WIND	1	8_3_rate	50	0	1	0	1	0	1	0	0	0	1	0	0	1	0	0	0	0	0	0	0	1	0	0	1	0	0	0	0	1	1	0	65	2	7	5	1
15	SLOPES-1	8	BAKKER-18	1	MIDWEEK	550	REGULAR WEEK	SUN	-5	NO WIND	1	8_4_rate	40	1	0	0	1	0	1	0	0	0	0	1	0	1	0	0	0	0	0	0	0	1	0	0	1	0	0	0	0	1	1	0	65	2	7	5	1
15	SLOPES-1	8	BAKKER-18	10	WEEKEND	250	REGULAR WEEK	SUN	-5	NO WIND	1	8_5_rate	100	0	0	1	0	1	1	0	1	0	0	0	0	1	0	0	0	0	0	0	0	1	0	0	1	0	0	0	0	1	1	0	65	2	7	5	1
15	SLOPES-1	8	BAKKER-18	10	WEEKEND	350	REGULAR WEEK	SUN	-5	NO WIND	1	8_6_rate	80	0	0	1	0	1	1	0	0	1	0	0	0	1	0	0	0	0	0	0	0	1	0	0	1	0	0	0	0	1	1	0	65	2	7	5	1
15	SLOPES-1	8	BAKKER-18	5	WEEKEND	450	REGULAR WEEK	SUN	-5	NO WIND	1	8_7_rate	40	0	1	0	0	1	1	0	0	0	1	0	0	1	0	0	0	0	0	0	0	1	0	0	1	0	0	0	0	1	1	0	65	2	7	5	1
15	SLOPES-1	8	BAKKER-18	5	WEEKEND	550	REGULAR WEEK	SUN	-5	NO WIND	1	8_8_rate	40	0	1	0	0	1	1	0	0	0	0	1	0	1	0	0	0	0	0	0	0	1	0	0	1	0	0	0	0	1	1	0	65	2	7	5	1
15	SLOPES-1	8	BAKKER-18	1	WEEKEND	650	REGULAR WEEK	SUN	-5	NO WIND	1	8_9_rate	10	1	0	0	0	1	1	0	0	0	0	0	1	1	0	0	0	0	0	0	0	1	0	0	1	0	0	0	0	1	1	0	65	2	7	5	1
15	SLOPES-1	9	BAKKER-19	10	MIDWEEK	250	REGULAR WEEK	SUN	-5	NO WIND	0.5	9_1_rate	100	0	0	1	1	0	1	0	1	0	0	0	0	1	0	0	0	0	0	0	0	1	0	0	1	0	0	1	0	0	1	0	65	2	7	5	1
15	SLOPES-1	9	BAKKER-19	5	MIDWEEK	350	REGULAR WEEK	SUN	-5	NO WIND	0.5	9_2_rate	70	0	1	0	1	0	1	0	0	1	0	0	0	1	0	0	0	0	0	0	0	1	0	0	1	0	0	1	0	0	1	0	65	2	7	5	1
15	SLOPES-1	9	BAKKER-19	5	MIDWEEK	450	REGULAR WEEK	SUN	-5	NO WIND	0.5	9_3_rate	50	0	1	0	1	0	1	0	0	0	1	0	0	1	0	0	0	0	0	0	0	1	0	0	1	0	0	1	0	0	1	0	65	2	7	5	1
15	SLOPES-1	9	BAKKER-19	1	MIDWEEK	550	REGULAR WEEK	SUN	-5	NO WIND	0.5	9_4_rate	40	1	0	0	1	0	1	0	0	0	0	1	0	1	0	0	0	0	0	0	0	1	0	0	1	0	0	1	0	0	1	0	65	2	7	5	1
15	SLOPES-1	9	BAKKER-19	10	WEEKEND	250	REGULAR WEEK	SUN	-5	NO WIND	0.5	9_5_rate	100	0	0	1	0	1	1	0	1	0	0	0	0	1	0	0	0	0	0	0	0	1	0	0	1	0	0	1	0	0	1	0	65	2	7	5	1
15	SLOPES-1	9	BAKKER-19	10	WEEKEND	350	REGULAR WEEK	SUN	-5	NO WIND	0.5	9_6_rate	80	0	0	1	0	1	1	0	0	1	0	0	0	1	0	0	0	0	0	0	0	1	0	0	1	0	0	1	0	0	1	0	65	2	7	5	1
15	SLOPES-1	9	BAKKER-19	5	WEEKEND	450	REGULAR WEEK	SUN	-5	NO WIND	0.5	9_7_rate	40	0	1	0	0	1	1	0	0	0	1	0	0	1	0	0	0	0	0	0	0	1	0	0	1	0	0	1	0	0	1	0	65	2	7	5	1
15	SLOPES-1	9	BAKKER-19	5	WEEKEND	550	REGULAR WEEK	SUN	-5	NO WIND	0.5	9_8_rate	40	0	1	0	0	1	1	0	0	0	0	1	0	1	0	0	0	0	0	0	0	1	0	0	1	0	0	1	0	0	1	0	65	2	7	5	1
15	SLOPES-1	9	BAKKER-19	1	WEEKEND	650	REGULAR WEEK	SUN	-5	NO WIND	0.5	9_9_rate	10	1	0	0	0	1	1	0	0	0	0	0	1	1	0	0	0	0	0	0	0	1	0	0	1	0	0	1	0	0	1	0	65	2	7	5	1
16	TEMP-1	8	TEMP-18	10	MIDWEEK	250	REGULAR WEEK	SUN	-5	NO WIND	1	8_1_rate	80	0	0	1	1	0	1	0	1	0	0	0	0	1	0	0	0	0	0	0	0	1	0	0	1	0	0	0	0	1	1	0	66	0	7	4	1
16	TEMP-1	8	TEMP-18	5	MIDWEEK	350	REGULAR WEEK	SUN	-5	NO WIND	1	8_2_rate	90	0	1	0	1	0	1	0	0	1	0	0	0	1	0	0	0	0	0	0	0	1	0	0	1	0	0	0	0	1	1	0	66	0	7	4	1
16	TEMP-1	8	TEMP-18	5	MIDWEEK	450	REGULAR WEEK	SUN	-5	NO WIND	1	8_3_rate	90	0	1	0	1	0	1	0	0	0	1	0	0	1	0	0	0	0	0	0	0	1	0	0	1	0	0	0	0	1	1	0	66	0	7	4	1
16	TEMP-1	8	TEMP-18	1	MIDWEEK	550	REGULAR WEEK	SUN	-5	NO WIND	1	8_4_rate	80	1	0	0	1	0	1	0	0	0	0	1	0	1	0	0	0	0	0	0	0	1	0	0	1	0	0	0	0	1	1	0	66	0	7	4	1
16	TEMP-1	8	TEMP-18	10	WEEKEND	250	REGULAR WEEK	SUN	-5	NO WIND	1	8_5_rate	80	0	0	1	0	1	1	0	1	0	0	0	0	1	0	0	0	0	0	0	0	1	0	0	1	0	0	0	0	1	1	0	66	0	7	4	1
16	TEMP-1	8	TEMP-18	10	WEEKEND	350	REGULAR WEEK	SUN	-5	NO WIND	1	8_6_rate	80	0	0	1	0	1	1	0	0	1	0	0	0	1	0	0	0	0	0	0	0	1	0	0	1	0	0	0	0	1	1	0	66	0	7	4	1
16	TEMP-1	8	TEMP-18	5	WEEKEND	450	REGULAR WEEK	SUN	-5	NO WIND	1	8_7_rate	90	0	1	0	0	1	1	0	0	0	1	0	0	1	0	0	0	0	0	0	0	1	0	0	1	0	0	0	0	1	1	0	66	0	7	4	1
16	TEMP-1	8	TEMP-18	5	WEEKEND	550	REGULAR WEEK	SUN	-5	NO WIND	1	8_8_rate	80	0	1	0	0	1	1	0	0	0	0	1	0	1	0	0	0	0	0	0	0	1	0	0	1	0	0	0	0	1	1	0	66	0	7	4	1
16	TEMP-1	8	TEMP-18	1	WEEKEND	650	REGULAR WEEK	SUN	-5	NO WIND	1	8_9_rate	60	1	0	0	0	1	1	0	0	0	0	0	1	1	0	0	0	0	0	0	0	1	0	0	1	0	0	0	0	1	1	0	66	0	7	4	1
16	TEMP-1	9	TEMP-19	10	MIDWEEK	250	REGULAR WEEK	SUN	-15	NO WIND	1	9_1_rate	60	0	0	1	1	0	1	0	1	0	0	0	0	1	0	0	0	0	0	1	0	0	0	0	1	0	0	0	0	1	1	0	66	0	7	4	1
16	TEMP-1	9	TEMP-19	5	MIDWEEK	350	REGULAR WEEK	SUN	-15	NO WIND	1	9_2_rate	70	0	1	0	1	0	1	0	0	1	0	0	0	1	0	0	0	0	0	1	0	0	0	0	1	0	0	0	0	1	1	0	66	0	7	4	1
16	TEMP-1	9	TEMP-19	5	MIDWEEK	450	REGULAR WEEK	SUN	-15	NO WIND	1	9_3_rate	70	0	1	0	1	0	1	0	0	0	1	0	0	1	0	0	0	0	0	1	0	0	0	0	1	0	0	0	0	1	1	0	66	0	7	4	1
16	TEMP-1	9	TEMP-19	1	MIDWEEK	550	REGULAR WEEK	SUN	-15	NO WIND	1	9_4_rate	70	1	0	0	1	0	1	0	0	0	0	1	0	1	0	0	0	0	0	1	0	0	0	0	1	0	0	0	0	1	1	0	66	0	7	4	1
16	TEMP-1	9	TEMP-19	10	WEEKEND	250	REGULAR WEEK	SUN	-15	NO WIND	1	9_5_rate	60	0	0	1	0	1	1	0	1	0	0	0	0	1	0	0	0	0	0	1	0	0	0	0	1	0	0	0	0	1	1	0	66	0	7	4	1
16	TEMP-1	9	TEMP-19	10	WEEKEND	350	REGULAR WEEK	SUN	-15	NO WIND	1	9_6_rate	50	0	0	1	0	1	1	0	0	1	0	0	0	1	0	0	0	0	0	1	0	0	0	0	1	0	0	0	0	1	1	0	66	0	7	4	1
16	TEMP-1	9	TEMP-19	5	WEEKEND	450	REGULAR WEEK	SUN	-15	NO WIND	1	9_7_rate	60	0	1	0	0	1	1	0	0	0	1	0	0	1	0	0	0	0	0	1	0	0	0	0	1	0	0	0	0	1	1	0	66	0	7	4	1
16	TEMP-1	9	TEMP-19	5	WEEKEND	550	REGULAR WEEK	SUN	-15	NO WIND	1	9_8_rate	50	0	1	0	0	1	1	0	0	0	0	1	0	1	0	0	0	0	0	1	0	0	0	0	1	0	0	0	0	1	1	0	66	0	7	4	1
16	TEMP-1	9	TEMP-19	1	WEEKEND	650	REGULAR WEEK	SUN	-15	NO WIND	1	9_9_rate	50	1	0	0	0	1	1	0	0	0	0	0	1	1	0	0	0	0	0	1	0	0	0	0	1	0	0	0	0	1	1	0	66	0	7	4	1
17	SNOW-2	8	SNØ-28	10	MIDWEEK	250	REGULAR WEEK	SNOW	-15	NO WIND	1	8_1_rate	90	0	0	1	1	0	1	0	1	0	0	0	0	0	0	1	0	0	0	1	0	0	0	0	1	0	0	0	0	1	0	1	21	2	28	6	1
17	SNOW-2	8	SNØ-28	5	MIDWEEK	350	REGULAR WEEK	SNOW	-15	NO WIND	1	8_2_rate	70	0	1	0	1	0	1	0	0	1	0	0	0	0	0	1	0	0	0	1	0	0	0	0	1	0	0	0	0	1	0	1	21	2	28	6	1
17	SNOW-2	8	SNØ-28	5	MIDWEEK	450	REGULAR WEEK	SNOW	-15	NO WIND	1	8_3_rate	60	0	1	0	1	0	1	0	0	0	1	0	0	0	0	1	0	0	0	1	0	0	0	0	1	0	0	0	0	1	0	1	21	2	28	6	1
17	SNOW-2	8	SNØ-28	1	MIDWEEK	550	REGULAR WEEK	SNOW	-15	NO WIND	1	8_4_rate	50	1	0	0	1	0	1	0	0	0	0	1	0	0	0	1	0	0	0	1	0	0	0	0	1	0	0	0	0	1	0	1	21	2	28	6	1
17	SNOW-2	8	SNØ-28	10	WEEKEND	250	REGULAR WEEK	SNOW	-15	NO WIND	1	8_5_rate	90	0	0	1	0	1	1	0	1	0	0	0	0	0	0	1	0	0	0	1	0	0	0	0	1	0	0	0	0	1	0	1	21	2	28	6	1
17	SNOW-2	8	SNØ-28	10	WEEKEND	350	REGULAR WEEK	SNOW	-15	NO WIND	1	8_6_rate	80	0	0	1	0	1	1	0	0	1	0	0	0	0	0	1	0	0	0	1	0	0	0	0	1	0	0	0	0	1	0	1	21	2	28	6	1
17	SNOW-2	8	SNØ-28	5	WEEKEND	450	REGULAR WEEK	SNOW	-15	NO WIND	1	8_7_rate	40	0	1	0	0	1	1	0	0	0	1	0	0	0	0	1	0	0	0	1	0	0	0	0	1	0	0	0	0	1	0	1	21	2	28	6	1
17	SNOW-2	8	SNØ-28	5	WEEKEND	550	REGULAR WEEK	SNOW	-15	NO WIND	1	8_8_rate	30	0	1	0	0	1	1	0	0	0	0	1	0	0	0	1	0	0	0	1	0	0	0	0	1	0	0	0	0	1	0	1	21	2	28	6	1
17	SNOW-2	8	SNØ-28	1	WEEKEND	650	REGULAR WEEK	SNOW	-15	NO WIND	1	8_9_rate	20	1	0	0	0	1	1	0	0	0	0	0	1	0	0	1	0	0	0	1	0	0	0	0	1	0	0	0	0	1	0	1	21	2	28	6	1
17	SNOW-2	9	SNØ-29	10	MIDWEEK	250	REGULAR WEEK	SNOW	-15	GENTLE BREEZE	1	9_1_rate	80	0	0	1	1	0	1	0	1	0	0	0	0	0	0	1	0	0	0	1	0	0	0	0	0	1	0	0	0	1	0	1	21	2	28	6	1
17	SNOW-2	9	SNØ-29	5	MIDWEEK	350	REGULAR WEEK	SNOW	-15	GENTLE BREEZE	1	9_2_rate	80	0	1	0	1	0	1	0	0	1	0	0	0	0	0	1	0	0	0	1	0	0	0	0	0	1	0	0	0	1	0	1	21	2	28	6	1
17	SNOW-2	9	SNØ-29	5	MIDWEEK	450	REGULAR WEEK	SNOW	-15	GENTLE BREEZE	1	9_3_rate	70	0	1	0	1	0	1	0	0	0	1	0	0	0	0	1	0	0	0	1	0	0	0	0	0	1	0	0	0	1	0	1	21	2	28	6	1
17	SNOW-2	9	SNØ-29	1	MIDWEEK	550	REGULAR WEEK	SNOW	-15	GENTLE BREEZE	1	9_4_rate	70	1	0	0	1	0	1	0	0	0	0	1	0	0	0	1	0	0	0	1	0	0	0	0	0	1	0	0	0	1	0	1	21	2	28	6	1
17	SNOW-2	9	SNØ-29	10	WEEKEND	250	REGULAR WEEK	SNOW	-15	GENTLE BREEZE	1	9_5_rate	80	0	0	1	0	1	1	0	1	0	0	0	0	0	0	1	0	0	0	1	0	0	0	0	0	1	0	0	0	1	0	1	21	2	28	6	1
17	SNOW-2	9	SNØ-29	10	WEEKEND	350	REGULAR WEEK	SNOW	-15	GENTLE BREEZE	1	9_6_rate	70	0	0	1	0	1	1	0	0	1	0	0	0	0	0	1	0	0	0	1	0	0	0	0	0	1	0	0	0	1	0	1	21	2	28	6	1
17	SNOW-2	9	SNØ-29	5	WEEKEND	450	REGULAR WEEK	SNOW	-15	GENTLE BREEZE	1	9_7_rate	60	0	1	0	0	1	1	0	0	0	1	0	0	0	0	1	0	0	0	1	0	0	0	0	0	1	0	0	0	1	0	1	21	2	28	6	1
17	SNOW-2	9	SNØ-29	5	WEEKEND	550	REGULAR WEEK	SNOW	-15	GENTLE BREEZE	1	9_8_rate	50	0	1	0	0	1	1	0	0	0	0	1	0	0	0	1	0	0	0	1	0	0	0	0	0	1	0	0	0	1	0	1	21	2	28	6	1
17	SNOW-2	9	SNØ-29	1	WEEKEND	650	REGULAR WEEK	SNOW	-15	GENTLE BREEZE	1	9_9_rate	40	1	0	0	0	1	1	0	0	0	0	0	1	0	0	1	0	0	0	1	0	0	0	0	0	1	0	0	0	1	0	1	21	2	28	6	1
18	SNOW-1	8	SNØ-18	10	MIDWEEK	250	REGULAR WEEK	SNOW	0	NO WIND	1	8_1_rate	50	0	0	1	1	0	1	0	1	0	0	0	0	0	0	1	0	0	0	0	0	0	1	0	1	0	0	0	0	1	1	0	37	2	5	5	1
18	SNOW-1	8	SNØ-18	5	MIDWEEK	350	REGULAR WEEK	SNOW	0	NO WIND	1	8_2_rate	50	0	1	0	1	0	1	0	0	1	0	0	0	0	0	1	0	0	0	0	0	0	1	0	1	0	0	0	0	1	1	0	37	2	5	5	1
18	SNOW-1	8	SNØ-18	5	MIDWEEK	450	REGULAR WEEK	SNOW	0	NO WIND	1	8_3_rate	50	0	1	0	1	0	1	0	0	0	1	0	0	0	0	1	0	0	0	0	0	0	1	0	1	0	0	0	0	1	1	0	37	2	5	5	1
18	SNOW-1	8	SNØ-18	1	MIDWEEK	550	REGULAR WEEK	SNOW	0	NO WIND	1	8_4_rate	100	1	0	0	1	0	1	0	0	0	0	1	0	0	0	1	0	0	0	0	0	0	1	0	1	0	0	0	0	1	1	0	37	2	5	5	1
18	SNOW-1	8	SNØ-18	10	WEEKEND	250	REGULAR WEEK	SNOW	0	NO WIND	1	8_5_rate	50	0	0	1	0	1	1	0	1	0	0	0	0	0	0	1	0	0	0	0	0	0	1	0	1	0	0	0	0	1	1	0	37	2	5	5	1
18	SNOW-1	8	SNØ-18	10	WEEKEND	350	REGULAR WEEK	SNOW	0	NO WIND	1	8_6_rate	50	0	0	1	0	1	1	0	0	1	0	0	0	0	0	1	0	0	0	0	0	0	1	0	1	0	0	0	0	1	1	0	37	2	5	5	1
18	SNOW-1	8	SNØ-18	5	WEEKEND	450	REGULAR WEEK	SNOW	0	NO WIND	1	8_7_rate	50	0	1	0	0	1	1	0	0	0	1	0	0	0	0	1	0	0	0	0	0	0	1	0	1	0	0	0	0	1	1	0	37	2	5	5	1
18	SNOW-1	8	SNØ-18	5	WEEKEND	550	REGULAR WEEK	SNOW	0	NO WIND	1	8_8_rate	50	0	1	0	0	1	1	0	0	0	0	1	0	0	0	1	0	0	0	0	0	0	1	0	1	0	0	0	0	1	1	0	37	2	5	5	1
18	SNOW-1	8	SNØ-18	1	WEEKEND	650	REGULAR WEEK	SNOW	0	NO WIND	1	8_9_rate	100	1	0	0	0	1	1	0	0	0	0	0	1	0	0	1	0	0	0	0	0	0	1	0	1	0	0	0	0	1	1	0	37	2	5	5	1
18	SNOW-1	9	SNØ-19	10	MIDWEEK	250	REGULAR WEEK	SNOW	0	GENTLE BREEZE	1	9_1_rate	50	0	0	1	1	0	1	0	1	0	0	0	0	0	0	1	0	0	0	0	0	0	1	0	0	1	0	0	0	1	1	0	37	2	5	5	1
18	SNOW-1	9	SNØ-19	5	MIDWEEK	350	REGULAR WEEK	SNOW	0	GENTLE BREEZE	1	9_2_rate	50	0	1	0	1	0	1	0	0	1	0	0	0	0	0	1	0	0	0	0	0	0	1	0	0	1	0	0	0	1	1	0	37	2	5	5	1
18	SNOW-1	9	SNØ-19	5	MIDWEEK	450	REGULAR WEEK	SNOW	0	GENTLE BREEZE	1	9_3_rate	50	0	1	0	1	0	1	0	0	0	1	0	0	0	0	1	0	0	0	0	0	0	1	0	0	1	0	0	0	1	1	0	37	2	5	5	1
18	SNOW-1	9	SNØ-19	1	MIDWEEK	550	REGULAR WEEK	SNOW	0	GENTLE BREEZE	1	9_4_rate	100	1	0	0	1	0	1	0	0	0	0	1	0	0	0	1	0	0	0	0	0	0	1	0	0	1	0	0	0	1	1	0	37	2	5	5	1
18	SNOW-1	9	SNØ-19	10	WEEKEND	250	REGULAR WEEK	SNOW	0	GENTLE BREEZE	1	9_5_rate	50	0	0	1	0	1	1	0	1	0	0	0	0	0	0	1	0	0	0	0	0	0	1	0	0	1	0	0	0	1	1	0	37	2	5	5	1
18	SNOW-1	9	SNØ-19	10	WEEKEND	350	REGULAR WEEK	SNOW	0	GENTLE BREEZE	1	9_6_rate	50	0	0	1	0	1	1	0	0	1	0	0	0	0	0	1	0	0	0	0	0	0	1	0	0	1	0	0	0	1	1	0	37	2	5	5	1
18	SNOW-1	9	SNØ-19	5	WEEKEND	450	REGULAR WEEK	SNOW	0	GENTLE BREEZE	1	9_7_rate	50	0	1	0	0	1	1	0	0	0	1	0	0	0	0	1	0	0	0	0	0	0	1	0	0	1	0	0	0	1	1	0	37	2	5	5	1
18	SNOW-1	9	SNØ-19	5	WEEKEND	550	REGULAR WEEK	SNOW	0	GENTLE BREEZE	1	9_8_rate	50	0	1	0	0	1	1	0	0	0	0	1	0	0	0	1	0	0	0	0	0	0	1	0	0	1	0	0	0	1	1	0	37	2	5	5	1
18	SNOW-1	9	SNØ-19	1	WEEKEND	650	REGULAR WEEK	SNOW	0	GENTLE BREEZE	1	9_9_rate	100	1	0	0	0	1	1	0	0	0	0	0	1	0	0	1	0	0	0	0	0	0	1	0	0	1	0	0	0	1	1	0	37	2	5	5	1
19	RAIN-1	8	REGN-18	10	MIDWEEK	250	REGULAR WEEK	RAIN	5	NO WIND	1	8_1_rate	70	0	0	1	1	0	1	0	1	0	0	0	0	0	1	0	0	0	0	0	0	0	0	1	1	0	0	0	0	1	1	0	52	2	10	5	1
19	RAIN-1	8	REGN-18	5	MIDWEEK	350	REGULAR WEEK	RAIN	5	NO WIND	1	8_2_rate	60	0	1	0	1	0	1	0	0	1	0	0	0	0	1	0	0	0	0	0	0	0	0	1	1	0	0	0	0	1	1	0	52	2	10	5	1
19	RAIN-1	8	REGN-18	5	MIDWEEK	450	REGULAR WEEK	RAIN	5	NO WIND	1	8_3_rate	50	0	1	0	1	0	1	0	0	0	1	0	0	0	1	0	0	0	0	0	0	0	0	1	1	0	0	0	0	1	1	0	52	2	10	5	1
19	RAIN-1	8	REGN-18	1	MIDWEEK	550	REGULAR WEEK	RAIN	5	NO WIND	1	8_4_rate	30	1	0	0	1	0	1	0	0	0	0	1	0	0	1	0	0	0	0	0	0	0	0	1	1	0	0	0	0	1	1	0	52	2	10	5	1
19	RAIN-1	8	REGN-18	10	WEEKEND	250	REGULAR WEEK	RAIN	5	NO WIND	1	8_5_rate	90	0	0	1	0	1	1	0	1	0	0	0	0	0	1	0	0	0	0	0	0	0	0	1	1	0	0	0	0	1	1	0	52	2	10	5	1
19	RAIN-1	8	REGN-18	10	WEEKEND	350	REGULAR WEEK	RAIN	5	NO WIND	1	8_6_rate	80	0	0	1	0	1	1	0	0	1	0	0	0	0	1	0	0	0	0	0	0	0	0	1	1	0	0	0	0	1	1	0	52	2	10	5	1
19	RAIN-1	8	REGN-18	5	WEEKEND	450	REGULAR WEEK	RAIN	5	NO WIND	1	8_7_rate	70	0	1	0	0	1	1	0	0	0	1	0	0	0	1	0	0	0	0	0	0	0	0	1	1	0	0	0	0	1	1	0	52	2	10	5	1
19	RAIN-1	8	REGN-18	5	WEEKEND	550	REGULAR WEEK	RAIN	5	NO WIND	1	8_8_rate	60	0	1	0	0	1	1	0	0	0	0	1	0	0	1	0	0	0	0	0	0	0	0	1	1	0	0	0	0	1	1	0	52	2	10	5	1
19	RAIN-1	8	REGN-18	1	WEEKEND	650	REGULAR WEEK	RAIN	5	NO WIND	1	8_9_rate	0	1	0	0	0	1	1	0	0	0	0	0	1	0	1	0	0	0	0	0	0	0	0	1	1	0	0	0	0	1	1	0	52	2	10	5	1
19	RAIN-1	9	REGN-19	10	MIDWEEK	250	REGULAR WEEK	RAIN	5	GENTLE BREEZE	1	9_1_rate	40	0	0	1	1	0	1	0	1	0	0	0	0	0	1	0	0	0	0	0	0	0	0	1	0	1	0	0	0	1	1	0	52	2	10	5	1
19	RAIN-1	9	REGN-19	5	MIDWEEK	350	REGULAR WEEK	RAIN	5	GENTLE BREEZE	1	9_2_rate	80	0	1	0	1	0	1	0	0	1	0	0	0	0	1	0	0	0	0	0	0	0	0	1	0	1	0	0	0	1	1	0	52	2	10	5	1
19	RAIN-1	9	REGN-19	5	MIDWEEK	450	REGULAR WEEK	RAIN	5	GENTLE BREEZE	1	9_3_rate	40	0	1	0	1	0	1	0	0	0	1	0	0	0	1	0	0	0	0	0	0	0	0	1	0	1	0	0	0	1	1	0	52	2	10	5	1
19	RAIN-1	9	REGN-19	1	MIDWEEK	550	REGULAR WEEK	RAIN	5	GENTLE BREEZE	1	9_4_rate	20	1	0	0	1	0	1	0	0	0	0	1	0	0	1	0	0	0	0	0	0	0	0	1	0	1	0	0	0	1	1	0	52	2	10	5	1
19	RAIN-1	9	REGN-19	10	WEEKEND	250	REGULAR WEEK	RAIN	5	GENTLE BREEZE	1	9_5_rate	50	0	0	1	0	1	1	0	1	0	0	0	0	0	1	0	0	0	0	0	0	0	0	1	0	1	0	0	0	1	1	0	52	2	10	5	1
19	RAIN-1	9	REGN-19	10	WEEKEND	350	REGULAR WEEK	RAIN	5	GENTLE BREEZE	1	9_6_rate	50	0	0	1	0	1	1	0	0	1	0	0	0	0	1	0	0	0	0	0	0	0	0	1	0	1	0	0	0	1	1	0	52	2	10	5	1
19	RAIN-1	9	REGN-19	5	WEEKEND	450	REGULAR WEEK	RAIN	5	GENTLE BREEZE	1	9_7_rate	70	0	1	0	0	1	1	0	0	0	1	0	0	0	1	0	0	0	0	0	0	0	0	1	0	1	0	0	0	1	1	0	52	2	10	5	1
19	RAIN-1	9	REGN-19	5	WEEKEND	550	REGULAR WEEK	RAIN	5	GENTLE BREEZE	1	9_8_rate	60	0	1	0	0	1	1	0	0	0	0	1	0	0	1	0	0	0	0	0	0	0	0	1	0	1	0	0	0	1	1	0	52	2	10	5	1
19	RAIN-1	9	REGN-19	1	WEEKEND	650	REGULAR WEEK	RAIN	5	GENTLE BREEZE	1	9_9_rate	20	1	0	0	0	1	1	0	0	0	0	0	1	0	1	0	0	0	0	0	0	0	0	1	0	1	0	0	0	1	1	0	52	2	10	5	1
20	WIND-1	8	VIND-18	10	MIDWEEK	250	REGULAR WEEK	CLOUDY	-10	NO WIND	1	8_1_rate	80	0	0	1	1	0	1	0	1	0	0	0	0	0	0	0	1	0	0	0	1	0	0	0	1	0	0	0	0	1	1	0	35	1	17	7	1
20	WIND-1	8	VIND-18	5	MIDWEEK	350	REGULAR WEEK	CLOUDY	-10	NO WIND	1	8_2_rate	80	0	1	0	1	0	1	0	0	1	0	0	0	0	0	0	1	0	0	0	1	0	0	0	1	0	0	0	0	1	1	0	35	1	17	7	1
20	WIND-1	8	VIND-18	5	MIDWEEK	450	REGULAR WEEK	CLOUDY	-10	NO WIND	1	8_3_rate	80	0	1	0	1	0	1	0	0	0	1	0	0	0	0	0	1	0	0	0	1	0	0	0	1	0	0	0	0	1	1	0	35	1	17	7	1
20	WIND-1	8	VIND-18	1	MIDWEEK	550	REGULAR WEEK	CLOUDY	-10	NO WIND	1	8_4_rate	70	1	0	0	1	0	1	0	0	0	0	1	0	0	0	0	1	0	0	0	1	0	0	0	1	0	0	0	0	1	1	0	35	1	17	7	1
20	WIND-1	8	VIND-18	10	WEEKEND	250	REGULAR WEEK	CLOUDY	-10	NO WIND	1	8_5_rate	80	0	0	1	0	1	1	0	1	0	0	0	0	0	0	0	1	0	0	0	1	0	0	0	1	0	0	0	0	1	1	0	35	1	17	7	1
20	WIND-1	8	VIND-18	10	WEEKEND	350	REGULAR WEEK	CLOUDY	-10	NO WIND	1	8_6_rate	70	0	0	1	0	1	1	0	0	1	0	0	0	0	0	0	1	0	0	0	1	0	0	0	1	0	0	0	0	1	1	0	35	1	17	7	1
20	WIND-1	8	VIND-18	5	WEEKEND	450	REGULAR WEEK	CLOUDY	-10	NO WIND	1	8_7_rate	80	0	1	0	0	1	1	0	0	0	1	0	0	0	0	0	1	0	0	0	1	0	0	0	1	0	0	0	0	1	1	0	35	1	17	7	1
20	WIND-1	8	VIND-18	5	WEEKEND	550	REGULAR WEEK	CLOUDY	-10	NO WIND	1	8_8_rate	80	0	1	0	0	1	1	0	0	0	0	1	0	0	0	0	1	0	0	0	1	0	0	0	1	0	0	0	0	1	1	0	35	1	17	7	1
20	WIND-1	8	VIND-18	1	WEEKEND	650	REGULAR WEEK	CLOUDY	-10	NO WIND	1	8_9_rate	60	1	0	0	0	1	1	0	0	0	0	0	1	0	0	0	1	0	0	0	1	0	0	0	1	0	0	0	0	1	1	0	35	1	17	7	1
20	WIND-1	9	VIND-19	10	MIDWEEK	250	REGULAR WEEK	CLOUDY	-10	FRESH BREEZE	1	9_1_rate	80	0	0	1	1	0	1	0	1	0	0	0	0	0	0	0	1	0	0	0	1	0	0	0	0	0	1	0	0	1	1	0	35	1	17	7	1
20	WIND-1	9	VIND-19	5	MIDWEEK	350	REGULAR WEEK	CLOUDY	-10	FRESH BREEZE	1	9_2_rate	70	0	1	0	1	0	1	0	0	1	0	0	0	0	0	0	1	0	0	0	1	0	0	0	0	0	1	0	0	1	1	0	35	1	17	7	1
20	WIND-1	9	VIND-19	5	MIDWEEK	450	REGULAR WEEK	CLOUDY	-10	FRESH BREEZE	1	9_3_rate	70	0	1	0	1	0	1	0	0	0	1	0	0	0	0	0	1	0	0	0	1	0	0	0	0	0	1	0	0	1	1	0	35	1	17	7	1
20	WIND-1	9	VIND-19	1	MIDWEEK	550	REGULAR WEEK	CLOUDY	-10	FRESH BREEZE	1	9_4_rate	70	1	0	0	1	0	1	0	0	0	0	1	0	0	0	0	1	0	0	0	1	0	0	0	0	0	1	0	0	1	1	0	35	1	17	7	1
20	WIND-1	9	VIND-19	10	WEEKEND	250	REGULAR WEEK	CLOUDY	-10	FRESH BREEZE	1	9_5_rate	70	0	0	1	0	1	1	0	1	0	0	0	0	0	0	0	1	0	0	0	1	0	0	0	0	0	1	0	0	1	1	0	35	1	17	7	1
20	WIND-1	9	VIND-19	10	WEEKEND	350	REGULAR WEEK	CLOUDY	-10	FRESH BREEZE	1	9_6_rate	60	0	0	1	0	1	1	0	0	1	0	0	0	0	0	0	1	0	0	0	1	0	0	0	0	0	1	0	0	1	1	0	35	1	17	7	1
20	WIND-1	9	VIND-19	5	WEEKEND	450	REGULAR WEEK	CLOUDY	-10	FRESH BREEZE	1	9_7_rate	70	0	1	0	0	1	1	0	0	0	1	0	0	0	0	0	1	0	0	0	1	0	0	0	0	0	1	0	0	1	1	0	35	1	17	7	1
20	WIND-1	9	VIND-19	5	WEEKEND	550	REGULAR WEEK	CLOUDY	-10	FRESH BREEZE	1	9_8_rate	60	0	1	0	0	1	1	0	0	0	0	1	0	0	0	0	1	0	0	0	1	0	0	0	0	0	1	0	0	1	1	0	35	1	17	7	1
20	WIND-1	9	VIND-19	1	WEEKEND	650	REGULAR WEEK	CLOUDY	-10	FRESH BREEZE	1	9_9_rate	50	1	0	0	0	1	1	0	0	0	0	0	1	0	0	0	1	0	0	0	1	0	0	0	0	0	1	0	0	1	1	0	35	1	17	7	1
21	TEMP-1	8	TEMP-18	10	MIDWEEK	250	REGULAR WEEK	SUN	-5	NO WIND	1	8_1_rate	70	0	0	1	1	0	1	0	1	0	0	0	0	1	0	0	0	0	0	0	0	1	0	0	1	0	0	0	0	1	1	0	39	2	5	2	1
21	TEMP-1	8	TEMP-18	5	MIDWEEK	350	REGULAR WEEK	SUN	-5	NO WIND	1	8_2_rate	80	0	1	0	1	0	1	0	0	1	0	0	0	1	0	0	0	0	0	0	0	1	0	0	1	0	0	0	0	1	1	0	39	2	5	2	1
21	TEMP-1	8	TEMP-18	5	MIDWEEK	450	REGULAR WEEK	SUN	-5	NO WIND	1	8_3_rate	60	0	1	0	1	0	1	0	0	0	1	0	0	1	0	0	0	0	0	0	0	1	0	0	1	0	0	0	0	1	1	0	39	2	5	2	1
21	TEMP-1	8	TEMP-18	1	MIDWEEK	550	REGULAR WEEK	SUN	-5	NO WIND	1	8_4_rate	60	1	0	0	1	0	1	0	0	0	0	1	0	1	0	0	0	0	0	0	0	1	0	0	1	0	0	0	0	1	1	0	39	2	5	2	1
21	TEMP-1	8	TEMP-18	10	WEEKEND	250	REGULAR WEEK	SUN	-5	NO WIND	1	8_5_rate	90	0	0	1	0	1	1	0	1	0	0	0	0	1	0	0	0	0	0	0	0	1	0	0	1	0	0	0	0	1	1	0	39	2	5	2	1
21	TEMP-1	8	TEMP-18	10	WEEKEND	350	REGULAR WEEK	SUN	-5	NO WIND	1	8_6_rate	80	0	0	1	0	1	1	0	0	1	0	0	0	1	0	0	0	0	0	0	0	1	0	0	1	0	0	0	0	1	1	0	39	2	5	2	1
21	TEMP-1	8	TEMP-18	5	WEEKEND	450	REGULAR WEEK	SUN	-5	NO WIND	1	8_7_rate	75	0	1	0	0	1	1	0	0	0	1	0	0	1	0	0	0	0	0	0	0	1	0	0	1	0	0	0	0	1	1	0	39	2	5	2	1
21	TEMP-1	8	TEMP-18	5	WEEKEND	550	REGULAR WEEK	SUN	-5	NO WIND	1	8_8_rate	70	0	1	0	0	1	1	0	0	0	0	1	0	1	0	0	0	0	0	0	0	1	0	0	1	0	0	0	0	1	1	0	39	2	5	2	1
21	TEMP-1	8	TEMP-18	1	WEEKEND	650	REGULAR WEEK	SUN	-5	NO WIND	1	8_9_rate	60	1	0	0	0	1	1	0	0	0	0	0	1	1	0	0	0	0	0	0	0	1	0	0	1	0	0	0	0	1	1	0	39	2	5	2	1
21	TEMP-1	9	TEMP-19	10	MIDWEEK	250	REGULAR WEEK	SUN	-15	NO WIND	1	9_1_rate	60	0	0	1	1	0	1	0	1	0	0	0	0	1	0	0	0	0	0	1	0	0	0	0	1	0	0	0	0	1	1	0	39	2	5	2	1
21	TEMP-1	9	TEMP-19	5	MIDWEEK	350	REGULAR WEEK	SUN	-15	NO WIND	1	9_2_rate	70	0	1	0	1	0	1	0	0	1	0	0	0	1	0	0	0	0	0	1	0	0	0	0	1	0	0	0	0	1	1	0	39	2	5	2	1
21	TEMP-1	9	TEMP-19	5	MIDWEEK	450	REGULAR WEEK	SUN	-15	NO WIND	1	9_3_rate	50	0	1	0	1	0	1	0	0	0	1	0	0	1	0	0	0	0	0	1	0	0	0	0	1	0	0	0	0	1	1	0	39	2	5	2	1
21	TEMP-1	9	TEMP-19	1	MIDWEEK	550	REGULAR WEEK	SUN	-15	NO WIND	1	9_4_rate	50	1	0	0	1	0	1	0	0	0	0	1	0	1	0	0	0	0	0	1	0	0	0	0	1	0	0	0	0	1	1	0	39	2	5	2	1
21	TEMP-1	9	TEMP-19	10	WEEKEND	250	REGULAR WEEK	SUN	-15	NO WIND	1	9_5_rate	80	0	0	1	0	1	1	0	1	0	0	0	0	1	0	0	0	0	0	1	0	0	0	0	1	0	0	0	0	1	1	0	39	2	5	2	1
21	TEMP-1	9	TEMP-19	10	WEEKEND	350	REGULAR WEEK	SUN	-15	NO WIND	1	9_6_rate	70	0	0	1	0	1	1	0	0	1	0	0	0	1	0	0	0	0	0	1	0	0	0	0	1	0	0	0	0	1	1	0	39	2	5	2	1
21	TEMP-1	9	TEMP-19	5	WEEKEND	450	REGULAR WEEK	SUN	-15	NO WIND	1	9_7_rate	65	0	1	0	0	1	1	0	0	0	1	0	0	1	0	0	0	0	0	1	0	0	0	0	1	0	0	0	0	1	1	0	39	2	5	2	1
21	TEMP-1	9	TEMP-19	5	WEEKEND	550	REGULAR WEEK	SUN	-15	NO WIND	1	9_8_rate	60	0	1	0	0	1	1	0	0	0	0	1	0	1	0	0	0	0	0	1	0	0	0	0	1	0	0	0	0	1	1	0	39	2	5	2	1
21	TEMP-1	9	TEMP-19	1	WEEKEND	650	REGULAR WEEK	SUN	-15	NO WIND	1	9_9_rate	55	1	0	0	0	1	1	0	0	0	0	0	1	1	0	0	0	0	0	1	0	0	0	0	1	0	0	0	0	1	1	0	39	2	5	2	1
22	SNOW-1	8	SNØ-18	10	MIDWEEK	250	REGULAR WEEK	SNOW	0	NO WIND	1	8_1_rate	10	0	0	1	1	0	1	0	1	0	0	0	0	0	0	1	0	0	0	0	0	0	1	0	1	0	0	0	0	1	1	0	39	4	20	20	1
22	SNOW-1	8	SNØ-18	5	MIDWEEK	350	REGULAR WEEK	SNOW	0	NO WIND	1	8_2_rate	20	0	1	0	1	0	1	0	0	1	0	0	0	0	0	1	0	0	0	0	0	0	1	0	1	0	0	0	0	1	1	0	39	4	20	20	1
22	SNOW-1	8	SNØ-18	5	MIDWEEK	450	REGULAR WEEK	SNOW	0	NO WIND	1	8_3_rate	50	0	1	0	1	0	1	0	0	0	1	0	0	0	0	1	0	0	0	0	0	0	1	0	1	0	0	0	0	1	1	0	39	4	20	20	1
22	SNOW-1	8	SNØ-18	1	MIDWEEK	550	REGULAR WEEK	SNOW	0	NO WIND	1	8_4_rate	60	1	0	0	1	0	1	0	0	0	0	1	0	0	0	1	0	0	0	0	0	0	1	0	1	0	0	0	0	1	1	0	39	4	20	20	1
22	SNOW-1	8	SNØ-18	10	WEEKEND	250	REGULAR WEEK	SNOW	0	NO WIND	1	8_5_rate	100	0	0	1	0	1	1	0	1	0	0	0	0	0	0	1	0	0	0	0	0	0	1	0	1	0	0	0	0	1	1	0	39	4	20	20	1
22	SNOW-1	8	SNØ-18	10	WEEKEND	350	REGULAR WEEK	SNOW	0	NO WIND	1	8_6_rate	80	0	0	1	0	1	1	0	0	1	0	0	0	0	0	1	0	0	0	0	0	0	1	0	1	0	0	0	0	1	1	0	39	4	20	20	1
22	SNOW-1	8	SNØ-18	5	WEEKEND	450	REGULAR WEEK	SNOW	0	NO WIND	1	8_7_rate	15	0	1	0	0	1	1	0	0	0	1	0	0	0	0	1	0	0	0	0	0	0	1	0	1	0	0	0	0	1	1	0	39	4	20	20	1
22	SNOW-1	8	SNØ-18	5	WEEKEND	550	REGULAR WEEK	SNOW	0	NO WIND	1	8_8_rate	15	0	1	0	0	1	1	0	0	0	0	1	0	0	0	1	0	0	0	0	0	0	1	0	1	0	0	0	0	1	1	0	39	4	20	20	1
22	SNOW-1	8	SNØ-18	1	WEEKEND	650	REGULAR WEEK	SNOW	0	NO WIND	1	8_9_rate	5	1	0	0	0	1	1	0	0	0	0	0	1	0	0	1	0	0	0	0	0	0	1	0	1	0	0	0	0	1	1	0	39	4	20	20	1
22	SNOW-1	9	SNØ-19	10	MIDWEEK	250	REGULAR WEEK	SNOW	0	GENTLE BREEZE	1	9_1_rate	10	0	0	1	1	0	1	0	1	0	0	0	0	0	0	1	0	0	0	0	0	0	1	0	0	1	0	0	0	1	1	0	39	4	20	20	1
22	SNOW-1	9	SNØ-19	5	MIDWEEK	350	REGULAR WEEK	SNOW	0	GENTLE BREEZE	1	9_2_rate	20	0	1	0	1	0	1	0	0	1	0	0	0	0	0	1	0	0	0	0	0	0	1	0	0	1	0	0	0	1	1	0	39	4	20	20	1
22	SNOW-1	9	SNØ-19	5	MIDWEEK	450	REGULAR WEEK	SNOW	0	GENTLE BREEZE	1	9_3_rate	40	0	1	0	1	0	1	0	0	0	1	0	0	0	0	1	0	0	0	0	0	0	1	0	0	1	0	0	0	1	1	0	39	4	20	20	1
22	SNOW-1	9	SNØ-19	1	MIDWEEK	550	REGULAR WEEK	SNOW	0	GENTLE BREEZE	1	9_4_rate	50	1	0	0	1	0	1	0	0	0	0	1	0	0	0	1	0	0	0	0	0	0	1	0	0	1	0	0	0	1	1	0	39	4	20	20	1
22	SNOW-1	9	SNØ-19	10	WEEKEND	250	REGULAR WEEK	SNOW	0	GENTLE BREEZE	1	9_5_rate	80	0	0	1	0	1	1	0	1	0	0	0	0	0	0	1	0	0	0	0	0	0	1	0	0	1	0	0	0	1	1	0	39	4	20	20	1
22	SNOW-1	9	SNØ-19	10	WEEKEND	350	REGULAR WEEK	SNOW	0	GENTLE BREEZE	1	9_6_rate	70	0	0	1	0	1	1	0	0	1	0	0	0	0	0	1	0	0	0	0	0	0	1	0	0	1	0	0	0	1	1	0	39	4	20	20	1
22	SNOW-1	9	SNØ-19	5	WEEKEND	450	REGULAR WEEK	SNOW	0	GENTLE BREEZE	1	9_7_rate	10	0	1	0	0	1	1	0	0	0	1	0	0	0	0	1	0	0	0	0	0	0	1	0	0	1	0	0	0	1	1	0	39	4	20	20	1
22	SNOW-1	9	SNØ-19	5	WEEKEND	550	REGULAR WEEK	SNOW	0	GENTLE BREEZE	1	9_8_rate	10	0	1	0	0	1	1	0	0	0	0	1	0	0	0	1	0	0	0	0	0	0	1	0	0	1	0	0	0	1	1	0	39	4	20	20	1
22	SNOW-1	9	SNØ-19	1	WEEKEND	650	REGULAR WEEK	SNOW	0	GENTLE BREEZE	1	9_9_rate	10	1	0	0	0	1	1	0	0	0	0	0	1	0	0	1	0	0	0	0	0	0	1	0	0	1	0	0	0	1	1	0	39	4	20	20	1
23	SLOPES-1	8	BAKKER-18	10	MIDWEEK	250	REGULAR WEEK	SUN	-5	NO WIND	1	8_1_rate	50	0	0	1	1	0	1	0	1	0	0	0	0	1	0	0	0	0	0	0	0	1	0	0	1	0	0	0	0	1	0	1	28	3	30	0	1
23	SLOPES-1	8	BAKKER-18	5	MIDWEEK	350	REGULAR WEEK	SUN	-5	NO WIND	1	8_2_rate	60	0	1	0	1	0	1	0	0	1	0	0	0	1	0	0	0	0	0	0	0	1	0	0	1	0	0	0	0	1	0	1	28	3	30	0	1
23	SLOPES-1	8	BAKKER-18	5	MIDWEEK	450	REGULAR WEEK	SUN	-5	NO WIND	1	8_3_rate	70	0	1	0	1	0	1	0	0	0	1	0	0	1	0	0	0	0	0	0	0	1	0	0	1	0	0	0	0	1	0	1	28	3	30	0	1
23	SLOPES-1	8	BAKKER-18	1	MIDWEEK	550	REGULAR WEEK	SUN	-5	NO WIND	1	8_4_rate	75	1	0	0	1	0	1	0	0	0	0	1	0	1	0	0	0	0	0	0	0	1	0	0	1	0	0	0	0	1	0	1	28	3	30	0	1
23	SLOPES-1	8	BAKKER-18	10	WEEKEND	250	REGULAR WEEK	SUN	-5	NO WIND	1	8_5_rate	85	0	0	1	0	1	1	0	1	0	0	0	0	1	0	0	0	0	0	0	0	1	0	0	1	0	0	0	0	1	0	1	28	3	30	0	1
23	SLOPES-1	8	BAKKER-18	10	WEEKEND	350	REGULAR WEEK	SUN	-5	NO WIND	1	8_6_rate	85	0	0	1	0	1	1	0	0	1	0	0	0	1	0	0	0	0	0	0	0	1	0	0	1	0	0	0	0	1	0	1	28	3	30	0	1
23	SLOPES-1	8	BAKKER-18	5	WEEKEND	450	REGULAR WEEK	SUN	-5	NO WIND	1	8_7_rate	90	0	1	0	0	1	1	0	0	0	1	0	0	1	0	0	0	0	0	0	0	1	0	0	1	0	0	0	0	1	0	1	28	3	30	0	1
23	SLOPES-1	8	BAKKER-18	5	WEEKEND	550	REGULAR WEEK	SUN	-5	NO WIND	1	8_8_rate	90	0	1	0	0	1	1	0	0	0	0	1	0	1	0	0	0	0	0	0	0	1	0	0	1	0	0	0	0	1	0	1	28	3	30	0	1
23	SLOPES-1	8	BAKKER-18	1	WEEKEND	650	REGULAR WEEK	SUN	-5	NO WIND	1	8_9_rate	100	1	0	0	0	1	1	0	0	0	0	0	1	1	0	0	0	0	0	0	0	1	0	0	1	0	0	0	0	1	0	1	28	3	30	0	1
23	SLOPES-1	9	BAKKER-19	10	MIDWEEK	250	REGULAR WEEK	SUN	-5	NO WIND	0.5	9_1_rate	60	0	0	1	1	0	1	0	1	0	0	0	0	1	0	0	0	0	0	0	0	1	0	0	1	0	0	1	0	0	0	1	28	3	30	0	1
23	SLOPES-1	9	BAKKER-19	5	MIDWEEK	350	REGULAR WEEK	SUN	-5	NO WIND	0.5	9_2_rate	50	0	1	0	1	0	1	0	0	1	0	0	0	1	0	0	0	0	0	0	0	1	0	0	1	0	0	1	0	0	0	1	28	3	30	0	1
23	SLOPES-1	9	BAKKER-19	5	MIDWEEK	450	REGULAR WEEK	SUN	-5	NO WIND	0.5	9_3_rate	55	0	1	0	1	0	1	0	0	0	1	0	0	1	0	0	0	0	0	0	0	1	0	0	1	0	0	1	0	0	0	1	28	3	30	0	1
23	SLOPES-1	9	BAKKER-19	1	MIDWEEK	550	REGULAR WEEK	SUN	-5	NO WIND	0.5	9_4_rate	60	1	0	0	1	0	1	0	0	0	0	1	0	1	0	0	0	0	0	0	0	1	0	0	1	0	0	1	0	0	0	1	28	3	30	0	1
23	SLOPES-1	9	BAKKER-19	10	WEEKEND	250	REGULAR WEEK	SUN	-5	NO WIND	0.5	9_5_rate	70	0	0	1	0	1	1	0	1	0	0	0	0	1	0	0	0	0	0	0	0	1	0	0	1	0	0	1	0	0	0	1	28	3	30	0	1
23	SLOPES-1	9	BAKKER-19	10	WEEKEND	350	REGULAR WEEK	SUN	-5	NO WIND	0.5	9_6_rate	75	0	0	1	0	1	1	0	0	1	0	0	0	1	0	0	0	0	0	0	0	1	0	0	1	0	0	1	0	0	0	1	28	3	30	0	1
23	SLOPES-1	9	BAKKER-19	5	WEEKEND	450	REGULAR WEEK	SUN	-5	NO WIND	0.5	9_7_rate	80	0	1	0	0	1	1	0	0	0	1	0	0	1	0	0	0	0	0	0	0	1	0	0	1	0	0	1	0	0	0	1	28	3	30	0	1
23	SLOPES-1	9	BAKKER-19	5	WEEKEND	550	REGULAR WEEK	SUN	-5	NO WIND	0.5	9_8_rate	80	0	1	0	0	1	1	0	0	0	0	1	0	1	0	0	0	0	0	0	0	1	0	0	1	0	0	1	0	0	0	1	28	3	30	0	1
23	SLOPES-1	9	BAKKER-19	1	WEEKEND	650	REGULAR WEEK	SUN	-5	NO WIND	0.5	9_9_rate	85	1	0	0	0	1	1	0	0	0	0	0	1	1	0	0	0	0	0	0	0	1	0	0	1	0	0	1	0	0	0	1	28	3	30	0	1
24	RAIN-1	8	REGN-18	10	MIDWEEK	250	REGULAR WEEK	RAIN	5	NO WIND	1	8_1_rate	60	0	0	1	1	0	1	0	1	0	0	0	0	0	1	0	0	0	0	0	0	0	0	1	1	0	0	0	0	1	0	1	26	2	10	5	1
24	RAIN-1	8	REGN-18	5	MIDWEEK	350	REGULAR WEEK	RAIN	5	NO WIND	1	8_2_rate	90	0	1	0	1	0	1	0	0	1	0	0	0	0	1	0	0	0	0	0	0	0	0	1	1	0	0	0	0	1	0	1	26	2	10	5	1
24	RAIN-1	8	REGN-18	5	MIDWEEK	450	REGULAR WEEK	RAIN	5	NO WIND	1	8_3_rate	50	0	1	0	1	0	1	0	0	0	1	0	0	0	1	0	0	0	0	0	0	0	0	1	1	0	0	0	0	1	0	1	26	2	10	5	1
24	RAIN-1	8	REGN-18	1	MIDWEEK	550	REGULAR WEEK	RAIN	5	NO WIND	1	8_4_rate	20	1	0	0	1	0	1	0	0	0	0	1	0	0	1	0	0	0	0	0	0	0	0	1	1	0	0	0	0	1	0	1	26	2	10	5	1
24	RAIN-1	8	REGN-18	10	WEEKEND	250	REGULAR WEEK	RAIN	5	NO WIND	1	8_5_rate	90	0	0	1	0	1	1	0	1	0	0	0	0	0	1	0	0	0	0	0	0	0	0	1	1	0	0	0	0	1	0	1	26	2	10	5	1
24	RAIN-1	8	REGN-18	10	WEEKEND	350	REGULAR WEEK	RAIN	5	NO WIND	1	8_6_rate	60	0	0	1	0	1	1	0	0	1	0	0	0	0	1	0	0	0	0	0	0	0	0	1	1	0	0	0	0	1	0	1	26	2	10	5	1
24	RAIN-1	8	REGN-18	5	WEEKEND	450	REGULAR WEEK	RAIN	5	NO WIND	1	8_7_rate	20	0	1	0	0	1	1	0	0	0	1	0	0	0	1	0	0	0	0	0	0	0	0	1	1	0	0	0	0	1	0	1	26	2	10	5	1
24	RAIN-1	8	REGN-18	5	WEEKEND	550	REGULAR WEEK	RAIN	5	NO WIND	1	8_8_rate	20	0	1	0	0	1	1	0	0	0	0	1	0	0	1	0	0	0	0	0	0	0	0	1	1	0	0	0	0	1	0	1	26	2	10	5	1
24	RAIN-1	8	REGN-18	1	WEEKEND	650	REGULAR WEEK	RAIN	5	NO WIND	1	8_9_rate	10	1	0	0	0	1	1	0	0	0	0	0	1	0	1	0	0	0	0	0	0	0	0	1	1	0	0	0	0	1	0	1	26	2	10	5	1
24	RAIN-1	9	REGN-19	10	MIDWEEK	250	REGULAR WEEK	RAIN	5	GENTLE BREEZE	1	9_1_rate	90	0	0	1	1	0	1	0	1	0	0	0	0	0	1	0	0	0	0	0	0	0	0	1	0	1	0	0	0	1	0	1	26	2	10	5	1
24	RAIN-1	9	REGN-19	5	MIDWEEK	350	REGULAR WEEK	RAIN	5	GENTLE BREEZE	1	9_2_rate	100	0	1	0	1	0	1	0	0	1	0	0	0	0	1	0	0	0	0	0	0	0	0	1	0	1	0	0	0	1	0	1	26	2	10	5	1
24	RAIN-1	9	REGN-19	5	MIDWEEK	450	REGULAR WEEK	RAIN	5	GENTLE BREEZE	1	9_3_rate	30	0	1	0	1	0	1	0	0	0	1	0	0	0	1	0	0	0	0	0	0	0	0	1	0	1	0	0	0	1	0	1	26	2	10	5	1
24	RAIN-1	9	REGN-19	1	MIDWEEK	550	REGULAR WEEK	RAIN	5	GENTLE BREEZE	1	9_4_rate	10	1	0	0	1	0	1	0	0	0	0	1	0	0	1	0	0	0	0	0	0	0	0	1	0	1	0	0	0	1	0	1	26	2	10	5	1
24	RAIN-1	9	REGN-19	10	WEEKEND	250	REGULAR WEEK	RAIN	5	GENTLE BREEZE	1	9_5_rate	90	0	0	1	0	1	1	0	1	0	0	0	0	0	1	0	0	0	0	0	0	0	0	1	0	1	0	0	0	1	0	1	26	2	10	5	1
24	RAIN-1	9	REGN-19	10	WEEKEND	350	REGULAR WEEK	RAIN	5	GENTLE BREEZE	1	9_6_rate	70	0	0	1	0	1	1	0	0	1	0	0	0	0	1	0	0	0	0	0	0	0	0	1	0	1	0	0	0	1	0	1	26	2	10	5	1
24	RAIN-1	9	REGN-19	5	WEEKEND	450	REGULAR WEEK	RAIN	5	GENTLE BREEZE	1	9_7_rate	50	0	1	0	0	1	1	0	0	0	1	0	0	0	1	0	0	0	0	0	0	0	0	1	0	1	0	0	0	1	0	1	26	2	10	5	1
24	RAIN-1	9	REGN-19	5	WEEKEND	550	REGULAR WEEK	RAIN	5	GENTLE BREEZE	1	9_8_rate	20	0	1	0	0	1	1	0	0	0	0	1	0	0	1	0	0	0	0	0	0	0	0	1	0	1	0	0	0	1	0	1	26	2	10	5	1
24	RAIN-1	9	REGN-19	1	WEEKEND	650	REGULAR WEEK	RAIN	5	GENTLE BREEZE	1	9_9_rate	20	1	0	0	0	1	1	0	0	0	0	0	1	0	1	0	0	0	0	0	0	0	0	1	0	1	0	0	0	1	0	1	26	2	10	5	1
25	SLOPES-2	8	BAKKER-28	10	MIDWEEK	250	REGULAR WEEK	SUN	-5	NO WIND	1	8_1_rate	40	0	0	1	1	0	1	0	1	0	0	0	0	1	0	0	0	0	0	0	0	1	0	0	1	0	0	0	0	1	0	1	24	2	20	7	1
25	SLOPES-2	8	BAKKER-28	5	MIDWEEK	350	REGULAR WEEK	SUN	-5	NO WIND	1	8_2_rate	100	0	1	0	1	0	1	0	0	1	0	0	0	1	0	0	0	0	0	0	0	1	0	0	1	0	0	0	0	1	0	1	24	2	20	7	1
25	SLOPES-2	8	BAKKER-28	5	MIDWEEK	450	REGULAR WEEK	SUN	-5	NO WIND	1	8_3_rate	11	0	1	0	1	0	1	0	0	0	1	0	0	1	0	0	0	0	0	0	0	1	0	0	1	0	0	0	0	1	0	1	24	2	20	7	1
25	SLOPES-2	8	BAKKER-28	1	MIDWEEK	550	REGULAR WEEK	SUN	-5	NO WIND	1	8_4_rate	0	1	0	0	1	0	1	0	0	0	0	1	0	1	0	0	0	0	0	0	0	1	0	0	1	0	0	0	0	1	0	1	24	2	20	7	1
25	SLOPES-2	8	BAKKER-28	10	WEEKEND	250	REGULAR WEEK	SUN	-5	NO WIND	1	8_5_rate	40	0	0	1	0	1	1	0	1	0	0	0	0	1	0	0	0	0	0	0	0	1	0	0	1	0	0	0	0	1	0	1	24	2	20	7	1
25	SLOPES-2	8	BAKKER-28	10	WEEKEND	350	REGULAR WEEK	SUN	-5	NO WIND	1	8_6_rate	30	0	0	1	0	1	1	0	0	1	0	0	0	1	0	0	0	0	0	0	0	1	0	0	1	0	0	0	0	1	0	1	24	2	20	7	1
25	SLOPES-2	8	BAKKER-28	5	WEEKEND	450	REGULAR WEEK	SUN	-5	NO WIND	1	8_7_rate	11	0	1	0	0	1	1	0	0	0	1	0	0	1	0	0	0	0	0	0	0	1	0	0	1	0	0	0	0	1	0	1	24	2	20	7	1
25	SLOPES-2	8	BAKKER-28	5	WEEKEND	550	REGULAR WEEK	SUN	-5	NO WIND	1	8_8_rate	9	0	1	0	0	1	1	0	0	0	0	1	0	1	0	0	0	0	0	0	0	1	0	0	1	0	0	0	0	1	0	1	24	2	20	7	1
25	SLOPES-2	8	BAKKER-28	1	WEEKEND	650	REGULAR WEEK	SUN	-5	NO WIND	1	8_9_rate	0	1	0	0	0	1	1	0	0	0	0	0	1	1	0	0	0	0	0	0	0	1	0	0	1	0	0	0	0	1	0	1	24	2	20	7	1
25	SLOPES-2	9	BAKKER-29	10	MIDWEEK	250	REGULAR WEEK	SUN	-5	NO WIND	0.75	9_1_rate	70	0	0	1	1	0	1	0	1	0	0	0	0	1	0	0	0	0	0	0	0	1	0	0	1	0	0	0	1	0	0	1	24	2	20	7	1
25	SLOPES-2	9	BAKKER-29	5	MIDWEEK	350	REGULAR WEEK	SUN	-5	NO WIND	0.75	9_2_rate	100	0	1	0	1	0	1	0	0	1	0	0	0	1	0	0	0	0	0	0	0	1	0	0	1	0	0	0	1	0	0	1	24	2	20	7	1
25	SLOPES-2	9	BAKKER-29	5	MIDWEEK	450	REGULAR WEEK	SUN	-5	NO WIND	0.75	9_3_rate	20	0	1	0	1	0	1	0	0	0	1	0	0	1	0	0	0	0	0	0	0	1	0	0	1	0	0	0	1	0	0	1	24	2	20	7	1
25	SLOPES-2	9	BAKKER-29	1	MIDWEEK	550	REGULAR WEEK	SUN	-5	NO WIND	0.75	9_4_rate	11	1	0	0	1	0	1	0	0	0	0	1	0	1	0	0	0	0	0	0	0	1	0	0	1	0	0	0	1	0	0	1	24	2	20	7	1
25	SLOPES-2	9	BAKKER-29	10	WEEKEND	250	REGULAR WEEK	SUN	-5	NO WIND	0.75	9_5_rate	70	0	0	1	0	1	1	0	1	0	0	0	0	1	0	0	0	0	0	0	0	1	0	0	1	0	0	0	1	0	0	1	24	2	20	7	1
25	SLOPES-2	9	BAKKER-29	10	WEEKEND	350	REGULAR WEEK	SUN	-5	NO WIND	0.75	9_6_rate	40	0	0	1	0	1	1	0	0	1	0	0	0	1	0	0	0	0	0	0	0	1	0	0	1	0	0	0	1	0	0	1	24	2	20	7	1
25	SLOPES-2	9	BAKKER-29	5	WEEKEND	450	REGULAR WEEK	SUN	-5	NO WIND	0.75	9_7_rate	20	0	1	0	0	1	1	0	0	0	1	0	0	1	0	0	0	0	0	0	0	1	0	0	1	0	0	0	1	0	0	1	24	2	20	7	1
25	SLOPES-2	9	BAKKER-29	5	WEEKEND	550	REGULAR WEEK	SUN	-5	NO WIND	0.75	9_8_rate	10	0	1	0	0	1	1	0	0	0	0	1	0	1	0	0	0	0	0	0	0	1	0	0	1	0	0	0	1	0	0	1	24	2	20	7	1
25	SLOPES-2	9	BAKKER-29	1	WEEKEND	650	REGULAR WEEK	SUN	-5	NO WIND	0.75	9_9_rate	9	1	0	0	0	1	1	0	0	0	0	0	1	1	0	0	0	0	0	0	0	1	0	0	1	0	0	0	1	0	0	1	24	2	20	7	1
26	WIND-1	8	VIND-18	10	MIDWEEK	250	REGULAR WEEK	CLOUDY	-10	NO WIND	1	8_1_rate	0	0	0	1	1	0	1	0	1	0	0	0	0	0	0	0	1	0	0	0	1	0	0	0	1	0	0	0	0	1	1	0	49	0	80	65	1
26	WIND-1	8	VIND-18	5	MIDWEEK	350	REGULAR WEEK	CLOUDY	-10	NO WIND	1	8_2_rate	70	0	1	0	1	0	1	0	0	1	0	0	0	0	0	0	1	0	0	0	1	0	0	0	1	0	0	0	0	1	1	0	49	0	80	65	1
26	WIND-1	8	VIND-18	5	MIDWEEK	450	REGULAR WEEK	CLOUDY	-10	NO WIND	1	8_3_rate	60	0	1	0	1	0	1	0	0	0	1	0	0	0	0	0	1	0	0	0	1	0	0	0	1	0	0	0	0	1	1	0	49	0	80	65	1
26	WIND-1	8	VIND-18	1	MIDWEEK	550	REGULAR WEEK	CLOUDY	-10	NO WIND	1	8_4_rate	50	1	0	0	1	0	1	0	0	0	0	1	0	0	0	0	1	0	0	0	1	0	0	0	1	0	0	0	0	1	1	0	49	0	80	65	1
26	WIND-1	8	VIND-18	10	WEEKEND	250	REGULAR WEEK	CLOUDY	-10	NO WIND	1	8_5_rate	0	0	0	1	0	1	1	0	1	0	0	0	0	0	0	0	1	0	0	0	1	0	0	0	1	0	0	0	0	1	1	0	49	0	80	65	1
26	WIND-1	8	VIND-18	10	WEEKEND	350	REGULAR WEEK	CLOUDY	-10	NO WIND	1	8_6_rate	0	0	0	1	0	1	1	0	0	1	0	0	0	0	0	0	1	0	0	0	1	0	0	0	1	0	0	0	0	1	1	0	49	0	80	65	1
26	WIND-1	8	VIND-18	5	WEEKEND	450	REGULAR WEEK	CLOUDY	-10	NO WIND	1	8_7_rate	70	0	1	0	0	1	1	0	0	0	1	0	0	0	0	0	1	0	0	0	1	0	0	0	1	0	0	0	0	1	1	0	49	0	80	65	1
26	WIND-1	8	VIND-18	5	WEEKEND	550	REGULAR WEEK	CLOUDY	-10	NO WIND	1	8_8_rate	60	0	1	0	0	1	1	0	0	0	0	1	0	0	0	0	1	0	0	0	1	0	0	0	1	0	0	0	0	1	1	0	49	0	80	65	1
26	WIND-1	8	VIND-18	1	WEEKEND	650	REGULAR WEEK	CLOUDY	-10	NO WIND	1	8_9_rate	50	1	0	0	0	1	1	0	0	0	0	0	1	0	0	0	1	0	0	0	1	0	0	0	1	0	0	0	0	1	1	0	49	0	80	65	1
26	WIND-1	9	VIND-19	10	MIDWEEK	250	REGULAR WEEK	CLOUDY	-10	FRESH BREEZE	1	9_1_rate	0	0	0	1	1	0	1	0	1	0	0	0	0	0	0	0	1	0	0	0	1	0	0	0	0	0	1	0	0	1	1	0	49	0	80	65	1
26	WIND-1	9	VIND-19	5	MIDWEEK	350	REGULAR WEEK	CLOUDY	-10	FRESH BREEZE	1	9_2_rate	70	0	1	0	1	0	1	0	0	1	0	0	0	0	0	0	1	0	0	0	1	0	0	0	0	0	1	0	0	1	1	0	49	0	80	65	1
26	WIND-1	9	VIND-19	5	MIDWEEK	450	REGULAR WEEK	CLOUDY	-10	FRESH BREEZE	1	9_3_rate	60	0	1	0	1	0	1	0	0	0	1	0	0	0	0	0	1	0	0	0	1	0	0	0	0	0	1	0	0	1	1	0	49	0	80	65	1
26	WIND-1	9	VIND-19	1	MIDWEEK	550	REGULAR WEEK	CLOUDY	-10	FRESH BREEZE	1	9_4_rate	50	1	0	0	1	0	1	0	0	0	0	1	0	0	0	0	1	0	0	0	1	0	0	0	0	0	1	0	0	1	1	0	49	0	80	65	1
26	WIND-1	9	VIND-19	10	WEEKEND	250	REGULAR WEEK	CLOUDY	-10	FRESH BREEZE	1	9_5_rate	0	0	0	1	0	1	1	0	1	0	0	0	0	0	0	0	1	0	0	0	1	0	0	0	0	0	1	0	0	1	1	0	49	0	80	65	1
26	WIND-1	9	VIND-19	10	WEEKEND	350	REGULAR WEEK	CLOUDY	-10	FRESH BREEZE	1	9_6_rate	0	0	0	1	0	1	1	0	0	1	0	0	0	0	0	0	1	0	0	0	1	0	0	0	0	0	1	0	0	1	1	0	49	0	80	65	1
26	WIND-1	9	VIND-19	5	WEEKEND	450	REGULAR WEEK	CLOUDY	-10	FRESH BREEZE	1	9_7_rate	70	0	1	0	0	1	1	0	0	0	1	0	0	0	0	0	1	0	0	0	1	0	0	0	0	0	1	0	0	1	1	0	49	0	80	65	1
26	WIND-1	9	VIND-19	5	WEEKEND	550	REGULAR WEEK	CLOUDY	-10	FRESH BREEZE	1	9_8_rate	60	0	1	0	0	1	1	0	0	0	0	1	0	0	0	0	1	0	0	0	1	0	0	0	0	0	1	0	0	1	1	0	49	0	80	65	1
26	WIND-1	9	VIND-19	1	WEEKEND	650	REGULAR WEEK	CLOUDY	-10	FRESH BREEZE	1	9_9_rate	50	1	0	0	0	1	1	0	0	0	0	0	1	0	0	0	1	0	0	0	1	0	0	0	0	0	1	0	0	1	1	0	49	0	80	65	1
27	WIND-2	8	VIND-28	10	MIDWEEK	250	REGULAR WEEK	FOG	0	NO WIND	1	8_1_rate	0	0	0	1	1	0	1	0	1	0	0	0	0	0	0	0	0	1	0	0	0	0	1	0	1	0	0	0	0	1	0	1	50	0	100	90	1
27	WIND-2	8	VIND-28	5	MIDWEEK	350	REGULAR WEEK	FOG	0	NO WIND	1	8_2_rate	100	0	1	0	1	0	1	0	0	1	0	0	0	0	0	0	0	1	0	0	0	0	1	0	1	0	0	0	0	1	0	1	50	0	100	90	1
27	WIND-2	8	VIND-28	5	MIDWEEK	450	REGULAR WEEK	FOG	0	NO WIND	1	8_3_rate	100	0	1	0	1	0	1	0	0	0	1	0	0	0	0	0	0	1	0	0	0	0	1	0	1	0	0	0	0	1	0	1	50	0	100	90	1
27	WIND-2	8	VIND-28	1	MIDWEEK	550	REGULAR WEEK	FOG	0	NO WIND	1	8_4_rate	100	1	0	0	1	0	1	0	0	0	0	1	0	0	0	0	0	1	0	0	0	0	1	0	1	0	0	0	0	1	0	1	50	0	100	90	1
27	WIND-2	8	VIND-28	10	WEEKEND	250	REGULAR WEEK	FOG	0	NO WIND	1	8_5_rate	10	0	0	1	0	1	1	0	1	0	0	0	0	0	0	0	0	1	0	0	0	0	1	0	1	0	0	0	0	1	0	1	50	0	100	90	1
27	WIND-2	8	VIND-28	10	WEEKEND	350	REGULAR WEEK	FOG	0	NO WIND	1	8_6_rate	10	0	0	1	0	1	1	0	0	1	0	0	0	0	0	0	0	1	0	0	0	0	1	0	1	0	0	0	0	1	0	1	50	0	100	90	1
27	WIND-2	8	VIND-28	5	WEEKEND	450	REGULAR WEEK	FOG	0	NO WIND	1	8_7_rate	100	0	1	0	0	1	1	0	0	0	1	0	0	0	0	0	0	1	0	0	0	0	1	0	1	0	0	0	0	1	0	1	50	0	100	90	1
27	WIND-2	8	VIND-28	5	WEEKEND	550	REGULAR WEEK	FOG	0	NO WIND	1	8_8_rate	80	0	1	0	0	1	1	0	0	0	0	1	0	0	0	0	0	1	0	0	0	0	1	0	1	0	0	0	0	1	0	1	50	0	100	90	1
27	WIND-2	8	VIND-28	1	WEEKEND	650	REGULAR WEEK	FOG	0	NO WIND	1	8_9_rate	20	1	0	0	0	1	1	0	0	0	0	0	1	0	0	0	0	1	0	0	0	0	1	0	1	0	0	0	0	1	0	1	50	0	100	90	1
27	WIND-2	9	VIND-29	10	MIDWEEK	250	REGULAR WEEK	FOG	0	FRESH BREEZE	1	9_1_rate	0	0	0	1	1	0	1	0	1	0	0	0	0	0	0	0	0	1	0	0	0	0	1	0	0	0	1	0	0	1	0	1	50	0	100	90	1
27	WIND-2	9	VIND-29	5	MIDWEEK	350	REGULAR WEEK	FOG	0	FRESH BREEZE	1	9_2_rate	0	0	1	0	1	0	1	0	0	1	0	0	0	0	0	0	0	1	0	0	0	0	1	0	0	0	1	0	0	1	0	1	50	0	100	90	1
27	WIND-2	9	VIND-29	5	MIDWEEK	450	REGULAR WEEK	FOG	0	FRESH BREEZE	1	9_3_rate	0	0	1	0	1	0	1	0	0	0	1	0	0	0	0	0	0	1	0	0	0	0	1	0	0	0	1	0	0	1	0	1	50	0	100	90	1
27	WIND-2	9	VIND-29	1	MIDWEEK	550	REGULAR WEEK	FOG	0	FRESH BREEZE	1	9_4_rate	0	1	0	0	1	0	1	0	0	0	0	1	0	0	0	0	0	1	0	0	0	0	1	0	0	0	1	0	0	1	0	1	50	0	100	90	1
27	WIND-2	9	VIND-29	10	WEEKEND	250	REGULAR WEEK	FOG	0	FRESH BREEZE	1	9_5_rate	0	0	0	1	0	1	1	0	1	0	0	0	0	0	0	0	0	1	0	0	0	0	1	0	0	0	1	0	0	1	0	1	50	0	100	90	1
27	WIND-2	9	VIND-29	10	WEEKEND	350	REGULAR WEEK	FOG	0	FRESH BREEZE	1	9_6_rate	0	0	0	1	0	1	1	0	0	1	0	0	0	0	0	0	0	1	0	0	0	0	1	0	0	0	1	0	0	1	0	1	50	0	100	90	1
27	WIND-2	9	VIND-29	5	WEEKEND	450	REGULAR WEEK	FOG	0	FRESH BREEZE	1	9_7_rate	0	0	1	0	0	1	1	0	0	0	1	0	0	0	0	0	0	1	0	0	0	0	1	0	0	0	1	0	0	1	0	1	50	0	100	90	1
27	WIND-2	9	VIND-29	5	WEEKEND	550	REGULAR WEEK	FOG	0	FRESH BREEZE	1	9_8_rate	0	0	1	0	0	1	1	0	0	0	0	1	0	0	0	0	0	1	0	0	0	0	1	0	0	0	1	0	0	1	0	1	50	0	100	90	1
27	WIND-2	9	VIND-29	1	WEEKEND	650	REGULAR WEEK	FOG	0	FRESH BREEZE	1	9_9_rate	0	1	0	0	0	1	1	0	0	0	0	0	1	0	0	0	0	1	0	0	0	0	1	0	0	0	1	0	0	1	0	1	50	0	100	90	1
28	SNOW-2	8	SNØ-28	10	MIDWEEK	250	REGULAR WEEK	SNOW	-15	NO WIND	1	8_1_rate	50	0	0	1	1	0	1	0	1	0	0	0	0	0	0	1	0	0	0	1	0	0	0	0	1	0	0	0	0	1	1	0	69	2	7	7	1
28	SNOW-2	8	SNØ-28	5	MIDWEEK	350	REGULAR WEEK	SNOW	-15	NO WIND	1	8_2_rate	90	0	1	0	1	0	1	0	0	1	0	0	0	0	0	1	0	0	0	1	0	0	0	0	1	0	0	0	0	1	1	0	69	2	7	7	1
28	SNOW-2	8	SNØ-28	5	MIDWEEK	450	REGULAR WEEK	SNOW	-15	NO WIND	1	8_3_rate	85	0	1	0	1	0	1	0	0	0	1	0	0	0	0	1	0	0	0	1	0	0	0	0	1	0	0	0	0	1	1	0	69	2	7	7	1
28	SNOW-2	8	SNØ-28	1	MIDWEEK	550	REGULAR WEEK	SNOW	-15	NO WIND	1	8_4_rate	75	1	0	0	1	0	1	0	0	0	0	1	0	0	0	1	0	0	0	1	0	0	0	0	1	0	0	0	0	1	1	0	69	2	7	7	1
28	SNOW-2	8	SNØ-28	10	WEEKEND	250	REGULAR WEEK	SNOW	-15	NO WIND	1	8_5_rate	50	0	0	1	0	1	1	0	1	0	0	0	0	0	0	1	0	0	0	1	0	0	0	0	1	0	0	0	0	1	1	0	69	2	7	7	1
28	SNOW-2	8	SNØ-28	10	WEEKEND	350	REGULAR WEEK	SNOW	-15	NO WIND	1	8_6_rate	40	0	0	1	0	1	1	0	0	1	0	0	0	0	0	1	0	0	0	1	0	0	0	0	1	0	0	0	0	1	1	0	69	2	7	7	1
28	SNOW-2	8	SNØ-28	5	WEEKEND	450	REGULAR WEEK	SNOW	-15	NO WIND	1	8_7_rate	75	0	1	0	0	1	1	0	0	0	1	0	0	0	0	1	0	0	0	1	0	0	0	0	1	0	0	0	0	1	1	0	69	2	7	7	1
28	SNOW-2	8	SNØ-28	5	WEEKEND	550	REGULAR WEEK	SNOW	-15	NO WIND	1	8_8_rate	70	0	1	0	0	1	1	0	0	0	0	1	0	0	0	1	0	0	0	1	0	0	0	0	1	0	0	0	0	1	1	0	69	2	7	7	1
28	SNOW-2	8	SNØ-28	1	WEEKEND	650	REGULAR WEEK	SNOW	-15	NO WIND	1	8_9_rate	80	1	0	0	0	1	1	0	0	0	0	0	1	0	0	1	0	0	0	1	0	0	0	0	1	0	0	0	0	1	1	0	69	2	7	7	1
28	SNOW-2	9	SNØ-29	10	MIDWEEK	250	REGULAR WEEK	SNOW	-15	GENTLE BREEZE	1	9_1_rate	40	0	0	1	1	0	1	0	1	0	0	0	0	0	0	1	0	0	0	1	0	0	0	0	0	1	0	0	0	1	1	0	69	2	7	7	1
28	SNOW-2	9	SNØ-29	5	MIDWEEK	350	REGULAR WEEK	SNOW	-15	GENTLE BREEZE	1	9_2_rate	50	0	1	0	1	0	1	0	0	1	0	0	0	0	0	1	0	0	0	1	0	0	0	0	0	1	0	0	0	1	1	0	69	2	7	7	1
28	SNOW-2	9	SNØ-29	5	MIDWEEK	450	REGULAR WEEK	SNOW	-15	GENTLE BREEZE	1	9_3_rate	45	0	1	0	1	0	1	0	0	0	1	0	0	0	0	1	0	0	0	1	0	0	0	0	0	1	0	0	0	1	1	0	69	2	7	7	1
28	SNOW-2	9	SNØ-29	1	MIDWEEK	550	REGULAR WEEK	SNOW	-15	GENTLE BREEZE	1	9_4_rate	75	1	0	0	1	0	1	0	0	0	0	1	0	0	0	1	0	0	0	1	0	0	0	0	0	1	0	0	0	1	1	0	69	2	7	7	1
28	SNOW-2	9	SNØ-29	10	WEEKEND	250	REGULAR WEEK	SNOW	-15	GENTLE BREEZE	1	9_5_rate	40	0	0	1	0	1	1	0	1	0	0	0	0	0	0	1	0	0	0	1	0	0	0	0	0	1	0	0	0	1	1	0	69	2	7	7	1
28	SNOW-2	9	SNØ-29	10	WEEKEND	350	REGULAR WEEK	SNOW	-15	GENTLE BREEZE	1	9_6_rate	30	0	0	1	0	1	1	0	0	1	0	0	0	0	0	1	0	0	0	1	0	0	0	0	0	1	0	0	0	1	1	0	69	2	7	7	1
28	SNOW-2	9	SNØ-29	5	WEEKEND	450	REGULAR WEEK	SNOW	-15	GENTLE BREEZE	1	9_7_rate	75	0	1	0	0	1	1	0	0	0	1	0	0	0	0	1	0	0	0	1	0	0	0	0	0	1	0	0	0	1	1	0	69	2	7	7	1
28	SNOW-2	9	SNØ-29	5	WEEKEND	550	REGULAR WEEK	SNOW	-15	GENTLE BREEZE	1	9_8_rate	70	0	1	0	0	1	1	0	0	0	0	1	0	0	0	1	0	0	0	1	0	0	0	0	0	1	0	0	0	1	1	0	69	2	7	7	1
28	SNOW-2	9	SNØ-29	1	WEEKEND	650	REGULAR WEEK	SNOW	-15	GENTLE BREEZE	1	9_9_rate	80	1	0	0	0	1	1	0	0	0	0	0	1	0	0	1	0	0	0	1	0	0	0	0	0	1	0	0	0	1	1	0	69	2	7	7	1
29	SLOPES-2	8	BAKKER-28	10	MIDWEEK	250	REGULAR WEEK	SUN	-5	NO WIND	1	8_1_rate	50	0	0	1	1	0	1	0	1	0	0	0	0	1	0	0	0	0	0	0	0	1	0	0	1	0	0	0	0	1	1	0	13	2	7	7	1
29	SLOPES-2	8	BAKKER-28	5	MIDWEEK	350	REGULAR WEEK	SUN	-5	NO WIND	1	8_2_rate	90	0	1	0	1	0	1	0	0	1	0	0	0	1	0	0	0	0	0	0	0	1	0	0	1	0	0	0	0	1	1	0	13	2	7	7	1
29	SLOPES-2	8	BAKKER-28	5	MIDWEEK	450	REGULAR WEEK	SUN	-5	NO WIND	1	8_3_rate	85	0	1	0	1	0	1	0	0	0	1	0	0	1	0	0	0	0	0	0	0	1	0	0	1	0	0	0	0	1	1	0	13	2	7	7	1
29	SLOPES-2	8	BAKKER-28	1	MIDWEEK	550	REGULAR WEEK	SUN	-5	NO WIND	1	8_4_rate	70	1	0	0	1	0	1	0	0	0	0	1	0	1	0	0	0	0	0	0	0	1	0	0	1	0	0	0	0	1	1	0	13	2	7	7	1
29	SLOPES-2	8	BAKKER-28	10	WEEKEND	250	REGULAR WEEK	SUN	-5	NO WIND	1	8_5_rate	50	0	0	1	0	1	1	0	1	0	0	0	0	1	0	0	0	0	0	0	0	1	0	0	1	0	0	0	0	1	1	0	13	2	7	7	1
29	SLOPES-2	8	BAKKER-28	10	WEEKEND	350	REGULAR WEEK	SUN	-5	NO WIND	1	8_6_rate	40	0	0	1	0	1	1	0	0	1	0	0	0	1	0	0	0	0	0	0	0	1	0	0	1	0	0	0	0	1	1	0	13	2	7	7	1
29	SLOPES-2	8	BAKKER-28	5	WEEKEND	450	REGULAR WEEK	SUN	-5	NO WIND	1	8_7_rate	75	0	1	0	0	1	1	0	0	0	1	0	0	1	0	0	0	0	0	0	0	1	0	0	1	0	0	0	0	1	1	0	13	2	7	7	1
29	SLOPES-2	8	BAKKER-28	5	WEEKEND	550	REGULAR WEEK	SUN	-5	NO WIND	1	8_8_rate	70	0	1	0	0	1	1	0	0	0	0	1	0	1	0	0	0	0	0	0	0	1	0	0	1	0	0	0	0	1	1	0	13	2	7	7	1
29	SLOPES-2	8	BAKKER-28	1	WEEKEND	650	REGULAR WEEK	SUN	-5	NO WIND	1	8_9_rate	85	1	0	0	0	1	1	0	0	0	0	0	1	1	0	0	0	0	0	0	0	1	0	0	1	0	0	0	0	1	1	0	13	2	7	7	1
29	SLOPES-2	9	BAKKER-29	10	MIDWEEK	250	REGULAR WEEK	SUN	-5	NO WIND	0.75	9_1_rate	50	0	0	1	1	0	1	0	1	0	0	0	0	1	0	0	0	0	0	0	0	1	0	0	1	0	0	0	1	0	1	0	13	2	7	7	1
29	SLOPES-2	9	BAKKER-29	5	MIDWEEK	350	REGULAR WEEK	SUN	-5	NO WIND	0.75	9_2_rate	80	0	1	0	1	0	1	0	0	1	0	0	0	1	0	0	0	0	0	0	0	1	0	0	1	0	0	0	1	0	1	0	13	2	7	7	1
29	SLOPES-2	9	BAKKER-29	5	MIDWEEK	450	REGULAR WEEK	SUN	-5	NO WIND	0.75	9_3_rate	70	0	1	0	1	0	1	0	0	0	1	0	0	1	0	0	0	0	0	0	0	1	0	0	1	0	0	0	1	0	1	0	13	2	7	7	1
29	SLOPES-2	9	BAKKER-29	1	MIDWEEK	550	REGULAR WEEK	SUN	-5	NO WIND	0.75	9_4_rate	70	1	0	0	1	0	1	0	0	0	0	1	0	1	0	0	0	0	0	0	0	1	0	0	1	0	0	0	1	0	1	0	13	2	7	7	1
29	SLOPES-2	9	BAKKER-29	10	WEEKEND	250	REGULAR WEEK	SUN	-5	NO WIND	0.75	9_5_rate	100	0	0	1	0	1	1	0	1	0	0	0	0	1	0	0	0	0	0	0	0	1	0	0	1	0	0	0	1	0	1	0	13	2	7	7	1
29	SLOPES-2	9	BAKKER-29	10	WEEKEND	350	REGULAR WEEK	SUN	-5	NO WIND	0.75	9_6_rate	95	0	0	1	0	1	1	0	0	1	0	0	0	1	0	0	0	0	0	0	0	1	0	0	1	0	0	0	1	0	1	0	13	2	7	7	1
29	SLOPES-2	9	BAKKER-29	5	WEEKEND	450	REGULAR WEEK	SUN	-5	NO WIND	0.75	9_7_rate	90	0	1	0	0	1	1	0	0	0	1	0	0	1	0	0	0	0	0	0	0	1	0	0	1	0	0	0	1	0	1	0	13	2	7	7	1
29	SLOPES-2	9	BAKKER-29	5	WEEKEND	550	REGULAR WEEK	SUN	-5	NO WIND	0.75	9_8_rate	60	0	1	0	0	1	1	0	0	0	0	1	0	1	0	0	0	0	0	0	0	1	0	0	1	0	0	0	1	0	1	0	13	2	7	7	1
29	SLOPES-2	9	BAKKER-29	1	WEEKEND	650	REGULAR WEEK	SUN	-5	NO WIND	0.75	9_9_rate	70	1	0	0	0	1	1	0	0	0	0	0	1	1	0	0	0	0	0	0	0	1	0	0	1	0	0	0	1	0	1	0	13	2	7	7	1
30	WIND-2	8	VIND-28	10	MIDWEEK	250	REGULAR WEEK	FOG	0	NO WIND	1	8_1_rate	80	0	0	1	1	0	1	0	1	0	0	0	0	0	0	0	0	1	0	0	0	0	1	0	1	0	0	0	0	1	0	1	21	2	7	5	1
30	WIND-2	8	VIND-28	5	MIDWEEK	350	REGULAR WEEK	FOG	0	NO WIND	1	8_2_rate	77	0	1	0	1	0	1	0	0	1	0	0	0	0	0	0	0	1	0	0	0	0	1	0	1	0	0	0	0	1	0	1	21	2	7	5	1
30	WIND-2	8	VIND-28	5	MIDWEEK	450	REGULAR WEEK	FOG	0	NO WIND	1	8_3_rate	40	0	1	0	1	0	1	0	0	0	1	0	0	0	0	0	0	1	0	0	0	0	1	0	1	0	0	0	0	1	0	1	21	2	7	5	1
30	WIND-2	8	VIND-28	1	MIDWEEK	550	REGULAR WEEK	FOG	0	NO WIND	1	8_4_rate	20	1	0	0	1	0	1	0	0	0	0	1	0	0	0	0	0	1	0	0	0	0	1	0	1	0	0	0	0	1	0	1	21	2	7	5	1
30	WIND-2	8	VIND-28	10	WEEKEND	250	REGULAR WEEK	FOG	0	NO WIND	1	8_5_rate	80	0	0	1	0	1	1	0	1	0	0	0	0	0	0	0	0	1	0	0	0	0	1	0	1	0	0	0	0	1	0	1	21	2	7	5	1
30	WIND-2	8	VIND-28	10	WEEKEND	350	REGULAR WEEK	FOG	0	NO WIND	1	8_6_rate	60	0	0	1	0	1	1	0	0	1	0	0	0	0	0	0	0	1	0	0	0	0	1	0	1	0	0	0	0	1	0	1	21	2	7	5	1
30	WIND-2	8	VIND-28	5	WEEKEND	450	REGULAR WEEK	FOG	0	NO WIND	1	8_7_rate	50	0	1	0	0	1	1	0	0	0	1	0	0	0	0	0	0	1	0	0	0	0	1	0	1	0	0	0	0	1	0	1	21	2	7	5	1
30	WIND-2	8	VIND-28	5	WEEKEND	550	REGULAR WEEK	FOG	0	NO WIND	1	8_8_rate	30	0	1	0	0	1	1	0	0	0	0	1	0	0	0	0	0	1	0	0	0	0	1	0	1	0	0	0	0	1	0	1	21	2	7	5	1
30	WIND-2	8	VIND-28	1	WEEKEND	650	REGULAR WEEK	FOG	0	NO WIND	1	8_9_rate	20	1	0	0	0	1	1	0	0	0	0	0	1	0	0	0	0	1	0	0	0	0	1	0	1	0	0	0	0	1	0	1	21	2	7	5	1
30	WIND-2	9	VIND-29	10	MIDWEEK	250	REGULAR WEEK	FOG	0	FRESH BREEZE	1	9_1_rate	70	0	0	1	1	0	1	0	1	0	0	0	0	0	0	0	0	1	0	0	0	0	1	0	0	0	1	0	0	1	0	1	21	2	7	5	1
30	WIND-2	9	VIND-29	5	MIDWEEK	350	REGULAR WEEK	FOG	0	FRESH BREEZE	1	9_2_rate	50	0	1	0	1	0	1	0	0	1	0	0	0	0	0	0	0	1	0	0	0	0	1	0	0	0	1	0	0	1	0	1	21	2	7	5	1
30	WIND-2	9	VIND-29	5	MIDWEEK	450	REGULAR WEEK	FOG	0	FRESH BREEZE	1	9_3_rate	30	0	1	0	1	0	1	0	0	0	1	0	0	0	0	0	0	1	0	0	0	0	1	0	0	0	1	0	0	1	0	1	21	2	7	5	1
30	WIND-2	9	VIND-29	1	MIDWEEK	550	REGULAR WEEK	FOG	0	FRESH BREEZE	1	9_4_rate	10	1	0	0	1	0	1	0	0	0	0	1	0	0	0	0	0	1	0	0	0	0	1	0	0	0	1	0	0	1	0	1	21	2	7	5	1
30	WIND-2	9	VIND-29	10	WEEKEND	250	REGULAR WEEK	FOG	0	FRESH BREEZE	1	9_5_rate	70	0	0	1	0	1	1	0	1	0	0	0	0	0	0	0	0	1	0	0	0	0	1	0	0	0	1	0	0	1	0	1	21	2	7	5	1
30	WIND-2	9	VIND-29	10	WEEKEND	350	REGULAR WEEK	FOG	0	FRESH BREEZE	1	9_6_rate	50	0	0	1	0	1	1	0	0	1	0	0	0	0	0	0	0	1	0	0	0	0	1	0	0	0	1	0	0	1	0	1	21	2	7	5	1
30	WIND-2	9	VIND-29	5	WEEKEND	450	REGULAR WEEK	FOG	0	FRESH BREEZE	1	9_7_rate	30	0	1	0	0	1	1	0	0	0	1	0	0	0	0	0	0	1	0	0	0	0	1	0	0	0	1	0	0	1	0	1	21	2	7	5	1
30	WIND-2	9	VIND-29	5	WEEKEND	550	REGULAR WEEK	FOG	0	FRESH BREEZE	1	9_8_rate	20	0	1	0	0	1	1	0	0	0	0	1	0	0	0	0	0	1	0	0	0	0	1	0	0	0	1	0	0	1	0	1	21	2	7	5	1
30	WIND-2	9	VIND-29	1	WEEKEND	650	REGULAR WEEK	FOG	0	FRESH BREEZE	1	9_9_rate	10	1	0	0	0	1	1	0	0	0	0	0	1	0	0	0	0	1	0	0	0	0	1	0	0	0	1	0	0	1	0	1	21	2	7	5	1
31	SLOPES-1	8	BAKKER-18	10	MIDWEEK	250	REGULAR WEEK	SUN	-5	NO WIND	1	8_1_rate	75	0	0	1	1	0	1	0	1	0	0	0	0	1	0	0	0	0	0	0	0	1	0	0	1	0	0	0	0	1	1	0	27	4	6	6	1
31	SLOPES-1	8	BAKKER-18	5	MIDWEEK	350	REGULAR WEEK	SUN	-5	NO WIND	1	8_2_rate	90	0	1	0	1	0	1	0	0	1	0	0	0	1	0	0	0	0	0	0	0	1	0	0	1	0	0	0	0	1	1	0	27	4	6	6	1
31	SLOPES-1	8	BAKKER-18	5	MIDWEEK	450	REGULAR WEEK	SUN	-5	NO WIND	1	8_3_rate	40	0	1	0	1	0	1	0	0	0	1	0	0	1	0	0	0	0	0	0	0	1	0	0	1	0	0	0	0	1	1	0	27	4	6	6	1
31	SLOPES-1	8	BAKKER-18	1	MIDWEEK	550	REGULAR WEEK	SUN	-5	NO WIND	1	8_4_rate	35	1	0	0	1	0	1	0	0	0	0	1	0	1	0	0	0	0	0	0	0	1	0	0	1	0	0	0	0	1	1	0	27	4	6	6	1
31	SLOPES-1	8	BAKKER-18	10	WEEKEND	250	REGULAR WEEK	SUN	-5	NO WIND	1	8_5_rate	72	0	0	1	0	1	1	0	1	0	0	0	0	1	0	0	0	0	0	0	0	1	0	0	1	0	0	0	0	1	1	0	27	4	6	6	1
31	SLOPES-1	8	BAKKER-18	10	WEEKEND	350	REGULAR WEEK	SUN	-5	NO WIND	1	8_6_rate	20	0	0	1	0	1	1	0	0	1	0	0	0	1	0	0	0	0	0	0	0	1	0	0	1	0	0	0	0	1	1	0	27	4	6	6	1
31	SLOPES-1	8	BAKKER-18	5	WEEKEND	450	REGULAR WEEK	SUN	-5	NO WIND	1	8_7_rate	85	0	1	0	0	1	1	0	0	0	1	0	0	1	0	0	0	0	0	0	0	1	0	0	1	0	0	0	0	1	1	0	27	4	6	6	1
31	SLOPES-1	8	BAKKER-18	5	WEEKEND	550	REGULAR WEEK	SUN	-5	NO WIND	1	8_8_rate	30	0	1	0	0	1	1	0	0	0	0	1	0	1	0	0	0	0	0	0	0	1	0	0	1	0	0	0	0	1	1	0	27	4	6	6	1
31	SLOPES-1	8	BAKKER-18	1	WEEKEND	650	REGULAR WEEK	SUN	-5	NO WIND	1	8_9_rate	30	1	0	0	0	1	1	0	0	0	0	0	1	1	0	0	0	0	0	0	0	1	0	0	1	0	0	0	0	1	1	0	27	4	6	6	1
31	SLOPES-1	9	BAKKER-19	10	MIDWEEK	250	REGULAR WEEK	SUN	-5	NO WIND	0.5	9_1_rate	55	0	0	1	1	0	1	0	1	0	0	0	0	1	0	0	0	0	0	0	0	1	0	0	1	0	0	1	0	0	1	0	27	4	6	6	1
31	SLOPES-1	9	BAKKER-19	5	MIDWEEK	350	REGULAR WEEK	SUN	-5	NO WIND	0.5	9_2_rate	65	0	1	0	1	0	1	0	0	1	0	0	0	1	0	0	0	0	0	0	0	1	0	0	1	0	0	1	0	0	1	0	27	4	6	6	1
31	SLOPES-1	9	BAKKER-19	5	MIDWEEK	450	REGULAR WEEK	SUN	-5	NO WIND	0.5	9_3_rate	23	0	1	0	1	0	1	0	0	0	1	0	0	1	0	0	0	0	0	0	0	1	0	0	1	0	0	1	0	0	1	0	27	4	6	6	1
31	SLOPES-1	9	BAKKER-19	1	MIDWEEK	550	REGULAR WEEK	SUN	-5	NO WIND	0.5	9_4_rate	20	1	0	0	1	0	1	0	0	0	0	1	0	1	0	0	0	0	0	0	0	1	0	0	1	0	0	1	0	0	1	0	27	4	6	6	1
31	SLOPES-1	9	BAKKER-19	10	WEEKEND	250	REGULAR WEEK	SUN	-5	NO WIND	0.5	9_5_rate	40	0	0	1	0	1	1	0	1	0	0	0	0	1	0	0	0	0	0	0	0	1	0	0	1	0	0	1	0	0	1	0	27	4	6	6	1
31	SLOPES-1	9	BAKKER-19	10	WEEKEND	350	REGULAR WEEK	SUN	-5	NO WIND	0.5	9_6_rate	15	0	0	1	0	1	1	0	0	1	0	0	0	1	0	0	0	0	0	0	0	1	0	0	1	0	0	1	0	0	1	0	27	4	6	6	1
31	SLOPES-1	9	BAKKER-19	5	WEEKEND	450	REGULAR WEEK	SUN	-5	NO WIND	0.5	9_7_rate	60	0	1	0	0	1	1	0	0	0	1	0	0	1	0	0	0	0	0	0	0	1	0	0	1	0	0	1	0	0	1	0	27	4	6	6	1
31	SLOPES-1	9	BAKKER-19	5	WEEKEND	550	REGULAR WEEK	SUN	-5	NO WIND	0.5	9_8_rate	5	0	1	0	0	1	1	0	0	0	0	1	0	1	0	0	0	0	0	0	0	1	0	0	1	0	0	1	0	0	1	0	27	4	6	6	1
31	SLOPES-1	9	BAKKER-19	1	WEEKEND	650	REGULAR WEEK	SUN	-5	NO WIND	0.5	9_9_rate	10	1	0	0	0	1	1	0	0	0	0	0	1	1	0	0	0	0	0	0	0	1	0	0	1	0	0	1	0	0	1	0	27	4	6	6	1
32	RAIN-1	8	REGN-18	10	MIDWEEK	250	REGULAR WEEK	RAIN	5	NO WIND	1	8_1_rate	80	0	0	1	1	0	1	0	1	0	0	0	0	0	1	0	0	0	0	0	0	0	0	1	1	0	0	0	0	1	1	0	21	2	7	5	1
32	RAIN-1	8	REGN-18	5	MIDWEEK	350	REGULAR WEEK	RAIN	5	NO WIND	1	8_2_rate	75	0	1	0	1	0	1	0	0	1	0	0	0	0	1	0	0	0	0	0	0	0	0	1	1	0	0	0	0	1	1	0	21	2	7	5	1
32	RAIN-1	8	REGN-18	5	MIDWEEK	450	REGULAR WEEK	RAIN	5	NO WIND	1	8_3_rate	50	0	1	0	1	0	1	0	0	0	1	0	0	0	1	0	0	0	0	0	0	0	0	1	1	0	0	0	0	1	1	0	21	2	7	5	1
32	RAIN-1	8	REGN-18	1	MIDWEEK	550	REGULAR WEEK	RAIN	5	NO WIND	1	8_4_rate	30	1	0	0	1	0	1	0	0	0	0	1	0	0	1	0	0	0	0	0	0	0	0	1	1	0	0	0	0	1	1	0	21	2	7	5	1
32	RAIN-1	8	REGN-18	10	WEEKEND	250	REGULAR WEEK	RAIN	5	NO WIND	1	8_5_rate	100	0	0	1	0	1	1	0	1	0	0	0	0	0	1	0	0	0	0	0	0	0	0	1	1	0	0	0	0	1	1	0	21	2	7	5	1
32	RAIN-1	8	REGN-18	10	WEEKEND	350	REGULAR WEEK	RAIN	5	NO WIND	1	8_6_rate	80	0	0	1	0	1	1	0	0	1	0	0	0	0	1	0	0	0	0	0	0	0	0	1	1	0	0	0	0	1	1	0	21	2	7	5	1
32	RAIN-1	8	REGN-18	5	WEEKEND	450	REGULAR WEEK	RAIN	5	NO WIND	1	8_7_rate	75	0	1	0	0	1	1	0	0	0	1	0	0	0	1	0	0	0	0	0	0	0	0	1	1	0	0	0	0	1	1	0	21	2	7	5	1
32	RAIN-1	8	REGN-18	5	WEEKEND	550	REGULAR WEEK	RAIN	5	NO WIND	1	8_8_rate	50	0	1	0	0	1	1	0	0	0	0	1	0	0	1	0	0	0	0	0	0	0	0	1	1	0	0	0	0	1	1	0	21	2	7	5	1
32	RAIN-1	8	REGN-18	1	WEEKEND	650	REGULAR WEEK	RAIN	5	NO WIND	1	8_9_rate	30	1	0	0	0	1	1	0	0	0	0	0	1	0	1	0	0	0	0	0	0	0	0	1	1	0	0	0	0	1	1	0	21	2	7	5	1
32	RAIN-1	9	REGN-19	10	MIDWEEK	250	REGULAR WEEK	RAIN	5	GENTLE BREEZE	1	9_1_rate	70	0	0	1	1	0	1	0	1	0	0	0	0	0	1	0	0	0	0	0	0	0	0	1	0	1	0	0	0	1	1	0	21	2	7	5	1
32	RAIN-1	9	REGN-19	5	MIDWEEK	350	REGULAR WEEK	RAIN	5	GENTLE BREEZE	1	9_2_rate	50	0	1	0	1	0	1	0	0	1	0	0	0	0	1	0	0	0	0	0	0	0	0	1	0	1	0	0	0	1	1	0	21	2	7	5	1
32	RAIN-1	9	REGN-19	5	MIDWEEK	450	REGULAR WEEK	RAIN	5	GENTLE BREEZE	1	9_3_rate	30	0	1	0	1	0	1	0	0	0	1	0	0	0	1	0	0	0	0	0	0	0	0	1	0	1	0	0	0	1	1	0	21	2	7	5	1
32	RAIN-1	9	REGN-19	1	MIDWEEK	550	REGULAR WEEK	RAIN	5	GENTLE BREEZE	1	9_4_rate	10	1	0	0	1	0	1	0	0	0	0	1	0	0	1	0	0	0	0	0	0	0	0	1	0	1	0	0	0	1	1	0	21	2	7	5	1
32	RAIN-1	9	REGN-19	10	WEEKEND	250	REGULAR WEEK	RAIN	5	GENTLE BREEZE	1	9_5_rate	100	0	0	1	0	1	1	0	1	0	0	0	0	0	1	0	0	0	0	0	0	0	0	1	0	1	0	0	0	1	1	0	21	2	7	5	1
32	RAIN-1	9	REGN-19	10	WEEKEND	350	REGULAR WEEK	RAIN	5	GENTLE BREEZE	1	9_6_rate	55	0	0	1	0	1	1	0	0	1	0	0	0	0	1	0	0	0	0	0	0	0	0	1	0	1	0	0	0	1	1	0	21	2	7	5	1
32	RAIN-1	9	REGN-19	5	WEEKEND	450	REGULAR WEEK	RAIN	5	GENTLE BREEZE	1	9_7_rate	40	0	1	0	0	1	1	0	0	0	1	0	0	0	1	0	0	0	0	0	0	0	0	1	0	1	0	0	0	1	1	0	21	2	7	5	1
32	RAIN-1	9	REGN-19	5	WEEKEND	550	REGULAR WEEK	RAIN	5	GENTLE BREEZE	1	9_8_rate	25	0	1	0	0	1	1	0	0	0	0	1	0	0	1	0	0	0	0	0	0	0	0	1	0	1	0	0	0	1	1	0	21	2	7	5	1
32	RAIN-1	9	REGN-19	1	WEEKEND	650	REGULAR WEEK	RAIN	5	GENTLE BREEZE	1	9_9_rate	10	1	0	0	0	1	1	0	0	0	0	0	1	0	1	0	0	0	0	0	0	0	0	1	0	1	0	0	0	1	1	0	21	2	7	5	1
33	TP-1	8	TP-N-18	10	MIDWEEK	250	REGULAR WEEK	SUN	-5	NO WIND	1	8_1_rate	50	0	0	1	1	0	1	0	1	0	0	0	0	1	0	0	0	0	0	0	0	1	0	0	1	0	0	0	0	1	1	0	20	4	10	2	1
33	TP-1	8	TP-N-18	5	MIDWEEK	350	REGULAR WEEK	SUN	-5	NO WIND	1	8_2_rate	60	0	1	0	1	0	1	0	0	1	0	0	0	1	0	0	0	0	0	0	0	1	0	0	1	0	0	0	0	1	1	0	20	4	10	2	1
33	TP-1	8	TP-N-18	5	MIDWEEK	450	REGULAR WEEK	SUN	-5	NO WIND	1	8_3_rate	50	0	1	0	1	0	1	0	0	0	1	0	0	1	0	0	0	0	0	0	0	1	0	0	1	0	0	0	0	1	1	0	20	4	10	2	1
33	TP-1	8	TP-N-18	1	MIDWEEK	550	REGULAR WEEK	SUN	-5	NO WIND	1	8_4_rate	40	1	0	0	1	0	1	0	0	0	0	1	0	1	0	0	0	0	0	0	0	1	0	0	1	0	0	0	0	1	1	0	20	4	10	2	1
33	TP-1	8	TP-N-18	10	WEEKEND	250	REGULAR WEEK	SUN	-5	NO WIND	1	8_5_rate	60	0	0	1	0	1	1	0	1	0	0	0	0	1	0	0	0	0	0	0	0	1	0	0	1	0	0	0	0	1	1	0	20	4	10	2	1
33	TP-1	8	TP-N-18	10	WEEKEND	350	REGULAR WEEK	SUN	-5	NO WIND	1	8_6_rate	50	0	0	1	0	1	1	0	0	1	0	0	0	1	0	0	0	0	0	0	0	1	0	0	1	0	0	0	0	1	1	0	20	4	10	2	1
33	TP-1	8	TP-N-18	5	WEEKEND	450	REGULAR WEEK	SUN	-5	NO WIND	1	8_7_rate	40	0	1	0	0	1	1	0	0	0	1	0	0	1	0	0	0	0	0	0	0	1	0	0	1	0	0	0	0	1	1	0	20	4	10	2	1
33	TP-1	8	TP-N-18	5	WEEKEND	550	REGULAR WEEK	SUN	-5	NO WIND	1	8_8_rate	30	0	1	0	0	1	1	0	0	0	0	1	0	1	0	0	0	0	0	0	0	1	0	0	1	0	0	0	0	1	1	0	20	4	10	2	1
33	TP-1	8	TP-N-18	1	WEEKEND	650	REGULAR WEEK	SUN	-5	NO WIND	1	8_9_rate	20	1	0	0	0	1	1	0	0	0	0	0	1	1	0	0	0	0	0	0	0	1	0	0	1	0	0	0	0	1	1	0	20	4	10	2	1
33	TP-1	9	TP-N-19	10	MIDWEEK	250	VACATION	SUN	-5	NO WIND	1	9_1_rate	40	0	0	1	1	0	0	1	1	0	0	0	0	1	0	0	0	0	0	0	0	1	0	0	1	0	0	0	0	1	1	0	20	4	10	2	1
33	TP-1	9	TP-N-19	5	MIDWEEK	350	VACATION	SUN	-5	NO WIND	1	9_2_rate	50	0	1	0	1	0	0	1	0	1	0	0	0	1	0	0	0	0	0	0	0	1	0	0	1	0	0	0	0	1	1	0	20	4	10	2	1
33	TP-1	9	TP-N-19	5	MIDWEEK	450	VACATION	SUN	-5	NO WIND	1	9_3_rate	40	0	1	0	1	0	0	1	0	0	1	0	0	1	0	0	0	0	0	0	0	1	0	0	1	0	0	0	0	1	1	0	20	4	10	2	1
33	TP-1	9	TP-N-19	1	MIDWEEK	550	VACATION	SUN	-5	NO WIND	1	9_4_rate	30	1	0	0	1	0	0	1	0	0	0	1	0	1	0	0	0	0	0	0	0	1	0	0	1	0	0	0	0	1	1	0	20	4	10	2	1
33	TP-1	9	TP-N-19	10	WEEKEND	250	VACATION	SUN	-5	NO WIND	1	9_5_rate	40	0	0	1	0	1	0	1	1	0	0	0	0	1	0	0	0	0	0	0	0	1	0	0	1	0	0	0	0	1	1	0	20	4	10	2	1
33	TP-1	9	TP-N-19	10	WEEKEND	350	VACATION	SUN	-5	NO WIND	1	9_6_rate	50	0	0	1	0	1	0	1	0	1	0	0	0	1	0	0	0	0	0	0	0	1	0	0	1	0	0	0	0	1	1	0	20	4	10	2	1
33	TP-1	9	TP-N-19	5	WEEKEND	450	VACATION	SUN	-5	NO WIND	1	9_7_rate	40	0	1	0	0	1	0	1	0	0	1	0	0	1	0	0	0	0	0	0	0	1	0	0	1	0	0	0	0	1	1	0	20	4	10	2	1
33	TP-1	9	TP-N-19	5	WEEKEND	550	VACATION	SUN	-5	NO WIND	1	9_8_rate	30	0	1	0	0	1	0	1	0	0	0	1	0	1	0	0	0	0	0	0	0	1	0	0	1	0	0	0	0	1	1	0	20	4	10	2	1
33	TP-1	9	TP-N-19	1	WEEKEND	650	VACATION	SUN	-5	NO WIND	1	9_9_rate	30	1	0	0	0	1	0	1	0	0	0	0	1	1	0	0	0	0	0	0	0	1	0	0	1	0	0	0	0	1	1	0	20	4	10	2	1
34	TEMP-1	8	TEMP-18	10	MIDWEEK	250	REGULAR WEEK	SUN	-5	NO WIND	1	8_1_rate	100	0	0	1	1	0	1	0	1	0	0	0	0	1	0	0	0	0	0	0	0	1	0	0	1	0	0	0	0	1	1	0	20	4	15	10	1
34	TEMP-1	8	TEMP-18	5	MIDWEEK	350	REGULAR WEEK	SUN	-5	NO WIND	1	8_2_rate	95	0	1	0	1	0	1	0	0	1	0	0	0	1	0	0	0	0	0	0	0	1	0	0	1	0	0	0	0	1	1	0	20	4	15	10	1
34	TEMP-1	8	TEMP-18	5	MIDWEEK	450	REGULAR WEEK	SUN	-5	NO WIND	1	8_3_rate	70	0	1	0	1	0	1	0	0	0	1	0	0	1	0	0	0	0	0	0	0	1	0	0	1	0	0	0	0	1	1	0	20	4	15	10	1
34	TEMP-1	8	TEMP-18	1	MIDWEEK	550	REGULAR WEEK	SUN	-5	NO WIND	1	8_4_rate	50	1	0	0	1	0	1	0	0	0	0	1	0	1	0	0	0	0	0	0	0	1	0	0	1	0	0	0	0	1	1	0	20	4	15	10	1
34	TEMP-1	8	TEMP-18	10	WEEKEND	250	REGULAR WEEK	SUN	-5	NO WIND	1	8_5_rate	100	0	0	1	0	1	1	0	1	0	0	0	0	1	0	0	0	0	0	0	0	1	0	0	1	0	0	0	0	1	1	0	20	4	15	10	1
34	TEMP-1	8	TEMP-18	10	WEEKEND	350	REGULAR WEEK	SUN	-5	NO WIND	1	8_6_rate	90	0	0	1	0	1	1	0	0	1	0	0	0	1	0	0	0	0	0	0	0	1	0	0	1	0	0	0	0	1	1	0	20	4	15	10	1
34	TEMP-1	8	TEMP-18	5	WEEKEND	450	REGULAR WEEK	SUN	-5	NO WIND	1	8_7_rate	70	0	1	0	0	1	1	0	0	0	1	0	0	1	0	0	0	0	0	0	0	1	0	0	1	0	0	0	0	1	1	0	20	4	15	10	1
34	TEMP-1	8	TEMP-18	5	WEEKEND	550	REGULAR WEEK	SUN	-5	NO WIND	1	8_8_rate	55	0	1	0	0	1	1	0	0	0	0	1	0	1	0	0	0	0	0	0	0	1	0	0	1	0	0	0	0	1	1	0	20	4	15	10	1
34	TEMP-1	8	TEMP-18	1	WEEKEND	650	REGULAR WEEK	SUN	-5	NO WIND	1	8_9_rate	50	1	0	0	0	1	1	0	0	0	0	0	1	1	0	0	0	0	0	0	0	1	0	0	1	0	0	0	0	1	1	0	20	4	15	10	1
34	TEMP-1	9	TEMP-19	10	MIDWEEK	250	REGULAR WEEK	SUN	-15	NO WIND	1	9_1_rate	90	0	0	1	1	0	1	0	1	0	0	0	0	1	0	0	0	0	0	1	0	0	0	0	1	0	0	0	0	1	1	0	20	4	15	10	1
34	TEMP-1	9	TEMP-19	5	MIDWEEK	350	REGULAR WEEK	SUN	-15	NO WIND	1	9_2_rate	80	0	1	0	1	0	1	0	0	1	0	0	0	1	0	0	0	0	0	1	0	0	0	0	1	0	0	0	0	1	1	0	20	4	15	10	1
34	TEMP-1	9	TEMP-19	5	MIDWEEK	450	REGULAR WEEK	SUN	-15	NO WIND	1	9_3_rate	50	0	1	0	1	0	1	0	0	0	1	0	0	1	0	0	0	0	0	1	0	0	0	0	1	0	0	0	0	1	1	0	20	4	15	10	1
34	TEMP-1	9	TEMP-19	1	MIDWEEK	550	REGULAR WEEK	SUN	-15	NO WIND	1	9_4_rate	50	1	0	0	1	0	1	0	0	0	0	1	0	1	0	0	0	0	0	1	0	0	0	0	1	0	0	0	0	1	1	0	20	4	15	10	1
34	TEMP-1	9	TEMP-19	10	WEEKEND	250	REGULAR WEEK	SUN	-15	NO WIND	1	9_5_rate	90	0	0	1	0	1	1	0	1	0	0	0	0	1	0	0	0	0	0	1	0	0	0	0	1	0	0	0	0	1	1	0	20	4	15	10	1
34	TEMP-1	9	TEMP-19	10	WEEKEND	350	REGULAR WEEK	SUN	-15	NO WIND	1	9_6_rate	85	0	0	1	0	1	1	0	0	1	0	0	0	1	0	0	0	0	0	1	0	0	0	0	1	0	0	0	0	1	1	0	20	4	15	10	1
34	TEMP-1	9	TEMP-19	5	WEEKEND	450	REGULAR WEEK	SUN	-15	NO WIND	1	9_7_rate	50	0	1	0	0	1	1	0	0	0	1	0	0	1	0	0	0	0	0	1	0	0	0	0	1	0	0	0	0	1	1	0	20	4	15	10	1
34	TEMP-1	9	TEMP-19	5	WEEKEND	550	REGULAR WEEK	SUN	-15	NO WIND	1	9_8_rate	50	0	1	0	0	1	1	0	0	0	0	1	0	1	0	0	0	0	0	1	0	0	0	0	1	0	0	0	0	1	1	0	20	4	15	10	1
34	TEMP-1	9	TEMP-19	1	WEEKEND	650	REGULAR WEEK	SUN	-15	NO WIND	1	9_9_rate	50	1	0	0	0	1	1	0	0	0	0	0	1	1	0	0	0	0	0	1	0	0	0	0	1	0	0	0	0	1	1	0	20	4	15	10	1
35	TEMP-2	8	TEMP-28	10	MIDWEEK	250	REGULAR WEEK	SUN	5	NO WIND	1	8_1_rate	70	0	0	1	1	0	1	0	1	0	0	0	0	1	0	0	0	0	0	0	0	0	0	1	1	0	0	0	0	1	1	0	19	4	15	0	1
35	TEMP-2	8	TEMP-28	5	MIDWEEK	350	REGULAR WEEK	SUN	5	NO WIND	1	8_2_rate	60	0	1	0	1	0	1	0	0	1	0	0	0	1	0	0	0	0	0	0	0	0	0	1	1	0	0	0	0	1	1	0	19	4	15	0	1
35	TEMP-2	8	TEMP-28	5	MIDWEEK	450	REGULAR WEEK	SUN	5	NO WIND	1	8_3_rate	50	0	1	0	1	0	1	0	0	0	1	0	0	1	0	0	0	0	0	0	0	0	0	1	1	0	0	0	0	1	1	0	19	4	15	0	1
35	TEMP-2	8	TEMP-28	1	MIDWEEK	550	REGULAR WEEK	SUN	5	NO WIND	1	8_4_rate	10	1	0	0	1	0	1	0	0	0	0	1	0	1	0	0	0	0	0	0	0	0	0	1	1	0	0	0	0	1	1	0	19	4	15	0	1
35	TEMP-2	8	TEMP-28	10	WEEKEND	250	REGULAR WEEK	SUN	5	NO WIND	1	8_5_rate	70	0	0	1	0	1	1	0	1	0	0	0	0	1	0	0	0	0	0	0	0	0	0	1	1	0	0	0	0	1	1	0	19	4	15	0	1
35	TEMP-2	8	TEMP-28	10	WEEKEND	350	REGULAR WEEK	SUN	5	NO WIND	1	8_6_rate	65	0	0	1	0	1	1	0	0	1	0	0	0	1	0	0	0	0	0	0	0	0	0	1	1	0	0	0	0	1	1	0	19	4	15	0	1
35	TEMP-2	8	TEMP-28	5	WEEKEND	450	REGULAR WEEK	SUN	5	NO WIND	1	8_7_rate	50	0	1	0	0	1	1	0	0	0	1	0	0	1	0	0	0	0	0	0	0	0	0	1	1	0	0	0	0	1	1	0	19	4	15	0	1
35	TEMP-2	8	TEMP-28	5	WEEKEND	550	REGULAR WEEK	SUN	5	NO WIND	1	8_8_rate	15	0	1	0	0	1	1	0	0	0	0	1	0	1	0	0	0	0	0	0	0	0	0	1	1	0	0	0	0	1	1	0	19	4	15	0	1
35	TEMP-2	8	TEMP-28	1	WEEKEND	650	REGULAR WEEK	SUN	5	NO WIND	1	8_9_rate	10	1	0	0	0	1	1	0	0	0	0	0	1	1	0	0	0	0	0	0	0	0	0	1	1	0	0	0	0	1	1	0	19	4	15	0	1
35	TEMP-2	9	TEMP-29	10	MIDWEEK	250	REGULAR WEEK	SUN	-20	NO WIND	1	9_1_rate	60	0	0	1	1	0	1	0	1	0	0	0	0	1	0	0	0	0	1	0	0	0	0	0	1	0	0	0	0	1	1	0	19	4	15	0	1
35	TEMP-2	9	TEMP-29	5	MIDWEEK	350	REGULAR WEEK	SUN	-20	NO WIND	1	9_2_rate	50	0	1	0	1	0	1	0	0	1	0	0	0	1	0	0	0	0	1	0	0	0	0	0	1	0	0	0	0	1	1	0	19	4	15	0	1
35	TEMP-2	9	TEMP-29	5	MIDWEEK	450	REGULAR WEEK	SUN	-20	NO WIND	1	9_3_rate	30	0	1	0	1	0	1	0	0	0	1	0	0	1	0	0	0	0	1	0	0	0	0	0	1	0	0	0	0	1	1	0	19	4	15	0	1
35	TEMP-2	9	TEMP-29	1	MIDWEEK	550	REGULAR WEEK	SUN	-20	NO WIND	1	9_4_rate	10	1	0	0	1	0	1	0	0	0	0	1	0	1	0	0	0	0	1	0	0	0	0	0	1	0	0	0	0	1	1	0	19	4	15	0	1
35	TEMP-2	9	TEMP-29	10	WEEKEND	250	REGULAR WEEK	SUN	-20	NO WIND	1	9_5_rate	65	0	0	1	0	1	1	0	1	0	0	0	0	1	0	0	0	0	1	0	0	0	0	0	1	0	0	0	0	1	1	0	19	4	15	0	1
35	TEMP-2	9	TEMP-29	10	WEEKEND	350	REGULAR WEEK	SUN	-20	NO WIND	1	9_6_rate	40	0	0	1	0	1	1	0	0	1	0	0	0	1	0	0	0	0	1	0	0	0	0	0	1	0	0	0	0	1	1	0	19	4	15	0	1
35	TEMP-2	9	TEMP-29	5	WEEKEND	450	REGULAR WEEK	SUN	-20	NO WIND	1	9_7_rate	30	0	1	0	0	1	1	0	0	0	1	0	0	1	0	0	0	0	1	0	0	0	0	0	1	0	0	0	0	1	1	0	19	4	15	0	1
35	TEMP-2	9	TEMP-29	5	WEEKEND	550	REGULAR WEEK	SUN	-20	NO WIND	1	9_8_rate	10	0	1	0	0	1	1	0	0	0	0	1	0	1	0	0	0	0	1	0	0	0	0	0	1	0	0	0	0	1	1	0	19	4	15	0	1
35	TEMP-2	9	TEMP-29	1	WEEKEND	650	REGULAR WEEK	SUN	-20	NO WIND	1	9_9_rate	10	1	0	0	0	1	1	0	0	0	0	0	1	1	0	0	0	0	1	0	0	0	0	0	1	0	0	0	0	1	1	0	19	4	15	0	1
36	SNOW-1	8	SNØ-18	10	MIDWEEK	250	REGULAR WEEK	SNOW	0	NO WIND	1	8_1_rate	20	0	0	1	1	0	1	0	1	0	0	0	0	0	0	1	0	0	0	0	0	0	1	0	1	0	0	0	0	1	1	0	19	4	15	2	1
36	SNOW-1	8	SNØ-18	5	MIDWEEK	350	REGULAR WEEK	SNOW	0	NO WIND	1	8_2_rate	10	0	1	0	1	0	1	0	0	1	0	0	0	0	0	1	0	0	0	0	0	0	1	0	1	0	0	0	0	1	1	0	19	4	15	2	1
36	SNOW-1	8	SNØ-18	5	MIDWEEK	450	REGULAR WEEK	SNOW	0	NO WIND	1	8_3_rate	0	0	1	0	1	0	1	0	0	0	1	0	0	0	0	1	0	0	0	0	0	0	1	0	1	0	0	0	0	1	1	0	19	4	15	2	1
36	SNOW-1	8	SNØ-18	1	MIDWEEK	550	REGULAR WEEK	SNOW	0	NO WIND	1	8_4_rate	0	1	0	0	1	0	1	0	0	0	0	1	0	0	0	1	0	0	0	0	0	0	1	0	1	0	0	0	0	1	1	0	19	4	15	2	1
36	SNOW-1	8	SNØ-18	10	WEEKEND	250	REGULAR WEEK	SNOW	0	NO WIND	1	8_5_rate	70	0	0	1	0	1	1	0	1	0	0	0	0	0	0	1	0	0	0	0	0	0	1	0	1	0	0	0	0	1	1	0	19	4	15	2	1
36	SNOW-1	8	SNØ-18	10	WEEKEND	350	REGULAR WEEK	SNOW	0	NO WIND	1	8_6_rate	40	0	0	1	0	1	1	0	0	1	0	0	0	0	0	1	0	0	0	0	0	0	1	0	1	0	0	0	0	1	1	0	19	4	15	2	1
36	SNOW-1	8	SNØ-18	5	WEEKEND	450	REGULAR WEEK	SNOW	0	NO WIND	1	8_7_rate	20	0	1	0	0	1	1	0	0	0	1	0	0	0	0	1	0	0	0	0	0	0	1	0	1	0	0	0	0	1	1	0	19	4	15	2	1
36	SNOW-1	8	SNØ-18	5	WEEKEND	550	REGULAR WEEK	SNOW	0	NO WIND	1	8_8_rate	10	0	1	0	0	1	1	0	0	0	0	1	0	0	0	1	0	0	0	0	0	0	1	0	1	0	0	0	0	1	1	0	19	4	15	2	1
36	SNOW-1	8	SNØ-18	1	WEEKEND	650	REGULAR WEEK	SNOW	0	NO WIND	1	8_9_rate	0	1	0	0	0	1	1	0	0	0	0	0	1	0	0	1	0	0	0	0	0	0	1	0	1	0	0	0	0	1	1	0	19	4	15	2	1
36	SNOW-1	9	SNØ-19	10	MIDWEEK	250	REGULAR WEEK	SNOW	0	GENTLE BREEZE	1	9_1_rate	40	0	0	1	1	0	1	0	1	0	0	0	0	0	0	1	0	0	0	0	0	0	1	0	0	1	0	0	0	1	1	0	19	4	15	2	1
36	SNOW-1	9	SNØ-19	5	MIDWEEK	350	REGULAR WEEK	SNOW	0	GENTLE BREEZE	1	9_2_rate	20	0	1	0	1	0	1	0	0	1	0	0	0	0	0	1	0	0	0	0	0	0	1	0	0	1	0	0	0	1	1	0	19	4	15	2	1
36	SNOW-1	9	SNØ-19	5	MIDWEEK	450	REGULAR WEEK	SNOW	0	GENTLE BREEZE	1	9_3_rate	10	0	1	0	1	0	1	0	0	0	1	0	0	0	0	1	0	0	0	0	0	0	1	0	0	1	0	0	0	1	1	0	19	4	15	2	1
36	SNOW-1	9	SNØ-19	1	MIDWEEK	550	REGULAR WEEK	SNOW	0	GENTLE BREEZE	1	9_4_rate	0	1	0	0	1	0	1	0	0	0	0	1	0	0	0	1	0	0	0	0	0	0	1	0	0	1	0	0	0	1	1	0	19	4	15	2	1
36	SNOW-1	9	SNØ-19	10	WEEKEND	250	REGULAR WEEK	SNOW	0	GENTLE BREEZE	1	9_5_rate	70	0	0	1	0	1	1	0	1	0	0	0	0	0	0	1	0	0	0	0	0	0	1	0	0	1	0	0	0	1	1	0	19	4	15	2	1
36	SNOW-1	9	SNØ-19	10	WEEKEND	350	REGULAR WEEK	SNOW	0	GENTLE BREEZE	1	9_6_rate	50	0	0	1	0	1	1	0	0	1	0	0	0	0	0	1	0	0	0	0	0	0	1	0	0	1	0	0	0	1	1	0	19	4	15	2	1
36	SNOW-1	9	SNØ-19	5	WEEKEND	450	REGULAR WEEK	SNOW	0	GENTLE BREEZE	1	9_7_rate	30	0	1	0	0	1	1	0	0	0	1	0	0	0	0	1	0	0	0	0	0	0	1	0	0	1	0	0	0	1	1	0	19	4	15	2	1
36	SNOW-1	9	SNØ-19	5	WEEKEND	550	REGULAR WEEK	SNOW	0	GENTLE BREEZE	1	9_8_rate	20	0	1	0	0	1	1	0	0	0	0	1	0	0	0	1	0	0	0	0	0	0	1	0	0	1	0	0	0	1	1	0	19	4	15	2	1
36	SNOW-1	9	SNØ-19	1	WEEKEND	650	REGULAR WEEK	SNOW	0	GENTLE BREEZE	1	9_9_rate	10	1	0	0	0	1	1	0	0	0	0	0	1	0	0	1	0	0	0	0	0	0	1	0	0	1	0	0	0	1	1	0	19	4	15	2	1
37	RAIN-1	8	REGN-18	10	MIDWEEK	250	REGULAR WEEK	RAIN	5	NO WIND	1	8_1_rate	10	0	0	1	1	0	1	0	1	0	0	0	0	0	1	0	0	0	0	0	0	0	0	1	1	0	0	0	0	1	1	0	19	4	15	3	1
37	RAIN-1	8	REGN-18	5	MIDWEEK	350	REGULAR WEEK	RAIN	5	NO WIND	1	8_2_rate	10	0	1	0	1	0	1	0	0	1	0	0	0	0	1	0	0	0	0	0	0	0	0	1	1	0	0	0	0	1	1	0	19	4	15	3	1
37	RAIN-1	8	REGN-18	5	MIDWEEK	450	REGULAR WEEK	RAIN	5	NO WIND	1	8_3_rate	10	0	1	0	1	0	1	0	0	0	1	0	0	0	1	0	0	0	0	0	0	0	0	1	1	0	0	0	0	1	1	0	19	4	15	3	1
37	RAIN-1	8	REGN-18	1	MIDWEEK	550	REGULAR WEEK	RAIN	5	NO WIND	1	8_4_rate	10	1	0	0	1	0	1	0	0	0	0	1	0	0	1	0	0	0	0	0	0	0	0	1	1	0	0	0	0	1	1	0	19	4	15	3	1
37	RAIN-1	8	REGN-18	10	WEEKEND	250	REGULAR WEEK	RAIN	5	NO WIND	1	8_5_rate	30	0	0	1	0	1	1	0	1	0	0	0	0	0	1	0	0	0	0	0	0	0	0	1	1	0	0	0	0	1	1	0	19	4	15	3	1
37	RAIN-1	8	REGN-18	10	WEEKEND	350	REGULAR WEEK	RAIN	5	NO WIND	1	8_6_rate	10	0	0	1	0	1	1	0	0	1	0	0	0	0	1	0	0	0	0	0	0	0	0	1	1	0	0	0	0	1	1	0	19	4	15	3	1
37	RAIN-1	8	REGN-18	5	WEEKEND	450	REGULAR WEEK	RAIN	5	NO WIND	1	8_7_rate	10	0	1	0	0	1	1	0	0	0	1	0	0	0	1	0	0	0	0	0	0	0	0	1	1	0	0	0	0	1	1	0	19	4	15	3	1
37	RAIN-1	8	REGN-18	5	WEEKEND	550	REGULAR WEEK	RAIN	5	NO WIND	1	8_8_rate	0	0	1	0	0	1	1	0	0	0	0	1	0	0	1	0	0	0	0	0	0	0	0	1	1	0	0	0	0	1	1	0	19	4	15	3	1
37	RAIN-1	8	REGN-18	1	WEEKEND	650	REGULAR WEEK	RAIN	5	NO WIND	1	8_9_rate	0	1	0	0	0	1	1	0	0	0	0	0	1	0	1	0	0	0	0	0	0	0	0	1	1	0	0	0	0	1	1	0	19	4	15	3	1
37	RAIN-1	9	REGN-19	10	MIDWEEK	250	REGULAR WEEK	RAIN	5	GENTLE BREEZE	1	9_1_rate	10	0	0	1	1	0	1	0	1	0	0	0	0	0	1	0	0	0	0	0	0	0	0	1	0	1	0	0	0	1	1	0	19	4	15	3	1
37	RAIN-1	9	REGN-19	5	MIDWEEK	350	REGULAR WEEK	RAIN	5	GENTLE BREEZE	1	9_2_rate	0	0	1	0	1	0	1	0	0	1	0	0	0	0	1	0	0	0	0	0	0	0	0	1	0	1	0	0	0	1	1	0	19	4	15	3	1
37	RAIN-1	9	REGN-19	5	MIDWEEK	450	REGULAR WEEK	RAIN	5	GENTLE BREEZE	1	9_3_rate	0	0	1	0	1	0	1	0	0	0	1	0	0	0	1	0	0	0	0	0	0	0	0	1	0	1	0	0	0	1	1	0	19	4	15	3	1
37	RAIN-1	9	REGN-19	1	MIDWEEK	550	REGULAR WEEK	RAIN	5	GENTLE BREEZE	1	9_4_rate	0	1	0	0	1	0	1	0	0	0	0	1	0	0	1	0	0	0	0	0	0	0	0	1	0	1	0	0	0	1	1	0	19	4	15	3	1
37	RAIN-1	9	REGN-19	10	WEEKEND	250	REGULAR WEEK	RAIN	5	GENTLE BREEZE	1	9_5_rate	10	0	0	1	0	1	1	0	1	0	0	0	0	0	1	0	0	0	0	0	0	0	0	1	0	1	0	0	0	1	1	0	19	4	15	3	1
37	RAIN-1	9	REGN-19	10	WEEKEND	350	REGULAR WEEK	RAIN	5	GENTLE BREEZE	1	9_6_rate	0	0	0	1	0	1	1	0	0	1	0	0	0	0	1	0	0	0	0	0	0	0	0	1	0	1	0	0	0	1	1	0	19	4	15	3	1
37	RAIN-1	9	REGN-19	5	WEEKEND	450	REGULAR WEEK	RAIN	5	GENTLE BREEZE	1	9_7_rate	0	0	1	0	0	1	1	0	0	0	1	0	0	0	1	0	0	0	0	0	0	0	0	1	0	1	0	0	0	1	1	0	19	4	15	3	1
37	RAIN-1	9	REGN-19	5	WEEKEND	550	REGULAR WEEK	RAIN	5	GENTLE BREEZE	1	9_8_rate	0	0	1	0	0	1	1	0	0	0	0	1	0	0	1	0	0	0	0	0	0	0	0	1	0	1	0	0	0	1	1	0	19	4	15	3	1
37	RAIN-1	9	REGN-19	1	WEEKEND	650	REGULAR WEEK	RAIN	5	GENTLE BREEZE	1	9_9_rate	0	1	0	0	0	1	1	0	0	0	0	0	1	0	1	0	0	0	0	0	0	0	0	1	0	1	0	0	0	1	1	0	19	4	15	3	1
38	SNOW-2	8	SNØ-28	10	MIDWEEK	250	REGULAR WEEK	SNOW	-15	NO WIND	1	8_1_rate	100	0	0	1	1	0	1	0	1	0	0	0	0	0	0	1	0	0	0	1	0	0	0	0	1	0	0	0	0	1	1	0	20	0	15	3	0
38	SNOW-2	8	SNØ-28	5	MIDWEEK	350	REGULAR WEEK	SNOW	-15	NO WIND	1	8_2_rate	75	0	1	0	1	0	1	0	0	1	0	0	0	0	0	1	0	0	0	1	0	0	0	0	1	0	0	0	0	1	1	0	20	0	15	3	0
38	SNOW-2	8	SNØ-28	5	MIDWEEK	450	REGULAR WEEK	SNOW	-15	NO WIND	1	8_3_rate	50	0	1	0	1	0	1	0	0	0	1	0	0	0	0	1	0	0	0	1	0	0	0	0	1	0	0	0	0	1	1	0	20	0	15	3	0
38	SNOW-2	8	SNØ-28	1	MIDWEEK	550	REGULAR WEEK	SNOW	-15	NO WIND	1	8_4_rate	10	1	0	0	1	0	1	0	0	0	0	1	0	0	0	1	0	0	0	1	0	0	0	0	1	0	0	0	0	1	1	0	20	0	15	3	0
38	SNOW-2	8	SNØ-28	10	WEEKEND	250	REGULAR WEEK	SNOW	-15	NO WIND	1	8_5_rate	100	0	0	1	0	1	1	0	1	0	0	0	0	0	0	1	0	0	0	1	0	0	0	0	1	0	0	0	0	1	1	0	20	0	15	3	0
38	SNOW-2	8	SNØ-28	10	WEEKEND	350	REGULAR WEEK	SNOW	-15	NO WIND	1	8_6_rate	75	0	0	1	0	1	1	0	0	1	0	0	0	0	0	1	0	0	0	1	0	0	0	0	1	0	0	0	0	1	1	0	20	0	15	3	0
38	SNOW-2	8	SNØ-28	5	WEEKEND	450	REGULAR WEEK	SNOW	-15	NO WIND	1	8_7_rate	50	0	1	0	0	1	1	0	0	0	1	0	0	0	0	1	0	0	0	1	0	0	0	0	1	0	0	0	0	1	1	0	20	0	15	3	0
38	SNOW-2	8	SNØ-28	5	WEEKEND	550	REGULAR WEEK	SNOW	-15	NO WIND	1	8_8_rate	10	0	1	0	0	1	1	0	0	0	0	1	0	0	0	1	0	0	0	1	0	0	0	0	1	0	0	0	0	1	1	0	20	0	15	3	0
38	SNOW-2	8	SNØ-28	1	WEEKEND	650	REGULAR WEEK	SNOW	-15	NO WIND	1	8_9_rate	0	1	0	0	0	1	1	0	0	0	0	0	1	0	0	1	0	0	0	1	0	0	0	0	1	0	0	0	0	1	1	0	20	0	15	3	0
38	SNOW-2	9	SNØ-29	10	MIDWEEK	250	REGULAR WEEK	SNOW	-15	GENTLE BREEZE	1	9_1_rate	80	0	0	1	1	0	1	0	1	0	0	0	0	0	0	1	0	0	0	1	0	0	0	0	0	1	0	0	0	1	1	0	20	0	15	3	0
38	SNOW-2	9	SNØ-29	5	MIDWEEK	350	REGULAR WEEK	SNOW	-15	GENTLE BREEZE	1	9_2_rate	60	0	1	0	1	0	1	0	0	1	0	0	0	0	0	1	0	0	0	1	0	0	0	0	0	1	0	0	0	1	1	0	20	0	15	3	0
38	SNOW-2	9	SNØ-29	5	MIDWEEK	450	REGULAR WEEK	SNOW	-15	GENTLE BREEZE	1	9_3_rate	25	0	1	0	1	0	1	0	0	0	1	0	0	0	0	1	0	0	0	1	0	0	0	0	0	1	0	0	0	1	1	0	20	0	15	3	0
38	SNOW-2	9	SNØ-29	1	MIDWEEK	550	REGULAR WEEK	SNOW	-15	GENTLE BREEZE	1	9_4_rate	0	1	0	0	1	0	1	0	0	0	0	1	0	0	0	1	0	0	0	1	0	0	0	0	0	1	0	0	0	1	1	0	20	0	15	3	0
38	SNOW-2	9	SNØ-29	10	WEEKEND	250	REGULAR WEEK	SNOW	-15	GENTLE BREEZE	1	9_5_rate	75	0	0	1	0	1	1	0	1	0	0	0	0	0	0	1	0	0	0	1	0	0	0	0	0	1	0	0	0	1	1	0	20	0	15	3	0
38	SNOW-2	9	SNØ-29	10	WEEKEND	350	REGULAR WEEK	SNOW	-15	GENTLE BREEZE	1	9_6_rate	50	0	0	1	0	1	1	0	0	1	0	0	0	0	0	1	0	0	0	1	0	0	0	0	0	1	0	0	0	1	1	0	20	0	15	3	0
38	SNOW-2	9	SNØ-29	5	WEEKEND	450	REGULAR WEEK	SNOW	-15	GENTLE BREEZE	1	9_7_rate	10	0	1	0	0	1	1	0	0	0	1	0	0	0	0	1	0	0	0	1	0	0	0	0	0	1	0	0	0	1	1	0	20	0	15	3	0
38	SNOW-2	9	SNØ-29	5	WEEKEND	550	REGULAR WEEK	SNOW	-15	GENTLE BREEZE	1	9_8_rate	0	0	1	0	0	1	1	0	0	0	0	1	0	0	0	1	0	0	0	1	0	0	0	0	0	1	0	0	0	1	1	0	20	0	15	3	0
38	SNOW-2	9	SNØ-29	1	WEEKEND	650	REGULAR WEEK	SNOW	-15	GENTLE BREEZE	1	9_9_rate	0	1	0	0	0	1	1	0	0	0	0	0	1	0	0	1	0	0	0	1	0	0	0	0	0	1	0	0	0	1	1	0	20	0	15	3	0
39	SLOPES-2	8	BAKKER-28	10	MIDWEEK	250	REGULAR WEEK	SUN	-5	NO WIND	1	8_1_rate	100	0	0	1	1	0	1	0	1	0	0	0	0	1	0	0	0	0	0	0	0	1	0	0	1	0	0	0	0	1	1	0	50	1	10	4	1
39	SLOPES-2	8	BAKKER-28	5	MIDWEEK	350	REGULAR WEEK	SUN	-5	NO WIND	1	8_2_rate	100	0	1	0	1	0	1	0	0	1	0	0	0	1	0	0	0	0	0	0	0	1	0	0	1	0	0	0	0	1	1	0	50	1	10	4	1
39	SLOPES-2	8	BAKKER-28	5	MIDWEEK	450	REGULAR WEEK	SUN	-5	NO WIND	1	8_3_rate	50	0	1	0	1	0	1	0	0	0	1	0	0	1	0	0	0	0	0	0	0	1	0	0	1	0	0	0	0	1	1	0	50	1	10	4	1
39	SLOPES-2	8	BAKKER-28	1	MIDWEEK	550	REGULAR WEEK	SUN	-5	NO WIND	1	8_4_rate	50	1	0	0	1	0	1	0	0	0	0	1	0	1	0	0	0	0	0	0	0	1	0	0	1	0	0	0	0	1	1	0	50	1	10	4	1
39	SLOPES-2	8	BAKKER-28	10	WEEKEND	250	REGULAR WEEK	SUN	-5	NO WIND	1	8_5_rate	100	0	0	1	0	1	1	0	1	0	0	0	0	1	0	0	0	0	0	0	0	1	0	0	1	0	0	0	0	1	1	0	50	1	10	4	1
39	SLOPES-2	8	BAKKER-28	10	WEEKEND	350	REGULAR WEEK	SUN	-5	NO WIND	1	8_6_rate	100	0	0	1	0	1	1	0	0	1	0	0	0	1	0	0	0	0	0	0	0	1	0	0	1	0	0	0	0	1	1	0	50	1	10	4	1
39	SLOPES-2	8	BAKKER-28	5	WEEKEND	450	REGULAR WEEK	SUN	-5	NO WIND	1	8_7_rate	50	0	1	0	0	1	1	0	0	0	1	0	0	1	0	0	0	0	0	0	0	1	0	0	1	0	0	0	0	1	1	0	50	1	10	4	1
39	SLOPES-2	8	BAKKER-28	5	WEEKEND	550	REGULAR WEEK	SUN	-5	NO WIND	1	8_8_rate	50	0	1	0	0	1	1	0	0	0	0	1	0	1	0	0	0	0	0	0	0	1	0	0	1	0	0	0	0	1	1	0	50	1	10	4	1
39	SLOPES-2	8	BAKKER-28	1	WEEKEND	650	REGULAR WEEK	SUN	-5	NO WIND	1	8_9_rate	20	1	0	0	0	1	1	0	0	0	0	0	1	1	0	0	0	0	0	0	0	1	0	0	1	0	0	0	0	1	1	0	50	1	10	4	1
39	SLOPES-2	9	BAKKER-29	10	MIDWEEK	250	REGULAR WEEK	SUN	-5	NO WIND	0.75	9_1_rate	100	0	0	1	1	0	1	0	1	0	0	0	0	1	0	0	0	0	0	0	0	1	0	0	1	0	0	0	1	0	1	0	50	1	10	4	1
39	SLOPES-2	9	BAKKER-29	5	MIDWEEK	350	REGULAR WEEK	SUN	-5	NO WIND	0.75	9_2_rate	100	0	1	0	1	0	1	0	0	1	0	0	0	1	0	0	0	0	0	0	0	1	0	0	1	0	0	0	1	0	1	0	50	1	10	4	1
39	SLOPES-2	9	BAKKER-29	5	MIDWEEK	450	REGULAR WEEK	SUN	-5	NO WIND	0.75	9_3_rate	50	0	1	0	1	0	1	0	0	0	1	0	0	1	0	0	0	0	0	0	0	1	0	0	1	0	0	0	1	0	1	0	50	1	10	4	1
39	SLOPES-2	9	BAKKER-29	1	MIDWEEK	550	REGULAR WEEK	SUN	-5	NO WIND	0.75	9_4_rate	50	1	0	0	1	0	1	0	0	0	0	1	0	1	0	0	0	0	0	0	0	1	0	0	1	0	0	0	1	0	1	0	50	1	10	4	1
39	SLOPES-2	9	BAKKER-29	10	WEEKEND	250	REGULAR WEEK	SUN	-5	NO WIND	0.75	9_5_rate	100	0	0	1	0	1	1	0	1	0	0	0	0	1	0	0	0	0	0	0	0	1	0	0	1	0	0	0	1	0	1	0	50	1	10	4	1
39	SLOPES-2	9	BAKKER-29	10	WEEKEND	350	REGULAR WEEK	SUN	-5	NO WIND	0.75	9_6_rate	100	0	0	1	0	1	1	0	0	1	0	0	0	1	0	0	0	0	0	0	0	1	0	0	1	0	0	0	1	0	1	0	50	1	10	4	1
39	SLOPES-2	9	BAKKER-29	5	WEEKEND	450	REGULAR WEEK	SUN	-5	NO WIND	0.75	9_7_rate	50	0	1	0	0	1	1	0	0	0	1	0	0	1	0	0	0	0	0	0	0	1	0	0	1	0	0	0	1	0	1	0	50	1	10	4	1
39	SLOPES-2	9	BAKKER-29	5	WEEKEND	550	REGULAR WEEK	SUN	-5	NO WIND	0.75	9_8_rate	30	0	1	0	0	1	1	0	0	0	0	1	0	1	0	0	0	0	0	0	0	1	0	0	1	0	0	0	1	0	1	0	50	1	10	4	1
39	SLOPES-2	9	BAKKER-29	1	WEEKEND	650	REGULAR WEEK	SUN	-5	NO WIND	0.75	9_9_rate	30	1	0	0	0	1	1	0	0	0	0	0	1	1	0	0	0	0	0	0	0	1	0	0	1	0	0	0	1	0	1	0	50	1	10	4	1
40	WIND-1	8	VIND-18	10	MIDWEEK	250	REGULAR WEEK	CLOUDY	-10	NO WIND	1	8_1_rate	10	0	0	1	1	0	1	0	1	0	0	0	0	0	0	0	1	0	0	0	1	0	0	0	1	0	0	0	0	1	0	1	63	2	12	6	1
40	WIND-1	8	VIND-18	5	MIDWEEK	350	REGULAR WEEK	CLOUDY	-10	NO WIND	1	8_2_rate	90	0	1	0	1	0	1	0	0	1	0	0	0	0	0	0	1	0	0	0	1	0	0	0	1	0	0	0	0	1	0	1	63	2	12	6	1
40	WIND-1	8	VIND-18	5	MIDWEEK	450	REGULAR WEEK	CLOUDY	-10	NO WIND	1	8_3_rate	40	0	1	0	1	0	1	0	0	0	1	0	0	0	0	0	1	0	0	0	1	0	0	0	1	0	0	0	0	1	0	1	63	2	12	6	1
40	WIND-1	8	VIND-18	1	MIDWEEK	550	REGULAR WEEK	CLOUDY	-10	NO WIND	1	8_4_rate	10	1	0	0	1	0	1	0	0	0	0	1	0	0	0	0	1	0	0	0	1	0	0	0	1	0	0	0	0	1	0	1	63	2	12	6	1
40	WIND-1	8	VIND-18	10	WEEKEND	250	REGULAR WEEK	CLOUDY	-10	NO WIND	1	8_5_rate	10	0	0	1	0	1	1	0	1	0	0	0	0	0	0	0	1	0	0	0	1	0	0	0	1	0	0	0	0	1	0	1	63	2	12	6	1
40	WIND-1	8	VIND-18	10	WEEKEND	350	REGULAR WEEK	CLOUDY	-10	NO WIND	1	8_6_rate	10	0	0	1	0	1	1	0	0	1	0	0	0	0	0	0	1	0	0	0	1	0	0	0	1	0	0	0	0	1	0	1	63	2	12	6	1
40	WIND-1	8	VIND-18	5	WEEKEND	450	REGULAR WEEK	CLOUDY	-10	NO WIND	1	8_7_rate	60	0	1	0	0	1	1	0	0	0	1	0	0	0	0	0	1	0	0	0	1	0	0	0	1	0	0	0	0	1	0	1	63	2	12	6	1
40	WIND-1	8	VIND-18	5	WEEKEND	550	REGULAR WEEK	CLOUDY	-10	NO WIND	1	8_8_rate	30	0	1	0	0	1	1	0	0	0	0	1	0	0	0	0	1	0	0	0	1	0	0	0	1	0	0	0	0	1	0	1	63	2	12	6	1
40	WIND-1	8	VIND-18	1	WEEKEND	650	REGULAR WEEK	CLOUDY	-10	NO WIND	1	8_9_rate	10	1	0	0	0	1	1	0	0	0	0	0	1	0	0	0	1	0	0	0	1	0	0	0	1	0	0	0	0	1	0	1	63	2	12	6	1
40	WIND-1	9	VIND-19	10	MIDWEEK	250	REGULAR WEEK	CLOUDY	-10	FRESH BREEZE	1	9_1_rate	10	0	0	1	1	0	1	0	1	0	0	0	0	0	0	0	1	0	0	0	1	0	0	0	0	0	1	0	0	1	0	1	63	2	12	6	1
40	WIND-1	9	VIND-19	5	MIDWEEK	350	REGULAR WEEK	CLOUDY	-10	FRESH BREEZE	1	9_2_rate	90	0	1	0	1	0	1	0	0	1	0	0	0	0	0	0	1	0	0	0	1	0	0	0	0	0	1	0	0	1	0	1	63	2	12	6	1
40	WIND-1	9	VIND-19	5	MIDWEEK	450	REGULAR WEEK	CLOUDY	-10	FRESH BREEZE	1	9_3_rate	40	0	1	0	1	0	1	0	0	0	1	0	0	0	0	0	1	0	0	0	1	0	0	0	0	0	1	0	0	1	0	1	63	2	12	6	1
40	WIND-1	9	VIND-19	1	MIDWEEK	550	REGULAR WEEK	CLOUDY	-10	FRESH BREEZE	1	9_4_rate	10	1	0	0	1	0	1	0	0	0	0	1	0	0	0	0	1	0	0	0	1	0	0	0	0	0	1	0	0	1	0	1	63	2	12	6	1
40	WIND-1	9	VIND-19	10	WEEKEND	250	REGULAR WEEK	CLOUDY	-10	FRESH BREEZE	1	9_5_rate	10	0	0	1	0	1	1	0	1	0	0	0	0	0	0	0	1	0	0	0	1	0	0	0	0	0	1	0	0	1	0	1	63	2	12	6	1
40	WIND-1	9	VIND-19	10	WEEKEND	350	REGULAR WEEK	CLOUDY	-10	FRESH BREEZE	1	9_6_rate	10	0	0	1	0	1	1	0	0	1	0	0	0	0	0	0	1	0	0	0	1	0	0	0	0	0	1	0	0	1	0	1	63	2	12	6	1
40	WIND-1	9	VIND-19	5	WEEKEND	450	REGULAR WEEK	CLOUDY	-10	FRESH BREEZE	1	9_7_rate	60	0	1	0	0	1	1	0	0	0	1	0	0	0	0	0	1	0	0	0	1	0	0	0	0	0	1	0	0	1	0	1	63	2	12	6	1
40	WIND-1	9	VIND-19	5	WEEKEND	550	REGULAR WEEK	CLOUDY	-10	FRESH BREEZE	1	9_8_rate	30	0	1	0	0	1	1	0	0	0	0	1	0	0	0	0	1	0	0	0	1	0	0	0	0	0	1	0	0	1	0	1	63	2	12	6	1
40	WIND-1	9	VIND-19	1	WEEKEND	650	REGULAR WEEK	CLOUDY	-10	FRESH BREEZE	1	9_9_rate	10	1	0	0	0	1	1	0	0	0	0	0	1	0	0	0	1	0	0	0	1	0	0	0	0	0	1	0	0	1	0	1	63	2	12	6	1
41	TP-1	8	TP-N-18	10	MIDWEEK	250	REGULAR WEEK	SUN	-5	NO WIND	1	8_1_rate	40	0	0	1	1	0	1	0	1	0	0	0	0	1	0	0	0	0	0	0	0	1	0	0	1	0	0	0	0	1	0	1	40	2	16	6	1
41	TP-1	8	TP-N-18	5	MIDWEEK	350	REGULAR WEEK	SUN	-5	NO WIND	1	8_2_rate	90	0	1	0	1	0	1	0	0	1	0	0	0	1	0	0	0	0	0	0	0	1	0	0	1	0	0	0	0	1	0	1	40	2	16	6	1
41	TP-1	8	TP-N-18	5	MIDWEEK	450	REGULAR WEEK	SUN	-5	NO WIND	1	8_3_rate	20	0	1	0	1	0	1	0	0	0	1	0	0	1	0	0	0	0	0	0	0	1	0	0	1	0	0	0	0	1	0	1	40	2	16	6	1
41	TP-1	8	TP-N-18	1	MIDWEEK	550	REGULAR WEEK	SUN	-5	NO WIND	1	8_4_rate	10	1	0	0	1	0	1	0	0	0	0	1	0	1	0	0	0	0	0	0	0	1	0	0	1	0	0	0	0	1	0	1	40	2	16	6	1
41	TP-1	8	TP-N-18	10	WEEKEND	250	REGULAR WEEK	SUN	-5	NO WIND	1	8_5_rate	40	0	0	1	0	1	1	0	1	0	0	0	0	1	0	0	0	0	0	0	0	1	0	0	1	0	0	0	0	1	0	1	40	2	16	6	1
41	TP-1	8	TP-N-18	10	WEEKEND	350	REGULAR WEEK	SUN	-5	NO WIND	1	8_6_rate	40	0	0	1	0	1	1	0	0	1	0	0	0	1	0	0	0	0	0	0	0	1	0	0	1	0	0	0	0	1	0	1	40	2	16	6	1
41	TP-1	8	TP-N-18	5	WEEKEND	450	REGULAR WEEK	SUN	-5	NO WIND	1	8_7_rate	90	0	1	0	0	1	1	0	0	0	1	0	0	1	0	0	0	0	0	0	0	1	0	0	1	0	0	0	0	1	0	1	40	2	16	6	1
41	TP-1	8	TP-N-18	5	WEEKEND	550	REGULAR WEEK	SUN	-5	NO WIND	1	8_8_rate	10	0	1	0	0	1	1	0	0	0	0	1	0	1	0	0	0	0	0	0	0	1	0	0	1	0	0	0	0	1	0	1	40	2	16	6	1
41	TP-1	8	TP-N-18	1	WEEKEND	650	REGULAR WEEK	SUN	-5	NO WIND	1	8_9_rate	0	1	0	0	0	1	1	0	0	0	0	0	1	1	0	0	0	0	0	0	0	1	0	0	1	0	0	0	0	1	0	1	40	2	16	6	1
41	TP-1	9	TP-N-19	10	MIDWEEK	250	VACATION	SUN	-5	NO WIND	1	9_1_rate	40	0	0	1	1	0	0	1	1	0	0	0	0	1	0	0	0	0	0	0	0	1	0	0	1	0	0	0	0	1	0	1	40	2	16	6	1
41	TP-1	9	TP-N-19	5	MIDWEEK	350	VACATION	SUN	-5	NO WIND	1	9_2_rate	90	0	1	0	1	0	0	1	0	1	0	0	0	1	0	0	0	0	0	0	0	1	0	0	1	0	0	0	0	1	0	1	40	2	16	6	1
41	TP-1	9	TP-N-19	5	MIDWEEK	450	VACATION	SUN	-5	NO WIND	1	9_3_rate	20	0	1	0	1	0	0	1	0	0	1	0	0	1	0	0	0	0	0	0	0	1	0	0	1	0	0	0	0	1	0	1	40	2	16	6	1
41	TP-1	9	TP-N-19	1	MIDWEEK	550	VACATION	SUN	-5	NO WIND	1	9_4_rate	10	1	0	0	1	0	0	1	0	0	0	1	0	1	0	0	0	0	0	0	0	1	0	0	1	0	0	0	0	1	0	1	40	2	16	6	1
41	TP-1	9	TP-N-19	10	WEEKEND	250	VACATION	SUN	-5	NO WIND	1	9_5_rate	40	0	0	1	0	1	0	1	1	0	0	0	0	1	0	0	0	0	0	0	0	1	0	0	1	0	0	0	0	1	0	1	40	2	16	6	1
41	TP-1	9	TP-N-19	10	WEEKEND	350	VACATION	SUN	-5	NO WIND	1	9_6_rate	40	0	0	1	0	1	0	1	0	1	0	0	0	1	0	0	0	0	0	0	0	1	0	0	1	0	0	0	0	1	0	1	40	2	16	6	1
41	TP-1	9	TP-N-19	5	WEEKEND	450	VACATION	SUN	-5	NO WIND	1	9_7_rate	90	0	1	0	0	1	0	1	0	0	1	0	0	1	0	0	0	0	0	0	0	1	0	0	1	0	0	0	0	1	0	1	40	2	16	6	1
41	TP-1	9	TP-N-19	5	WEEKEND	550	VACATION	SUN	-5	NO WIND	1	9_8_rate	10	0	1	0	0	1	0	1	0	0	0	1	0	1	0	0	0	0	0	0	0	1	0	0	1	0	0	0	0	1	0	1	40	2	16	6	1
41	TP-1	9	TP-N-19	1	WEEKEND	650	VACATION	SUN	-5	NO WIND	1	9_9_rate	0	1	0	0	0	1	0	1	0	0	0	0	1	1	0	0	0	0	0	0	0	1	0	0	1	0	0	0	0	1	0	1	40	2	16	6	1
42	TEMP-2	8	TEMP-28	10	MIDWEEK	250	REGULAR WEEK	SUN	5	NO WIND	1	8_1_rate	100	0	0	1	1	0	1	0	1	0	0	0	0	1	0	0	0	0	0	0	0	0	0	1	1	0	0	0	0	1	0	1	45	2	5	5	1
42	TEMP-2	8	TEMP-28	5	MIDWEEK	350	REGULAR WEEK	SUN	5	NO WIND	1	8_2_rate	100	0	1	0	1	0	1	0	0	1	0	0	0	1	0	0	0	0	0	0	0	0	0	1	1	0	0	0	0	1	0	1	45	2	5	5	1
42	TEMP-2	8	TEMP-28	5	MIDWEEK	450	REGULAR WEEK	SUN	5	NO WIND	1	8_3_rate	90	0	1	0	1	0	1	0	0	0	1	0	0	1	0	0	0	0	0	0	0	0	0	1	1	0	0	0	0	1	0	1	45	2	5	5	1
42	TEMP-2	8	TEMP-28	1	MIDWEEK	550	REGULAR WEEK	SUN	5	NO WIND	1	8_4_rate	80	1	0	0	1	0	1	0	0	0	0	1	0	1	0	0	0	0	0	0	0	0	0	1	1	0	0	0	0	1	0	1	45	2	5	5	1
42	TEMP-2	8	TEMP-28	10	WEEKEND	250	REGULAR WEEK	SUN	5	NO WIND	1	8_5_rate	100	0	0	1	0	1	1	0	1	0	0	0	0	1	0	0	0	0	0	0	0	0	0	1	1	0	0	0	0	1	0	1	45	2	5	5	1
42	TEMP-2	8	TEMP-28	10	WEEKEND	350	REGULAR WEEK	SUN	5	NO WIND	1	8_6_rate	100	0	0	1	0	1	1	0	0	1	0	0	0	1	0	0	0	0	0	0	0	0	0	1	1	0	0	0	0	1	0	1	45	2	5	5	1
42	TEMP-2	8	TEMP-28	5	WEEKEND	450	REGULAR WEEK	SUN	5	NO WIND	1	8_7_rate	90	0	1	0	0	1	1	0	0	0	1	0	0	1	0	0	0	0	0	0	0	0	0	1	1	0	0	0	0	1	0	1	45	2	5	5	1
42	TEMP-2	8	TEMP-28	5	WEEKEND	550	REGULAR WEEK	SUN	5	NO WIND	1	8_8_rate	80	0	1	0	0	1	1	0	0	0	0	1	0	1	0	0	0	0	0	0	0	0	0	1	1	0	0	0	0	1	0	1	45	2	5	5	1
42	TEMP-2	8	TEMP-28	1	WEEKEND	650	REGULAR WEEK	SUN	5	NO WIND	1	8_9_rate	60	1	0	0	0	1	1	0	0	0	0	0	1	1	0	0	0	0	0	0	0	0	0	1	1	0	0	0	0	1	0	1	45	2	5	5	1
42	TEMP-2	9	TEMP-29	10	MIDWEEK	250	REGULAR WEEK	SUN	-20	NO WIND	1	9_1_rate	100	0	0	1	1	0	1	0	1	0	0	0	0	1	0	0	0	0	1	0	0	0	0	0	1	0	0	0	0	1	0	1	45	2	5	5	1
42	TEMP-2	9	TEMP-29	5	MIDWEEK	350	REGULAR WEEK	SUN	-20	NO WIND	1	9_2_rate	100	0	1	0	1	0	1	0	0	1	0	0	0	1	0	0	0	0	1	0	0	0	0	0	1	0	0	0	0	1	0	1	45	2	5	5	1
42	TEMP-2	9	TEMP-29	5	MIDWEEK	450	REGULAR WEEK	SUN	-20	NO WIND	1	9_3_rate	90	0	1	0	1	0	1	0	0	0	1	0	0	1	0	0	0	0	1	0	0	0	0	0	1	0	0	0	0	1	0	1	45	2	5	5	1
42	TEMP-2	9	TEMP-29	1	MIDWEEK	550	REGULAR WEEK	SUN	-20	NO WIND	1	9_4_rate	80	1	0	0	1	0	1	0	0	0	0	1	0	1	0	0	0	0	1	0	0	0	0	0	1	0	0	0	0	1	0	1	45	2	5	5	1
42	TEMP-2	9	TEMP-29	10	WEEKEND	250	REGULAR WEEK	SUN	-20	NO WIND	1	9_5_rate	100	0	0	1	0	1	1	0	1	0	0	0	0	1	0	0	0	0	1	0	0	0	0	0	1	0	0	0	0	1	0	1	45	2	5	5	1
42	TEMP-2	9	TEMP-29	10	WEEKEND	350	REGULAR WEEK	SUN	-20	NO WIND	1	9_6_rate	100	0	0	1	0	1	1	0	0	1	0	0	0	1	0	0	0	0	1	0	0	0	0	0	1	0	0	0	0	1	0	1	45	2	5	5	1
42	TEMP-2	9	TEMP-29	5	WEEKEND	450	REGULAR WEEK	SUN	-20	NO WIND	1	9_7_rate	90	0	1	0	0	1	1	0	0	0	1	0	0	1	0	0	0	0	1	0	0	0	0	0	1	0	0	0	0	1	0	1	45	2	5	5	1
42	TEMP-2	9	TEMP-29	5	WEEKEND	550	REGULAR WEEK	SUN	-20	NO WIND	1	9_8_rate	80	0	1	0	0	1	1	0	0	0	0	1	0	1	0	0	0	0	1	0	0	0	0	0	1	0	0	0	0	1	0	1	45	2	5	5	1
42	TEMP-2	9	TEMP-29	1	WEEKEND	650	REGULAR WEEK	SUN	-20	NO WIND	1	9_9_rate	60	1	0	0	0	1	1	0	0	0	0	0	1	1	0	0	0	0	1	0	0	0	0	0	1	0	0	0	0	1	0	1	45	2	5	5	1
43	SLOPES-1	8	BAKKER-18	10	MIDWEEK	250	REGULAR WEEK	SUN	-5	NO WIND	1	8_1_rate	10	0	0	1	1	0	1	0	1	0	0	0	0	1	0	0	0	0	0	0	0	1	0	0	1	0	0	0	0	1	0	1	42	0	10	0	0
43	SLOPES-1	8	BAKKER-18	5	MIDWEEK	350	REGULAR WEEK	SUN	-5	NO WIND	1	8_2_rate	10	0	1	0	1	0	1	0	0	1	0	0	0	1	0	0	0	0	0	0	0	1	0	0	1	0	0	0	0	1	0	1	42	0	10	0	0
43	SLOPES-1	8	BAKKER-18	5	MIDWEEK	450	REGULAR WEEK	SUN	-5	NO WIND	1	8_3_rate	50	0	1	0	1	0	1	0	0	0	1	0	0	1	0	0	0	0	0	0	0	1	0	0	1	0	0	0	0	1	0	1	42	0	10	0	0
43	SLOPES-1	8	BAKKER-18	1	MIDWEEK	550	REGULAR WEEK	SUN	-5	NO WIND	1	8_4_rate	75	1	0	0	1	0	1	0	0	0	0	1	0	1	0	0	0	0	0	0	0	1	0	0	1	0	0	0	0	1	0	1	42	0	10	0	0
43	SLOPES-1	8	BAKKER-18	10	WEEKEND	250	REGULAR WEEK	SUN	-5	NO WIND	1	8_5_rate	10	0	0	1	0	1	1	0	1	0	0	0	0	1	0	0	0	0	0	0	0	1	0	0	1	0	0	0	0	1	0	1	42	0	10	0	0
43	SLOPES-1	8	BAKKER-18	10	WEEKEND	350	REGULAR WEEK	SUN	-5	NO WIND	1	8_6_rate	10	0	0	1	0	1	1	0	0	1	0	0	0	1	0	0	0	0	0	0	0	1	0	0	1	0	0	0	0	1	0	1	42	0	10	0	0
43	SLOPES-1	8	BAKKER-18	5	WEEKEND	450	REGULAR WEEK	SUN	-5	NO WIND	1	8_7_rate	50	0	1	0	0	1	1	0	0	0	1	0	0	1	0	0	0	0	0	0	0	1	0	0	1	0	0	0	0	1	0	1	42	0	10	0	0
43	SLOPES-1	8	BAKKER-18	5	WEEKEND	550	REGULAR WEEK	SUN	-5	NO WIND	1	8_8_rate	75	0	1	0	0	1	1	0	0	0	0	1	0	1	0	0	0	0	0	0	0	1	0	0	1	0	0	0	0	1	0	1	42	0	10	0	0
43	SLOPES-1	8	BAKKER-18	1	WEEKEND	650	REGULAR WEEK	SUN	-5	NO WIND	1	8_9_rate	75	1	0	0	0	1	1	0	0	0	0	0	1	1	0	0	0	0	0	0	0	1	0	0	1	0	0	0	0	1	0	1	42	0	10	0	0
43	SLOPES-1	9	BAKKER-19	10	MIDWEEK	250	REGULAR WEEK	SUN	-5	NO WIND	0.5	9_1_rate	10	0	0	1	1	0	1	0	1	0	0	0	0	1	0	0	0	0	0	0	0	1	0	0	1	0	0	1	0	0	0	1	42	0	10	0	0
43	SLOPES-1	9	BAKKER-19	5	MIDWEEK	350	REGULAR WEEK	SUN	-5	NO WIND	0.5	9_2_rate	25	0	1	0	1	0	1	0	0	1	0	0	0	1	0	0	0	0	0	0	0	1	0	0	1	0	0	1	0	0	0	1	42	0	10	0	0
43	SLOPES-1	9	BAKKER-19	5	MIDWEEK	450	REGULAR WEEK	SUN	-5	NO WIND	0.5	9_3_rate	75	0	1	0	1	0	1	0	0	0	1	0	0	1	0	0	0	0	0	0	0	1	0	0	1	0	0	1	0	0	0	1	42	0	10	0	0
43	SLOPES-1	9	BAKKER-19	1	MIDWEEK	550	REGULAR WEEK	SUN	-5	NO WIND	0.5	9_4_rate	75	1	0	0	1	0	1	0	0	0	0	1	0	1	0	0	0	0	0	0	0	1	0	0	1	0	0	1	0	0	0	1	42	0	10	0	0
43	SLOPES-1	9	BAKKER-19	10	WEEKEND	250	REGULAR WEEK	SUN	-5	NO WIND	0.5	9_5_rate	10	0	0	1	0	1	1	0	1	0	0	0	0	1	0	0	0	0	0	0	0	1	0	0	1	0	0	1	0	0	0	1	42	0	10	0	0
43	SLOPES-1	9	BAKKER-19	10	WEEKEND	350	REGULAR WEEK	SUN	-5	NO WIND	0.5	9_6_rate	50	0	0	1	0	1	1	0	0	1	0	0	0	1	0	0	0	0	0	0	0	1	0	0	1	0	0	1	0	0	0	1	42	0	10	0	0
43	SLOPES-1	9	BAKKER-19	5	WEEKEND	450	REGULAR WEEK	SUN	-5	NO WIND	0.5	9_7_rate	75	0	1	0	0	1	1	0	0	0	1	0	0	1	0	0	0	0	0	0	0	1	0	0	1	0	0	1	0	0	0	1	42	0	10	0	0
43	SLOPES-1	9	BAKKER-19	5	WEEKEND	550	REGULAR WEEK	SUN	-5	NO WIND	0.5	9_8_rate	75	0	1	0	0	1	1	0	0	0	0	1	0	1	0	0	0	0	0	0	0	1	0	0	1	0	0	1	0	0	0	1	42	0	10	0	0
43	SLOPES-1	9	BAKKER-19	1	WEEKEND	650	REGULAR WEEK	SUN	-5	NO WIND	0.5	9_9_rate	100	1	0	0	0	1	1	0	0	0	0	0	1	1	0	0	0	0	0	0	0	1	0	0	1	0	0	1	0	0	0	1	42	0	10	0	0
44	WIND-1	8	VIND-18	10	MIDWEEK	250	REGULAR WEEK	CLOUDY	-10	NO WIND	1	8_1_rate	30	0	0	1	1	0	1	0	1	0	0	0	0	0	0	0	1	0	0	0	1	0	0	0	1	0	0	0	0	1	1	0	19	3	7	1	0
44	WIND-1	8	VIND-18	5	MIDWEEK	350	REGULAR WEEK	CLOUDY	-10	NO WIND	1	8_2_rate	80	0	1	0	1	0	1	0	0	1	0	0	0	0	0	0	1	0	0	0	1	0	0	0	1	0	0	0	0	1	1	0	19	3	7	1	0
44	WIND-1	8	VIND-18	5	MIDWEEK	450	REGULAR WEEK	CLOUDY	-10	NO WIND	1	8_3_rate	20	0	1	0	1	0	1	0	0	0	1	0	0	0	0	0	1	0	0	0	1	0	0	0	1	0	0	0	0	1	1	0	19	3	7	1	0
44	WIND-1	8	VIND-18	1	MIDWEEK	550	REGULAR WEEK	CLOUDY	-10	NO WIND	1	8_4_rate	60	1	0	0	1	0	1	0	0	0	0	1	0	0	0	0	1	0	0	0	1	0	0	0	1	0	0	0	0	1	1	0	19	3	7	1	0
44	WIND-1	8	VIND-18	10	WEEKEND	250	REGULAR WEEK	CLOUDY	-10	NO WIND	1	8_5_rate	60	0	0	1	0	1	1	0	1	0	0	0	0	0	0	0	1	0	0	0	1	0	0	0	1	0	0	0	0	1	1	0	19	3	7	1	0
44	WIND-1	8	VIND-18	10	WEEKEND	350	REGULAR WEEK	CLOUDY	-10	NO WIND	1	8_6_rate	50	0	0	1	0	1	1	0	0	1	0	0	0	0	0	0	1	0	0	0	1	0	0	0	1	0	0	0	0	1	1	0	19	3	7	1	0
44	WIND-1	8	VIND-18	5	WEEKEND	450	REGULAR WEEK	CLOUDY	-10	NO WIND	1	8_7_rate	70	0	1	0	0	1	1	0	0	0	1	0	0	0	0	0	1	0	0	0	1	0	0	0	1	0	0	0	0	1	1	0	19	3	7	1	0
44	WIND-1	8	VIND-18	5	WEEKEND	550	REGULAR WEEK	CLOUDY	-10	NO WIND	1	8_8_rate	60	0	1	0	0	1	1	0	0	0	0	1	0	0	0	0	1	0	0	0	1	0	0	0	1	0	0	0	0	1	1	0	19	3	7	1	0
44	WIND-1	8	VIND-18	1	WEEKEND	650	REGULAR WEEK	CLOUDY	-10	NO WIND	1	8_9_rate	60	1	0	0	0	1	1	0	0	0	0	0	1	0	0	0	1	0	0	0	1	0	0	0	1	0	0	0	0	1	1	0	19	3	7	1	0
44	WIND-1	9	VIND-19	10	MIDWEEK	250	REGULAR WEEK	CLOUDY	-10	FRESH BREEZE	1	9_1_rate	30	0	0	1	1	0	1	0	1	0	0	0	0	0	0	0	1	0	0	0	1	0	0	0	0	0	1	0	0	1	1	0	19	3	7	1	0
44	WIND-1	9	VIND-19	5	MIDWEEK	350	REGULAR WEEK	CLOUDY	-10	FRESH BREEZE	1	9_2_rate	50	0	1	0	1	0	1	0	0	1	0	0	0	0	0	0	1	0	0	0	1	0	0	0	0	0	1	0	0	1	1	0	19	3	7	1	0
44	WIND-1	9	VIND-19	5	MIDWEEK	450	REGULAR WEEK	CLOUDY	-10	FRESH BREEZE	1	9_3_rate	40	0	1	0	1	0	1	0	0	0	1	0	0	0	0	0	1	0	0	0	1	0	0	0	0	0	1	0	0	1	1	0	19	3	7	1	0
44	WIND-1	9	VIND-19	1	MIDWEEK	550	REGULAR WEEK	CLOUDY	-10	FRESH BREEZE	1	9_4_rate	20	1	0	0	1	0	1	0	0	0	0	1	0	0	0	0	1	0	0	0	1	0	0	0	0	0	1	0	0	1	1	0	19	3	7	1	0
44	WIND-1	9	VIND-19	10	WEEKEND	250	REGULAR WEEK	CLOUDY	-10	FRESH BREEZE	1	9_5_rate	60	0	0	1	0	1	1	0	1	0	0	0	0	0	0	0	1	0	0	0	1	0	0	0	0	0	1	0	0	1	1	0	19	3	7	1	0
44	WIND-1	9	VIND-19	10	WEEKEND	350	REGULAR WEEK	CLOUDY	-10	FRESH BREEZE	1	9_6_rate	60	0	0	1	0	1	1	0	0	1	0	0	0	0	0	0	1	0	0	0	1	0	0	0	0	0	1	0	0	1	1	0	19	3	7	1	0
44	WIND-1	9	VIND-19	5	WEEKEND	450	REGULAR WEEK	CLOUDY	-10	FRESH BREEZE	1	9_7_rate	80	0	1	0	0	1	1	0	0	0	1	0	0	0	0	0	1	0	0	0	1	0	0	0	0	0	1	0	0	1	1	0	19	3	7	1	0
44	WIND-1	9	VIND-19	5	WEEKEND	550	REGULAR WEEK	CLOUDY	-10	FRESH BREEZE	1	9_8_rate	70	0	1	0	0	1	1	0	0	0	0	1	0	0	0	0	1	0	0	0	1	0	0	0	0	0	1	0	0	1	1	0	19	3	7	1	0
44	WIND-1	9	VIND-19	1	WEEKEND	650	REGULAR WEEK	CLOUDY	-10	FRESH BREEZE	1	9_9_rate	30	1	0	0	0	1	1	0	0	0	0	0	1	0	0	0	1	0	0	0	1	0	0	0	0	0	1	0	0	1	1	0	19	3	7	1	0
45	TEMP-2	8	TEMP-28	10	MIDWEEK	250	REGULAR WEEK	SUN	5	NO WIND	1	8_1_rate	20	0	0	1	1	0	1	0	1	0	0	0	0	1	0	0	0	0	0	0	0	0	0	1	1	0	0	0	0	1	0	1	24	2	7	0	1
45	TEMP-2	8	TEMP-28	5	MIDWEEK	350	REGULAR WEEK	SUN	5	NO WIND	1	8_2_rate	50	0	1	0	1	0	1	0	0	1	0	0	0	1	0	0	0	0	0	0	0	0	0	1	1	0	0	0	0	1	0	1	24	2	7	0	1
45	TEMP-2	8	TEMP-28	5	MIDWEEK	450	REGULAR WEEK	SUN	5	NO WIND	1	8_3_rate	50	0	1	0	1	0	1	0	0	0	1	0	0	1	0	0	0	0	0	0	0	0	0	1	1	0	0	0	0	1	0	1	24	2	7	0	1
45	TEMP-2	8	TEMP-28	1	MIDWEEK	550	REGULAR WEEK	SUN	5	NO WIND	1	8_4_rate	50	1	0	0	1	0	1	0	0	0	0	1	0	1	0	0	0	0	0	0	0	0	0	1	1	0	0	0	0	1	0	1	24	2	7	0	1
45	TEMP-2	8	TEMP-28	10	WEEKEND	250	REGULAR WEEK	SUN	5	NO WIND	1	8_5_rate	50	0	0	1	0	1	1	0	1	0	0	0	0	1	0	0	0	0	0	0	0	0	0	1	1	0	0	0	0	1	0	1	24	2	7	0	1
45	TEMP-2	8	TEMP-28	10	WEEKEND	350	REGULAR WEEK	SUN	5	NO WIND	1	8_6_rate	50	0	0	1	0	1	1	0	0	1	0	0	0	1	0	0	0	0	0	0	0	0	0	1	1	0	0	0	0	1	0	1	24	2	7	0	1
45	TEMP-2	8	TEMP-28	5	WEEKEND	450	REGULAR WEEK	SUN	5	NO WIND	1	8_7_rate	50	0	1	0	0	1	1	0	0	0	1	0	0	1	0	0	0	0	0	0	0	0	0	1	1	0	0	0	0	1	0	1	24	2	7	0	1
45	TEMP-2	8	TEMP-28	5	WEEKEND	550	REGULAR WEEK	SUN	5	NO WIND	1	8_8_rate	50	0	1	0	0	1	1	0	0	0	0	1	0	1	0	0	0	0	0	0	0	0	0	1	1	0	0	0	0	1	0	1	24	2	7	0	1
45	TEMP-2	8	TEMP-28	1	WEEKEND	650	REGULAR WEEK	SUN	5	NO WIND	1	8_9_rate	50	1	0	0	0	1	1	0	0	0	0	0	1	1	0	0	0	0	0	0	0	0	0	1	1	0	0	0	0	1	0	1	24	2	7	0	1
45	TEMP-2	9	TEMP-29	10	MIDWEEK	250	REGULAR WEEK	SUN	-20	NO WIND	1	9_1_rate	50	0	0	1	1	0	1	0	1	0	0	0	0	1	0	0	0	0	1	0	0	0	0	0	1	0	0	0	0	1	0	1	24	2	7	0	1
45	TEMP-2	9	TEMP-29	5	MIDWEEK	350	REGULAR WEEK	SUN	-20	NO WIND	1	9_2_rate	50	0	1	0	1	0	1	0	0	1	0	0	0	1	0	0	0	0	1	0	0	0	0	0	1	0	0	0	0	1	0	1	24	2	7	0	1
45	TEMP-2	9	TEMP-29	5	MIDWEEK	450	REGULAR WEEK	SUN	-20	NO WIND	1	9_3_rate	50	0	1	0	1	0	1	0	0	0	1	0	0	1	0	0	0	0	1	0	0	0	0	0	1	0	0	0	0	1	0	1	24	2	7	0	1
45	TEMP-2	9	TEMP-29	1	MIDWEEK	550	REGULAR WEEK	SUN	-20	NO WIND	1	9_4_rate	50	1	0	0	1	0	1	0	0	0	0	1	0	1	0	0	0	0	1	0	0	0	0	0	1	0	0	0	0	1	0	1	24	2	7	0	1
45	TEMP-2	9	TEMP-29	10	WEEKEND	250	REGULAR WEEK	SUN	-20	NO WIND	1	9_5_rate	50	0	0	1	0	1	1	0	1	0	0	0	0	1	0	0	0	0	1	0	0	0	0	0	1	0	0	0	0	1	0	1	24	2	7	0	1
45	TEMP-2	9	TEMP-29	10	WEEKEND	350	REGULAR WEEK	SUN	-20	NO WIND	1	9_6_rate	50	0	0	1	0	1	1	0	0	1	0	0	0	1	0	0	0	0	1	0	0	0	0	0	1	0	0	0	0	1	0	1	24	2	7	0	1
45	TEMP-2	9	TEMP-29	5	WEEKEND	450	REGULAR WEEK	SUN	-20	NO WIND	1	9_7_rate	50	0	1	0	0	1	1	0	0	0	1	0	0	1	0	0	0	0	1	0	0	0	0	0	1	0	0	0	0	1	0	1	24	2	7	0	1
45	TEMP-2	9	TEMP-29	5	WEEKEND	550	REGULAR WEEK	SUN	-20	NO WIND	1	9_8_rate	50	0	1	0	0	1	1	0	0	0	0	1	0	1	0	0	0	0	1	0	0	0	0	0	1	0	0	0	0	1	0	1	24	2	7	0	1
45	TEMP-2	9	TEMP-29	1	WEEKEND	650	REGULAR WEEK	SUN	-20	NO WIND	1	9_9_rate	50	1	0	0	0	1	1	0	0	0	0	0	1	1	0	0	0	0	1	0	0	0	0	0	1	0	0	0	0	1	0	1	24	2	7	0	1
46	TEMP-1	8	TEMP-18	10	MIDWEEK	250	REGULAR WEEK	SUN	-5	NO WIND	1	8_1_rate	60	0	0	1	1	0	1	0	1	0	0	0	0	1	0	0	0	0	0	0	0	1	0	0	1	0	0	0	0	1	1	0	40	1	15	5	0
46	TEMP-1	8	TEMP-18	5	MIDWEEK	350	REGULAR WEEK	SUN	-5	NO WIND	1	8_2_rate	100	0	1	0	1	0	1	0	0	1	0	0	0	1	0	0	0	0	0	0	0	1	0	0	1	0	0	0	0	1	1	0	40	1	15	5	0
46	TEMP-1	8	TEMP-18	5	MIDWEEK	450	REGULAR WEEK	SUN	-5	NO WIND	1	8_3_rate	70	0	1	0	1	0	1	0	0	0	1	0	0	1	0	0	0	0	0	0	0	1	0	0	1	0	0	0	0	1	1	0	40	1	15	5	0
46	TEMP-1	8	TEMP-18	1	MIDWEEK	550	REGULAR WEEK	SUN	-5	NO WIND	1	8_4_rate	60	1	0	0	1	0	1	0	0	0	0	1	0	1	0	0	0	0	0	0	0	1	0	0	1	0	0	0	0	1	1	0	40	1	15	5	0
46	TEMP-1	8	TEMP-18	10	WEEKEND	250	REGULAR WEEK	SUN	-5	NO WIND	1	8_5_rate	60	0	0	1	0	1	1	0	1	0	0	0	0	1	0	0	0	0	0	0	0	1	0	0	1	0	0	0	0	1	1	0	40	1	15	5	0
46	TEMP-1	8	TEMP-18	10	WEEKEND	350	REGULAR WEEK	SUN	-5	NO WIND	1	8_6_rate	60	0	0	1	0	1	1	0	0	1	0	0	0	1	0	0	0	0	0	0	0	1	0	0	1	0	0	0	0	1	1	0	40	1	15	5	0
46	TEMP-1	8	TEMP-18	5	WEEKEND	450	REGULAR WEEK	SUN	-5	NO WIND	1	8_7_rate	100	0	1	0	0	1	1	0	0	0	1	0	0	1	0	0	0	0	0	0	0	1	0	0	1	0	0	0	0	1	1	0	40	1	15	5	0
46	TEMP-1	8	TEMP-18	5	WEEKEND	550	REGULAR WEEK	SUN	-5	NO WIND	1	8_8_rate	70	0	1	0	0	1	1	0	0	0	0	1	0	1	0	0	0	0	0	0	0	1	0	0	1	0	0	0	0	1	1	0	40	1	15	5	0
46	TEMP-1	8	TEMP-18	1	WEEKEND	650	REGULAR WEEK	SUN	-5	NO WIND	1	8_9_rate	60	1	0	0	0	1	1	0	0	0	0	0	1	1	0	0	0	0	0	0	0	1	0	0	1	0	0	0	0	1	1	0	40	1	15	5	0
46	TEMP-1	9	TEMP-19	10	MIDWEEK	250	REGULAR WEEK	SUN	-15	NO WIND	1	9_1_rate	60	0	0	1	1	0	1	0	1	0	0	0	0	1	0	0	0	0	0	1	0	0	0	0	1	0	0	0	0	1	1	0	40	1	15	5	0
46	TEMP-1	9	TEMP-19	5	MIDWEEK	350	REGULAR WEEK	SUN	-15	NO WIND	1	9_2_rate	100	0	1	0	1	0	1	0	0	1	0	0	0	1	0	0	0	0	0	1	0	0	0	0	1	0	0	0	0	1	1	0	40	1	15	5	0
46	TEMP-1	9	TEMP-19	5	MIDWEEK	450	REGULAR WEEK	SUN	-15	NO WIND	1	9_3_rate	70	0	1	0	1	0	1	0	0	0	1	0	0	1	0	0	0	0	0	1	0	0	0	0	1	0	0	0	0	1	1	0	40	1	15	5	0
46	TEMP-1	9	TEMP-19	1	MIDWEEK	550	REGULAR WEEK	SUN	-15	NO WIND	1	9_4_rate	60	1	0	0	1	0	1	0	0	0	0	1	0	1	0	0	0	0	0	1	0	0	0	0	1	0	0	0	0	1	1	0	40	1	15	5	0
46	TEMP-1	9	TEMP-19	10	WEEKEND	250	REGULAR WEEK	SUN	-15	NO WIND	1	9_5_rate	60	0	0	1	0	1	1	0	1	0	0	0	0	1	0	0	0	0	0	1	0	0	0	0	1	0	0	0	0	1	1	0	40	1	15	5	0
46	TEMP-1	9	TEMP-19	10	WEEKEND	350	REGULAR WEEK	SUN	-15	NO WIND	1	9_6_rate	70	0	0	1	0	1	1	0	0	1	0	0	0	1	0	0	0	0	0	1	0	0	0	0	1	0	0	0	0	1	1	0	40	1	15	5	0
46	TEMP-1	9	TEMP-19	5	WEEKEND	450	REGULAR WEEK	SUN	-15	NO WIND	1	9_7_rate	100	0	1	0	0	1	1	0	0	0	1	0	0	1	0	0	0	0	0	1	0	0	0	0	1	0	0	0	0	1	1	0	40	1	15	5	0
46	TEMP-1	9	TEMP-19	5	WEEKEND	550	REGULAR WEEK	SUN	-15	NO WIND	1	9_8_rate	60	0	1	0	0	1	1	0	0	0	0	1	0	1	0	0	0	0	0	1	0	0	0	0	1	0	0	0	0	1	1	0	40	1	15	5	0
46	TEMP-1	9	TEMP-19	1	WEEKEND	650	REGULAR WEEK	SUN	-15	NO WIND	1	9_9_rate	50	1	0	0	0	1	1	0	0	0	0	0	1	1	0	0	0	0	0	1	0	0	0	0	1	0	0	0	0	1	1	0	40	1	15	5	0
47	TP-1	8	TP-N-18	10	MIDWEEK	250	REGULAR WEEK	SUN	-5	NO WIND	1	8_1_rate	30	0	0	1	1	0	1	0	1	0	0	0	0	1	0	0	0	0	0	0	0	1	0	0	1	0	0	0	0	1	0	1	40	1	30	20	1
47	TP-1	8	TP-N-18	5	MIDWEEK	350	REGULAR WEEK	SUN	-5	NO WIND	1	8_2_rate	30	0	1	0	1	0	1	0	0	1	0	0	0	1	0	0	0	0	0	0	0	1	0	0	1	0	0	0	0	1	0	1	40	1	30	20	1
47	TP-1	8	TP-N-18	5	MIDWEEK	450	REGULAR WEEK	SUN	-5	NO WIND	1	8_3_rate	30	0	1	0	1	0	1	0	0	0	1	0	0	1	0	0	0	0	0	0	0	1	0	0	1	0	0	0	0	1	0	1	40	1	30	20	1
47	TP-1	8	TP-N-18	1	MIDWEEK	550	REGULAR WEEK	SUN	-5	NO WIND	1	8_4_rate	30	1	0	0	1	0	1	0	0	0	0	1	0	1	0	0	0	0	0	0	0	1	0	0	1	0	0	0	0	1	0	1	40	1	30	20	1
47	TP-1	8	TP-N-18	10	WEEKEND	250	REGULAR WEEK	SUN	-5	NO WIND	1	8_5_rate	30	0	0	1	0	1	1	0	1	0	0	0	0	1	0	0	0	0	0	0	0	1	0	0	1	0	0	0	0	1	0	1	40	1	30	20	1
47	TP-1	8	TP-N-18	10	WEEKEND	350	REGULAR WEEK	SUN	-5	NO WIND	1	8_6_rate	30	0	0	1	0	1	1	0	0	1	0	0	0	1	0	0	0	0	0	0	0	1	0	0	1	0	0	0	0	1	0	1	40	1	30	20	1
47	TP-1	8	TP-N-18	5	WEEKEND	450	REGULAR WEEK	SUN	-5	NO WIND	1	8_7_rate	30	0	1	0	0	1	1	0	0	0	1	0	0	1	0	0	0	0	0	0	0	1	0	0	1	0	0	0	0	1	0	1	40	1	30	20	1
47	TP-1	8	TP-N-18	5	WEEKEND	550	REGULAR WEEK	SUN	-5	NO WIND	1	8_8_rate	30	0	1	0	0	1	1	0	0	0	0	1	0	1	0	0	0	0	0	0	0	1	0	0	1	0	0	0	0	1	0	1	40	1	30	20	1
47	TP-1	8	TP-N-18	1	WEEKEND	650	REGULAR WEEK	SUN	-5	NO WIND	1	8_9_rate	30	1	0	0	0	1	1	0	0	0	0	0	1	1	0	0	0	0	0	0	0	1	0	0	1	0	0	0	0	1	0	1	40	1	30	20	1
47	TP-1	9	TP-N-19	10	MIDWEEK	250	VACATION	SUN	-5	NO WIND	1	9_1_rate	30	0	0	1	1	0	0	1	1	0	0	0	0	1	0	0	0	0	0	0	0	1	0	0	1	0	0	0	0	1	0	1	40	1	30	20	1
47	TP-1	9	TP-N-19	5	MIDWEEK	350	VACATION	SUN	-5	NO WIND	1	9_2_rate	30	0	1	0	1	0	0	1	0	1	0	0	0	1	0	0	0	0	0	0	0	1	0	0	1	0	0	0	0	1	0	1	40	1	30	20	1
47	TP-1	9	TP-N-19	5	MIDWEEK	450	VACATION	SUN	-5	NO WIND	1	9_3_rate	30	0	1	0	1	0	0	1	0	0	1	0	0	1	0	0	0	0	0	0	0	1	0	0	1	0	0	0	0	1	0	1	40	1	30	20	1
47	TP-1	9	TP-N-19	1	MIDWEEK	550	VACATION	SUN	-5	NO WIND	1	9_4_rate	30	1	0	0	1	0	0	1	0	0	0	1	0	1	0	0	0	0	0	0	0	1	0	0	1	0	0	0	0	1	0	1	40	1	30	20	1
47	TP-1	9	TP-N-19	10	WEEKEND	250	VACATION	SUN	-5	NO WIND	1	9_5_rate	30	0	0	1	0	1	0	1	1	0	0	0	0	1	0	0	0	0	0	0	0	1	0	0	1	0	0	0	0	1	0	1	40	1	30	20	1
47	TP-1	9	TP-N-19	10	WEEKEND	350	VACATION	SUN	-5	NO WIND	1	9_6_rate	30	0	0	1	0	1	0	1	0	1	0	0	0	1	0	0	0	0	0	0	0	1	0	0	1	0	0	0	0	1	0	1	40	1	30	20	1
47	TP-1	9	TP-N-19	5	WEEKEND	450	VACATION	SUN	-5	NO WIND	1	9_7_rate	30	0	1	0	0	1	0	1	0	0	1	0	0	1	0	0	0	0	0	0	0	1	0	0	1	0	0	0	0	1	0	1	40	1	30	20	1
47	TP-1	9	TP-N-19	5	WEEKEND	550	VACATION	SUN	-5	NO WIND	1	9_8_rate	30	0	1	0	0	1	0	1	0	0	0	1	0	1	0	0	0	0	0	0	0	1	0	0	1	0	0	0	0	1	0	1	40	1	30	20	1
47	TP-1	9	TP-N-19	1	WEEKEND	650	VACATION	SUN	-5	NO WIND	1	9_9_rate	30	1	0	0	0	1	0	1	0	0	0	0	1	1	0	0	0	0	0	0	0	1	0	0	1	0	0	0	0	1	0	1	40	1	30	20	1
48	SNOW-1	8	SNØ-18	10	MIDWEEK	250	REGULAR WEEK	SNOW	0	NO WIND	1	8_1_rate	0	0	0	1	1	0	1	0	1	0	0	0	0	0	0	1	0	0	0	0	0	0	1	0	1	0	0	0	0	1	0	1	42	3	10	5	0
48	SNOW-1	8	SNØ-18	5	MIDWEEK	350	REGULAR WEEK	SNOW	0	NO WIND	1	8_2_rate	0	0	1	0	1	0	1	0	0	1	0	0	0	0	0	1	0	0	0	0	0	0	1	0	1	0	0	0	0	1	0	1	42	3	10	5	0
48	SNOW-1	8	SNØ-18	5	MIDWEEK	450	REGULAR WEEK	SNOW	0	NO WIND	1	8_3_rate	0	0	1	0	1	0	1	0	0	0	1	0	0	0	0	1	0	0	0	0	0	0	1	0	1	0	0	0	0	1	0	1	42	3	10	5	0
48	SNOW-1	8	SNØ-18	1	MIDWEEK	550	REGULAR WEEK	SNOW	0	NO WIND	1	8_4_rate	0	1	0	0	1	0	1	0	0	0	0	1	0	0	0	1	0	0	0	0	0	0	1	0	1	0	0	0	0	1	0	1	42	3	10	5	0
48	SNOW-1	8	SNØ-18	10	WEEKEND	250	REGULAR WEEK	SNOW	0	NO WIND	1	8_5_rate	100	0	0	1	0	1	1	0	1	0	0	0	0	0	0	1	0	0	0	0	0	0	1	0	1	0	0	0	0	1	0	1	42	3	10	5	0
48	SNOW-1	8	SNØ-18	10	WEEKEND	350	REGULAR WEEK	SNOW	0	NO WIND	1	8_6_rate	100	0	0	1	0	1	1	0	0	1	0	0	0	0	0	1	0	0	0	0	0	0	1	0	1	0	0	0	0	1	0	1	42	3	10	5	0
48	SNOW-1	8	SNØ-18	5	WEEKEND	450	REGULAR WEEK	SNOW	0	NO WIND	1	8_7_rate	100	0	1	0	0	1	1	0	0	0	1	0	0	0	0	1	0	0	0	0	0	0	1	0	1	0	0	0	0	1	0	1	42	3	10	5	0
48	SNOW-1	8	SNØ-18	5	WEEKEND	550	REGULAR WEEK	SNOW	0	NO WIND	1	8_8_rate	50	0	1	0	0	1	1	0	0	0	0	1	0	0	0	1	0	0	0	0	0	0	1	0	1	0	0	0	0	1	0	1	42	3	10	5	0
48	SNOW-1	8	SNØ-18	1	WEEKEND	650	REGULAR WEEK	SNOW	0	NO WIND	1	8_9_rate	30	1	0	0	0	1	1	0	0	0	0	0	1	0	0	1	0	0	0	0	0	0	1	0	1	0	0	0	0	1	0	1	42	3	10	5	0
48	SNOW-1	9	SNØ-19	10	MIDWEEK	250	REGULAR WEEK	SNOW	0	GENTLE BREEZE	1	9_1_rate	0	0	0	1	1	0	1	0	1	0	0	0	0	0	0	1	0	0	0	0	0	0	1	0	0	1	0	0	0	1	0	1	42	3	10	5	0
48	SNOW-1	9	SNØ-19	5	MIDWEEK	350	REGULAR WEEK	SNOW	0	GENTLE BREEZE	1	9_2_rate	0	0	1	0	1	0	1	0	0	1	0	0	0	0	0	1	0	0	0	0	0	0	1	0	0	1	0	0	0	1	0	1	42	3	10	5	0
48	SNOW-1	9	SNØ-19	5	MIDWEEK	450	REGULAR WEEK	SNOW	0	GENTLE BREEZE	1	9_3_rate	0	0	1	0	1	0	1	0	0	0	1	0	0	0	0	1	0	0	0	0	0	0	1	0	0	1	0	0	0	1	0	1	42	3	10	5	0
48	SNOW-1	9	SNØ-19	1	MIDWEEK	550	REGULAR WEEK	SNOW	0	GENTLE BREEZE	1	9_4_rate	0	1	0	0	1	0	1	0	0	0	0	1	0	0	0	1	0	0	0	0	0	0	1	0	0	1	0	0	0	1	0	1	42	3	10	5	0
48	SNOW-1	9	SNØ-19	10	WEEKEND	250	REGULAR WEEK	SNOW	0	GENTLE BREEZE	1	9_5_rate	90	0	0	1	0	1	1	0	1	0	0	0	0	0	0	1	0	0	0	0	0	0	1	0	0	1	0	0	0	1	0	1	42	3	10	5	0
48	SNOW-1	9	SNØ-19	10	WEEKEND	350	REGULAR WEEK	SNOW	0	GENTLE BREEZE	1	9_6_rate	90	0	0	1	0	1	1	0	0	1	0	0	0	0	0	1	0	0	0	0	0	0	1	0	0	1	0	0	0	1	0	1	42	3	10	5	0
48	SNOW-1	9	SNØ-19	5	WEEKEND	450	REGULAR WEEK	SNOW	0	GENTLE BREEZE	1	9_7_rate	80	0	1	0	0	1	1	0	0	0	1	0	0	0	0	1	0	0	0	0	0	0	1	0	0	1	0	0	0	1	0	1	42	3	10	5	0
48	SNOW-1	9	SNØ-19	5	WEEKEND	550	REGULAR WEEK	SNOW	0	GENTLE BREEZE	1	9_8_rate	30	0	1	0	0	1	1	0	0	0	0	1	0	0	0	1	0	0	0	0	0	0	1	0	0	1	0	0	0	1	0	1	42	3	10	5	0
48	SNOW-1	9	SNØ-19	1	WEEKEND	650	REGULAR WEEK	SNOW	0	GENTLE BREEZE	1	9_9_rate	0	1	0	0	0	1	1	0	0	0	0	0	1	0	0	1	0	0	0	0	0	0	1	0	0	1	0	0	0	1	0	1	42	3	10	5	0
49	SLOPES-1	8	BAKKER-18	10	MIDWEEK	250	REGULAR WEEK	SUN	-5	NO WIND	1	8_1_rate	0	0	0	1	1	0	1	0	1	0	0	0	0	1	0	0	0	0	0	0	0	1	0	0	1	0	0	0	0	1	1	0	40	3	10	5	0
49	SLOPES-1	8	BAKKER-18	5	MIDWEEK	350	REGULAR WEEK	SUN	-5	NO WIND	1	8_2_rate	0	0	1	0	1	0	1	0	0	1	0	0	0	1	0	0	0	0	0	0	0	1	0	0	1	0	0	0	0	1	1	0	40	3	10	5	0
49	SLOPES-1	8	BAKKER-18	5	MIDWEEK	450	REGULAR WEEK	SUN	-5	NO WIND	1	8_3_rate	0	0	1	0	1	0	1	0	0	0	1	0	0	1	0	0	0	0	0	0	0	1	0	0	1	0	0	0	0	1	1	0	40	3	10	5	0
49	SLOPES-1	8	BAKKER-18	1	MIDWEEK	550	REGULAR WEEK	SUN	-5	NO WIND	1	8_4_rate	0	1	0	0	1	0	1	0	0	0	0	1	0	1	0	0	0	0	0	0	0	1	0	0	1	0	0	0	0	1	1	0	40	3	10	5	0
49	SLOPES-1	8	BAKKER-18	10	WEEKEND	250	REGULAR WEEK	SUN	-5	NO WIND	1	8_5_rate	100	0	0	1	0	1	1	0	1	0	0	0	0	1	0	0	0	0	0	0	0	1	0	0	1	0	0	0	0	1	1	0	40	3	10	5	0
49	SLOPES-1	8	BAKKER-18	10	WEEKEND	350	REGULAR WEEK	SUN	-5	NO WIND	1	8_6_rate	100	0	0	1	0	1	1	0	0	1	0	0	0	1	0	0	0	0	0	0	0	1	0	0	1	0	0	0	0	1	1	0	40	3	10	5	0
49	SLOPES-1	8	BAKKER-18	5	WEEKEND	450	REGULAR WEEK	SUN	-5	NO WIND	1	8_7_rate	100	0	1	0	0	1	1	0	0	0	1	0	0	1	0	0	0	0	0	0	0	1	0	0	1	0	0	0	0	1	1	0	40	3	10	5	0
49	SLOPES-1	8	BAKKER-18	5	WEEKEND	550	REGULAR WEEK	SUN	-5	NO WIND	1	8_8_rate	100	0	1	0	0	1	1	0	0	0	0	1	0	1	0	0	0	0	0	0	0	1	0	0	1	0	0	0	0	1	1	0	40	3	10	5	0
49	SLOPES-1	8	BAKKER-18	1	WEEKEND	650	REGULAR WEEK	SUN	-5	NO WIND	1	8_9_rate	100	1	0	0	0	1	1	0	0	0	0	0	1	1	0	0	0	0	0	0	0	1	0	0	1	0	0	0	0	1	1	0	40	3	10	5	0
49	SLOPES-1	9	BAKKER-19	10	MIDWEEK	250	REGULAR WEEK	SUN	-5	NO WIND	0.5	9_1_rate	0	0	0	1	1	0	1	0	1	0	0	0	0	1	0	0	0	0	0	0	0	1	0	0	1	0	0	1	0	0	1	0	40	3	10	5	0
49	SLOPES-1	9	BAKKER-19	5	MIDWEEK	350	REGULAR WEEK	SUN	-5	NO WIND	0.5	9_2_rate	0	0	1	0	1	0	1	0	0	1	0	0	0	1	0	0	0	0	0	0	0	1	0	0	1	0	0	1	0	0	1	0	40	3	10	5	0
49	SLOPES-1	9	BAKKER-19	5	MIDWEEK	450	REGULAR WEEK	SUN	-5	NO WIND	0.5	9_3_rate	0	0	1	0	1	0	1	0	0	0	1	0	0	1	0	0	0	0	0	0	0	1	0	0	1	0	0	1	0	0	1	0	40	3	10	5	0
49	SLOPES-1	9	BAKKER-19	1	MIDWEEK	550	REGULAR WEEK	SUN	-5	NO WIND	0.5	9_4_rate	0	1	0	0	1	0	1	0	0	0	0	1	0	1	0	0	0	0	0	0	0	1	0	0	1	0	0	1	0	0	1	0	40	3	10	5	0
49	SLOPES-1	9	BAKKER-19	10	WEEKEND	250	REGULAR WEEK	SUN	-5	NO WIND	0.5	9_5_rate	100	0	0	1	0	1	1	0	1	0	0	0	0	1	0	0	0	0	0	0	0	1	0	0	1	0	0	1	0	0	1	0	40	3	10	5	0
49	SLOPES-1	9	BAKKER-19	10	WEEKEND	350	REGULAR WEEK	SUN	-5	NO WIND	0.5	9_6_rate	100	0	0	1	0	1	1	0	0	1	0	0	0	1	0	0	0	0	0	0	0	1	0	0	1	0	0	1	0	0	1	0	40	3	10	5	0
49	SLOPES-1	9	BAKKER-19	5	WEEKEND	450	REGULAR WEEK	SUN	-5	NO WIND	0.5	9_7_rate	100	0	1	0	0	1	1	0	0	0	1	0	0	1	0	0	0	0	0	0	0	1	0	0	1	0	0	1	0	0	1	0	40	3	10	5	0
49	SLOPES-1	9	BAKKER-19	5	WEEKEND	550	REGULAR WEEK	SUN	-5	NO WIND	0.5	9_8_rate	100	0	1	0	0	1	1	0	0	0	0	1	0	1	0	0	0	0	0	0	0	1	0	0	1	0	0	1	0	0	1	0	40	3	10	5	0
49	SLOPES-1	9	BAKKER-19	1	WEEKEND	650	REGULAR WEEK	SUN	-5	NO WIND	0.5	9_9_rate	100	1	0	0	0	1	1	0	0	0	0	0	1	1	0	0	0	0	0	0	0	1	0	0	1	0	0	1	0	0	1	0	40	3	10	5	0
50	SLOPES-2	8	BAKKER-28	10	MIDWEEK	250	REGULAR WEEK	SUN	-5	NO WIND	1	8_1_rate	0	0	0	1	1	0	1	0	1	0	0	0	0	1	0	0	0	0	0	0	0	1	0	0	1	0	0	0	0	1	1	0	40	3	7	1	0
50	SLOPES-2	8	BAKKER-28	5	MIDWEEK	350	REGULAR WEEK	SUN	-5	NO WIND	1	8_2_rate	0	0	1	0	1	0	1	0	0	1	0	0	0	1	0	0	0	0	0	0	0	1	0	0	1	0	0	0	0	1	1	0	40	3	7	1	0
50	SLOPES-2	8	BAKKER-28	5	MIDWEEK	450	REGULAR WEEK	SUN	-5	NO WIND	1	8_3_rate	0	0	1	0	1	0	1	0	0	0	1	0	0	1	0	0	0	0	0	0	0	1	0	0	1	0	0	0	0	1	1	0	40	3	7	1	0
50	SLOPES-2	8	BAKKER-28	1	MIDWEEK	550	REGULAR WEEK	SUN	-5	NO WIND	1	8_4_rate	0	1	0	0	1	0	1	0	0	0	0	1	0	1	0	0	0	0	0	0	0	1	0	0	1	0	0	0	0	1	1	0	40	3	7	1	0
50	SLOPES-2	8	BAKKER-28	10	WEEKEND	250	REGULAR WEEK	SUN	-5	NO WIND	1	8_5_rate	100	0	0	1	0	1	1	0	1	0	0	0	0	1	0	0	0	0	0	0	0	1	0	0	1	0	0	0	0	1	1	0	40	3	7	1	0
50	SLOPES-2	8	BAKKER-28	10	WEEKEND	350	REGULAR WEEK	SUN	-5	NO WIND	1	8_6_rate	100	0	0	1	0	1	1	0	0	1	0	0	0	1	0	0	0	0	0	0	0	1	0	0	1	0	0	0	0	1	1	0	40	3	7	1	0
50	SLOPES-2	8	BAKKER-28	5	WEEKEND	450	REGULAR WEEK	SUN	-5	NO WIND	1	8_7_rate	100	0	1	0	0	1	1	0	0	0	1	0	0	1	0	0	0	0	0	0	0	1	0	0	1	0	0	0	0	1	1	0	40	3	7	1	0
50	SLOPES-2	8	BAKKER-28	5	WEEKEND	550	REGULAR WEEK	SUN	-5	NO WIND	1	8_8_rate	100	0	1	0	0	1	1	0	0	0	0	1	0	1	0	0	0	0	0	0	0	1	0	0	1	0	0	0	0	1	1	0	40	3	7	1	0
50	SLOPES-2	8	BAKKER-28	1	WEEKEND	650	REGULAR WEEK	SUN	-5	NO WIND	1	8_9_rate	50	1	0	0	0	1	1	0	0	0	0	0	1	1	0	0	0	0	0	0	0	1	0	0	1	0	0	0	0	1	1	0	40	3	7	1	0
50	SLOPES-2	9	BAKKER-29	10	MIDWEEK	250	REGULAR WEEK	SUN	-5	NO WIND	0.75	9_1_rate	0	0	0	1	1	0	1	0	1	0	0	0	0	1	0	0	0	0	0	0	0	1	0	0	1	0	0	0	1	0	1	0	40	3	7	1	0
50	SLOPES-2	9	BAKKER-29	5	MIDWEEK	350	REGULAR WEEK	SUN	-5	NO WIND	0.75	9_2_rate	0	0	1	0	1	0	1	0	0	1	0	0	0	1	0	0	0	0	0	0	0	1	0	0	1	0	0	0	1	0	1	0	40	3	7	1	0
50	SLOPES-2	9	BAKKER-29	5	MIDWEEK	450	REGULAR WEEK	SUN	-5	NO WIND	0.75	9_3_rate	0	0	1	0	1	0	1	0	0	0	1	0	0	1	0	0	0	0	0	0	0	1	0	0	1	0	0	0	1	0	1	0	40	3	7	1	0
50	SLOPES-2	9	BAKKER-29	1	MIDWEEK	550	REGULAR WEEK	SUN	-5	NO WIND	0.75	9_4_rate	0	1	0	0	1	0	1	0	0	0	0	1	0	1	0	0	0	0	0	0	0	1	0	0	1	0	0	0	1	0	1	0	40	3	7	1	0
50	SLOPES-2	9	BAKKER-29	10	WEEKEND	250	REGULAR WEEK	SUN	-5	NO WIND	0.75	9_5_rate	100	0	0	1	0	1	1	0	1	0	0	0	0	1	0	0	0	0	0	0	0	1	0	0	1	0	0	0	1	0	1	0	40	3	7	1	0
50	SLOPES-2	9	BAKKER-29	10	WEEKEND	350	REGULAR WEEK	SUN	-5	NO WIND	0.75	9_6_rate	100	0	0	1	0	1	1	0	0	1	0	0	0	1	0	0	0	0	0	0	0	1	0	0	1	0	0	0	1	0	1	0	40	3	7	1	0
50	SLOPES-2	9	BAKKER-29	5	WEEKEND	450	REGULAR WEEK	SUN	-5	NO WIND	0.75	9_7_rate	100	0	1	0	0	1	1	0	0	0	1	0	0	1	0	0	0	0	0	0	0	1	0	0	1	0	0	0	1	0	1	0	40	3	7	1	0
50	SLOPES-2	9	BAKKER-29	5	WEEKEND	550	REGULAR WEEK	SUN	-5	NO WIND	0.75	9_8_rate	100	0	1	0	0	1	1	0	0	0	0	1	0	1	0	0	0	0	0	0	0	1	0	0	1	0	0	0	1	0	1	0	40	3	7	1	0
50	SLOPES-2	9	BAKKER-29	1	WEEKEND	650	REGULAR WEEK	SUN	-5	NO WIND	0.75	9_9_rate	50	1	0	0	0	1	1	0	0	0	0	0	1	1	0	0	0	0	0	0	0	1	0	0	1	0	0	0	1	0	1	0	40	3	7	1	0
51	RAIN-1	8	REGN-18	10	MIDWEEK	250	REGULAR WEEK	RAIN	5	NO WIND	1	8_1_rate	0	0	0	1	1	0	1	0	1	0	0	0	0	0	1	0	0	0	0	0	0	0	0	1	1	0	0	0	0	1	0	1	36	3	10	2	0
51	RAIN-1	8	REGN-18	5	MIDWEEK	350	REGULAR WEEK	RAIN	5	NO WIND	1	8_2_rate	0	0	1	0	1	0	1	0	0	1	0	0	0	0	1	0	0	0	0	0	0	0	0	1	1	0	0	0	0	1	0	1	36	3	10	2	0
51	RAIN-1	8	REGN-18	5	MIDWEEK	450	REGULAR WEEK	RAIN	5	NO WIND	1	8_3_rate	0	0	1	0	1	0	1	0	0	0	1	0	0	0	1	0	0	0	0	0	0	0	0	1	1	0	0	0	0	1	0	1	36	3	10	2	0
51	RAIN-1	8	REGN-18	1	MIDWEEK	550	REGULAR WEEK	RAIN	5	NO WIND	1	8_4_rate	0	1	0	0	1	0	1	0	0	0	0	1	0	0	1	0	0	0	0	0	0	0	0	1	1	0	0	0	0	1	0	1	36	3	10	2	0
51	RAIN-1	8	REGN-18	10	WEEKEND	250	REGULAR WEEK	RAIN	5	NO WIND	1	8_5_rate	30	0	0	1	0	1	1	0	1	0	0	0	0	0	1	0	0	0	0	0	0	0	0	1	1	0	0	0	0	1	0	1	36	3	10	2	0
51	RAIN-1	8	REGN-18	10	WEEKEND	350	REGULAR WEEK	RAIN	5	NO WIND	1	8_6_rate	30	0	0	1	0	1	1	0	0	1	0	0	0	0	1	0	0	0	0	0	0	0	0	1	1	0	0	0	0	1	0	1	36	3	10	2	0
51	RAIN-1	8	REGN-18	5	WEEKEND	450	REGULAR WEEK	RAIN	5	NO WIND	1	8_7_rate	20	0	1	0	0	1	1	0	0	0	1	0	0	0	1	0	0	0	0	0	0	0	0	1	1	0	0	0	0	1	0	1	36	3	10	2	0
51	RAIN-1	8	REGN-18	5	WEEKEND	550	REGULAR WEEK	RAIN	5	NO WIND	1	8_8_rate	20	0	1	0	0	1	1	0	0	0	0	1	0	0	1	0	0	0	0	0	0	0	0	1	1	0	0	0	0	1	0	1	36	3	10	2	0
51	RAIN-1	8	REGN-18	1	WEEKEND	650	REGULAR WEEK	RAIN	5	NO WIND	1	8_9_rate	10	1	0	0	0	1	1	0	0	0	0	0	1	0	1	0	0	0	0	0	0	0	0	1	1	0	0	0	0	1	0	1	36	3	10	2	0
51	RAIN-1	9	REGN-19	10	MIDWEEK	250	REGULAR WEEK	RAIN	5	GENTLE BREEZE	1	9_1_rate	0	0	0	1	1	0	1	0	1	0	0	0	0	0	1	0	0	0	0	0	0	0	0	1	0	1	0	0	0	1	0	1	36	3	10	2	0
51	RAIN-1	9	REGN-19	5	MIDWEEK	350	REGULAR WEEK	RAIN	5	GENTLE BREEZE	1	9_2_rate	0	0	1	0	1	0	1	0	0	1	0	0	0	0	1	0	0	0	0	0	0	0	0	1	0	1	0	0	0	1	0	1	36	3	10	2	0
51	RAIN-1	9	REGN-19	5	MIDWEEK	450	REGULAR WEEK	RAIN	5	GENTLE BREEZE	1	9_3_rate	0	0	1	0	1	0	1	0	0	0	1	0	0	0	1	0	0	0	0	0	0	0	0	1	0	1	0	0	0	1	0	1	36	3	10	2	0
51	RAIN-1	9	REGN-19	1	MIDWEEK	550	REGULAR WEEK	RAIN	5	GENTLE BREEZE	1	9_4_rate	0	1	0	0	1	0	1	0	0	0	0	1	0	0	1	0	0	0	0	0	0	0	0	1	0	1	0	0	0	1	0	1	36	3	10	2	0
51	RAIN-1	9	REGN-19	10	WEEKEND	250	REGULAR WEEK	RAIN	5	GENTLE BREEZE	1	9_5_rate	10	0	0	1	0	1	1	0	1	0	0	0	0	0	1	0	0	0	0	0	0	0	0	1	0	1	0	0	0	1	0	1	36	3	10	2	0
51	RAIN-1	9	REGN-19	10	WEEKEND	350	REGULAR WEEK	RAIN	5	GENTLE BREEZE	1	9_6_rate	10	0	0	1	0	1	1	0	0	1	0	0	0	0	1	0	0	0	0	0	0	0	0	1	0	1	0	0	0	1	0	1	36	3	10	2	0
51	RAIN-1	9	REGN-19	5	WEEKEND	450	REGULAR WEEK	RAIN	5	GENTLE BREEZE	1	9_7_rate	10	0	1	0	0	1	1	0	0	0	1	0	0	0	1	0	0	0	0	0	0	0	0	1	0	1	0	0	0	1	0	1	36	3	10	2	0
51	RAIN-1	9	REGN-19	5	WEEKEND	550	REGULAR WEEK	RAIN	5	GENTLE BREEZE	1	9_8_rate	10	0	1	0	0	1	1	0	0	0	0	1	0	0	1	0	0	0	0	0	0	0	0	1	0	1	0	0	0	1	0	1	36	3	10	2	0
51	RAIN-1	9	REGN-19	1	WEEKEND	650	REGULAR WEEK	RAIN	5	GENTLE BREEZE	1	9_9_rate	10	1	0	0	0	1	1	0	0	0	0	0	1	0	1	0	0	0	0	0	0	0	0	1	0	1	0	0	0	1	0	1	36	3	10	2	0
52	TEMP-1	8	TEMP-18	10	MIDWEEK	250	REGULAR WEEK	SUN	-5	NO WIND	1	8_1_rate	50	0	0	1	1	0	1	0	1	0	0	0	0	1	0	0	0	0	0	0	0	1	0	0	1	0	0	0	0	1	1	0	38	2	1	1	0
52	TEMP-1	8	TEMP-18	5	MIDWEEK	350	REGULAR WEEK	SUN	-5	NO WIND	1	8_2_rate	60	0	1	0	1	0	1	0	0	1	0	0	0	1	0	0	0	0	0	0	0	1	0	0	1	0	0	0	0	1	1	0	38	2	1	1	0
52	TEMP-1	8	TEMP-18	5	MIDWEEK	450	REGULAR WEEK	SUN	-5	NO WIND	1	8_3_rate	60	0	1	0	1	0	1	0	0	0	1	0	0	1	0	0	0	0	0	0	0	1	0	0	1	0	0	0	0	1	1	0	38	2	1	1	0
52	TEMP-1	8	TEMP-18	1	MIDWEEK	550	REGULAR WEEK	SUN	-5	NO WIND	1	8_4_rate	70	1	0	0	1	0	1	0	0	0	0	1	0	1	0	0	0	0	0	0	0	1	0	0	1	0	0	0	0	1	1	0	38	2	1	1	0
52	TEMP-1	8	TEMP-18	10	WEEKEND	250	REGULAR WEEK	SUN	-5	NO WIND	1	8_5_rate	70	0	0	1	0	1	1	0	1	0	0	0	0	1	0	0	0	0	0	0	0	1	0	0	1	0	0	0	0	1	1	0	38	2	1	1	0
52	TEMP-1	8	TEMP-18	10	WEEKEND	350	REGULAR WEEK	SUN	-5	NO WIND	1	8_6_rate	70	0	0	1	0	1	1	0	0	1	0	0	0	1	0	0	0	0	0	0	0	1	0	0	1	0	0	0	0	1	1	0	38	2	1	1	0
52	TEMP-1	8	TEMP-18	5	WEEKEND	450	REGULAR WEEK	SUN	-5	NO WIND	1	8_7_rate	70	0	1	0	0	1	1	0	0	0	1	0	0	1	0	0	0	0	0	0	0	1	0	0	1	0	0	0	0	1	1	0	38	2	1	1	0
52	TEMP-1	8	TEMP-18	5	WEEKEND	550	REGULAR WEEK	SUN	-5	NO WIND	1	8_8_rate	60	0	1	0	0	1	1	0	0	0	0	1	0	1	0	0	0	0	0	0	0	1	0	0	1	0	0	0	0	1	1	0	38	2	1	1	0
52	TEMP-1	8	TEMP-18	1	WEEKEND	650	REGULAR WEEK	SUN	-5	NO WIND	1	8_9_rate	100	1	0	0	0	1	1	0	0	0	0	0	1	1	0	0	0	0	0	0	0	1	0	0	1	0	0	0	0	1	1	0	38	2	1	1	0
52	TEMP-1	9	TEMP-19	10	MIDWEEK	250	REGULAR WEEK	SUN	-15	NO WIND	1	9_1_rate	70	0	0	1	1	0	1	0	1	0	0	0	0	1	0	0	0	0	0	1	0	0	0	0	1	0	0	0	0	1	1	0	38	2	1	1	0
52	TEMP-1	9	TEMP-19	5	MIDWEEK	350	REGULAR WEEK	SUN	-15	NO WIND	1	9_2_rate	70	0	1	0	1	0	1	0	0	1	0	0	0	1	0	0	0	0	0	1	0	0	0	0	1	0	0	0	0	1	1	0	38	2	1	1	0
52	TEMP-1	9	TEMP-19	5	MIDWEEK	450	REGULAR WEEK	SUN	-15	NO WIND	1	9_3_rate	70	0	1	0	1	0	1	0	0	0	1	0	0	1	0	0	0	0	0	1	0	0	0	0	1	0	0	0	0	1	1	0	38	2	1	1	0
52	TEMP-1	9	TEMP-19	1	MIDWEEK	550	REGULAR WEEK	SUN	-15	NO WIND	1	9_4_rate	100	1	0	0	1	0	1	0	0	0	0	1	0	1	0	0	0	0	0	1	0	0	0	0	1	0	0	0	0	1	1	0	38	2	1	1	0
52	TEMP-1	9	TEMP-19	10	WEEKEND	250	REGULAR WEEK	SUN	-15	NO WIND	1	9_5_rate	70	0	0	1	0	1	1	0	1	0	0	0	0	1	0	0	0	0	0	1	0	0	0	0	1	0	0	0	0	1	1	0	38	2	1	1	0
52	TEMP-1	9	TEMP-19	10	WEEKEND	350	REGULAR WEEK	SUN	-15	NO WIND	1	9_6_rate	70	0	0	1	0	1	1	0	0	1	0	0	0	1	0	0	0	0	0	1	0	0	0	0	1	0	0	0	0	1	1	0	38	2	1	1	0
52	TEMP-1	9	TEMP-19	5	WEEKEND	450	REGULAR WEEK	SUN	-15	NO WIND	1	9_7_rate	70	0	1	0	0	1	1	0	0	0	1	0	0	1	0	0	0	0	0	1	0	0	0	0	1	0	0	0	0	1	1	0	38	2	1	1	0
52	TEMP-1	9	TEMP-19	5	WEEKEND	550	REGULAR WEEK	SUN	-15	NO WIND	1	9_8_rate	70	0	1	0	0	1	1	0	0	0	0	1	0	1	0	0	0	0	0	1	0	0	0	0	1	0	0	0	0	1	1	0	38	2	1	1	0
52	TEMP-1	9	TEMP-19	1	WEEKEND	650	REGULAR WEEK	SUN	-15	NO WIND	1	9_9_rate	100	1	0	0	0	1	1	0	0	0	0	0	1	1	0	0	0	0	0	1	0	0	0	0	1	0	0	0	0	1	1	0	38	2	1	1	0
53	WIND-1	8	VIND-18	10	MIDWEEK	250	REGULAR WEEK	CLOUDY	-10	NO WIND	1	8_1_rate	0	0	0	1	1	0	1	0	1	0	0	0	0	0	0	0	1	0	0	0	1	0	0	0	1	0	0	0	0	1	1	0	30	1	1	1	0
53	WIND-1	8	VIND-18	5	MIDWEEK	350	REGULAR WEEK	CLOUDY	-10	NO WIND	1	8_2_rate	0	0	1	0	1	0	1	0	0	1	0	0	0	0	0	0	1	0	0	0	1	0	0	0	1	0	0	0	0	1	1	0	30	1	1	1	0
53	WIND-1	8	VIND-18	5	MIDWEEK	450	REGULAR WEEK	CLOUDY	-10	NO WIND	1	8_3_rate	0	0	1	0	1	0	1	0	0	0	1	0	0	0	0	0	1	0	0	0	1	0	0	0	1	0	0	0	0	1	1	0	30	1	1	1	0
53	WIND-1	8	VIND-18	1	MIDWEEK	550	REGULAR WEEK	CLOUDY	-10	NO WIND	1	8_4_rate	0	1	0	0	1	0	1	0	0	0	0	1	0	0	0	0	1	0	0	0	1	0	0	0	1	0	0	0	0	1	1	0	30	1	1	1	0
53	WIND-1	8	VIND-18	10	WEEKEND	250	REGULAR WEEK	CLOUDY	-10	NO WIND	1	8_5_rate	50	0	0	1	0	1	1	0	1	0	0	0	0	0	0	0	1	0	0	0	1	0	0	0	1	0	0	0	0	1	1	0	30	1	1	1	0
53	WIND-1	8	VIND-18	10	WEEKEND	350	REGULAR WEEK	CLOUDY	-10	NO WIND	1	8_6_rate	0	0	0	1	0	1	1	0	0	1	0	0	0	0	0	0	1	0	0	0	1	0	0	0	1	0	0	0	0	1	1	0	30	1	1	1	0
53	WIND-1	8	VIND-18	5	WEEKEND	450	REGULAR WEEK	CLOUDY	-10	NO WIND	1	8_7_rate	90	0	1	0	0	1	1	0	0	0	1	0	0	0	0	0	1	0	0	0	1	0	0	0	1	0	0	0	0	1	1	0	30	1	1	1	0
53	WIND-1	8	VIND-18	5	WEEKEND	550	REGULAR WEEK	CLOUDY	-10	NO WIND	1	8_8_rate	0	0	1	0	0	1	1	0	0	0	0	1	0	0	0	0	1	0	0	0	1	0	0	0	1	0	0	0	0	1	1	0	30	1	1	1	0
53	WIND-1	8	VIND-18	1	WEEKEND	650	REGULAR WEEK	CLOUDY	-10	NO WIND	1	8_9_rate	0	1	0	0	0	1	1	0	0	0	0	0	1	0	0	0	1	0	0	0	1	0	0	0	1	0	0	0	0	1	1	0	30	1	1	1	0
53	WIND-1	9	VIND-19	10	MIDWEEK	250	REGULAR WEEK	CLOUDY	-10	FRESH BREEZE	1	9_1_rate	0	0	0	1	1	0	1	0	1	0	0	0	0	0	0	0	1	0	0	0	1	0	0	0	0	0	1	0	0	1	1	0	30	1	1	1	0
53	WIND-1	9	VIND-19	5	MIDWEEK	350	REGULAR WEEK	CLOUDY	-10	FRESH BREEZE	1	9_2_rate	0	0	1	0	1	0	1	0	0	1	0	0	0	0	0	0	1	0	0	0	1	0	0	0	0	0	1	0	0	1	1	0	30	1	1	1	0
53	WIND-1	9	VIND-19	5	MIDWEEK	450	REGULAR WEEK	CLOUDY	-10	FRESH BREEZE	1	9_3_rate	0	0	1	0	1	0	1	0	0	0	1	0	0	0	0	0	1	0	0	0	1	0	0	0	0	0	1	0	0	1	1	0	30	1	1	1	0
53	WIND-1	9	VIND-19	1	MIDWEEK	550	REGULAR WEEK	CLOUDY	-10	FRESH BREEZE	1	9_4_rate	0	1	0	0	1	0	1	0	0	0	0	1	0	0	0	0	1	0	0	0	1	0	0	0	0	0	1	0	0	1	1	0	30	1	1	1	0
53	WIND-1	9	VIND-19	10	WEEKEND	250	REGULAR WEEK	CLOUDY	-10	FRESH BREEZE	1	9_5_rate	0	0	0	1	0	1	1	0	1	0	0	0	0	0	0	0	1	0	0	0	1	0	0	0	0	0	1	0	0	1	1	0	30	1	1	1	0
53	WIND-1	9	VIND-19	10	WEEKEND	350	REGULAR WEEK	CLOUDY	-10	FRESH BREEZE	1	9_6_rate	0	0	0	1	0	1	1	0	0	1	0	0	0	0	0	0	1	0	0	0	1	0	0	0	0	0	1	0	0	1	1	0	30	1	1	1	0
53	WIND-1	9	VIND-19	5	WEEKEND	450	REGULAR WEEK	CLOUDY	-10	FRESH BREEZE	1	9_7_rate	0	0	1	0	0	1	1	0	0	0	1	0	0	0	0	0	1	0	0	0	1	0	0	0	0	0	1	0	0	1	1	0	30	1	1	1	0
53	WIND-1	9	VIND-19	5	WEEKEND	550	REGULAR WEEK	CLOUDY	-10	FRESH BREEZE	1	9_8_rate	0	0	1	0	0	1	1	0	0	0	0	1	0	0	0	0	1	0	0	0	1	0	0	0	0	0	1	0	0	1	1	0	30	1	1	1	0
53	WIND-1	9	VIND-19	1	WEEKEND	650	REGULAR WEEK	CLOUDY	-10	FRESH BREEZE	1	9_9_rate	0	1	0	0	0	1	1	0	0	0	0	0	1	0	0	0	1	0	0	0	1	0	0	0	0	0	1	0	0	1	1	0	30	1	1	1	0
54	WIND-2	8	VIND-28	10	MIDWEEK	250	REGULAR WEEK	FOG	0	NO WIND	1	8_1_rate	100	0	0	1	1	0	1	0	1	0	0	0	0	0	0	0	0	1	0	0	0	0	1	0	1	0	0	0	0	1	1	0	29	1	3	3	0
54	WIND-2	8	VIND-28	5	MIDWEEK	350	REGULAR WEEK	FOG	0	NO WIND	1	8_2_rate	100	0	1	0	1	0	1	0	0	1	0	0	0	0	0	0	0	1	0	0	0	0	1	0	1	0	0	0	0	1	1	0	29	1	3	3	0
54	WIND-2	8	VIND-28	5	MIDWEEK	450	REGULAR WEEK	FOG	0	NO WIND	1	8_3_rate	100	0	1	0	1	0	1	0	0	0	1	0	0	0	0	0	0	1	0	0	0	0	1	0	1	0	0	0	0	1	1	0	29	1	3	3	0
54	WIND-2	8	VIND-28	1	MIDWEEK	550	REGULAR WEEK	FOG	0	NO WIND	1	8_4_rate	100	1	0	0	1	0	1	0	0	0	0	1	0	0	0	0	0	1	0	0	0	0	1	0	1	0	0	0	0	1	1	0	29	1	3	3	0
54	WIND-2	8	VIND-28	10	WEEKEND	250	REGULAR WEEK	FOG	0	NO WIND	1	8_5_rate	100	0	0	1	0	1	1	0	1	0	0	0	0	0	0	0	0	1	0	0	0	0	1	0	1	0	0	0	0	1	1	0	29	1	3	3	0
54	WIND-2	8	VIND-28	10	WEEKEND	350	REGULAR WEEK	FOG	0	NO WIND	1	8_6_rate	100	0	0	1	0	1	1	0	0	1	0	0	0	0	0	0	0	1	0	0	0	0	1	0	1	0	0	0	0	1	1	0	29	1	3	3	0
54	WIND-2	8	VIND-28	5	WEEKEND	450	REGULAR WEEK	FOG	0	NO WIND	1	8_7_rate	100	0	1	0	0	1	1	0	0	0	1	0	0	0	0	0	0	1	0	0	0	0	1	0	1	0	0	0	0	1	1	0	29	1	3	3	0
54	WIND-2	8	VIND-28	5	WEEKEND	550	REGULAR WEEK	FOG	0	NO WIND	1	8_8_rate	100	0	1	0	0	1	1	0	0	0	0	1	0	0	0	0	0	1	0	0	0	0	1	0	1	0	0	0	0	1	1	0	29	1	3	3	0
54	WIND-2	8	VIND-28	1	WEEKEND	650	REGULAR WEEK	FOG	0	NO WIND	1	8_9_rate	100	1	0	0	0	1	1	0	0	0	0	0	1	0	0	0	0	1	0	0	0	0	1	0	1	0	0	0	0	1	1	0	29	1	3	3	0
54	WIND-2	9	VIND-29	10	MIDWEEK	250	REGULAR WEEK	FOG	0	FRESH BREEZE	1	9_1_rate	100	0	0	1	1	0	1	0	1	0	0	0	0	0	0	0	0	1	0	0	0	0	1	0	0	0	1	0	0	1	1	0	29	1	3	3	0
54	WIND-2	9	VIND-29	5	MIDWEEK	350	REGULAR WEEK	FOG	0	FRESH BREEZE	1	9_2_rate	100	0	1	0	1	0	1	0	0	1	0	0	0	0	0	0	0	1	0	0	0	0	1	0	0	0	1	0	0	1	1	0	29	1	3	3	0
54	WIND-2	9	VIND-29	5	MIDWEEK	450	REGULAR WEEK	FOG	0	FRESH BREEZE	1	9_3_rate	100	0	1	0	1	0	1	0	0	0	1	0	0	0	0	0	0	1	0	0	0	0	1	0	0	0	1	0	0	1	1	0	29	1	3	3	0
54	WIND-2	9	VIND-29	1	MIDWEEK	550	REGULAR WEEK	FOG	0	FRESH BREEZE	1	9_4_rate	100	1	0	0	1	0	1	0	0	0	0	1	0	0	0	0	0	1	0	0	0	0	1	0	0	0	1	0	0	1	1	0	29	1	3	3	0
54	WIND-2	9	VIND-29	10	WEEKEND	250	REGULAR WEEK	FOG	0	FRESH BREEZE	1	9_5_rate	100	0	0	1	0	1	1	0	1	0	0	0	0	0	0	0	0	1	0	0	0	0	1	0	0	0	1	0	0	1	1	0	29	1	3	3	0
54	WIND-2	9	VIND-29	10	WEEKEND	350	REGULAR WEEK	FOG	0	FRESH BREEZE	1	9_6_rate	100	0	0	1	0	1	1	0	0	1	0	0	0	0	0	0	0	1	0	0	0	0	1	0	0	0	1	0	0	1	1	0	29	1	3	3	0
54	WIND-2	9	VIND-29	5	WEEKEND	450	REGULAR WEEK	FOG	0	FRESH BREEZE	1	9_7_rate	100	0	1	0	0	1	1	0	0	0	1	0	0	0	0	0	0	1	0	0	0	0	1	0	0	0	1	0	0	1	1	0	29	1	3	3	0
54	WIND-2	9	VIND-29	5	WEEKEND	550	REGULAR WEEK	FOG	0	FRESH BREEZE	1	9_8_rate	100	0	1	0	0	1	1	0	0	0	0	1	0	0	0	0	0	1	0	0	0	0	1	0	0	0	1	0	0	1	1	0	29	1	3	3	0
54	WIND-2	9	VIND-29	1	WEEKEND	650	REGULAR WEEK	FOG	0	FRESH BREEZE	1	9_9_rate	100	1	0	0	0	1	1	0	0	0	0	0	1	0	0	0	0	1	0	0	0	0	1	0	0	0	1	0	0	1	1	0	29	1	3	3	0
55	TEMP-2	8	TEMP-28	10	MIDWEEK	250	REGULAR WEEK	SUN	5	NO WIND	1	8_1_rate	70	0	0	1	1	0	1	0	1	0	0	0	0	1	0	0	0	0	0	0	0	0	0	1	1	0	0	0	0	1	1	0	35	2	3	3	0
55	TEMP-2	8	TEMP-28	5	MIDWEEK	350	REGULAR WEEK	SUN	5	NO WIND	1	8_2_rate	90	0	1	0	1	0	1	0	0	1	0	0	0	1	0	0	0	0	0	0	0	0	0	1	1	0	0	0	0	1	1	0	35	2	3	3	0
55	TEMP-2	8	TEMP-28	5	MIDWEEK	450	REGULAR WEEK	SUN	5	NO WIND	1	8_3_rate	90	0	1	0	1	0	1	0	0	0	1	0	0	1	0	0	0	0	0	0	0	0	0	1	1	0	0	0	0	1	1	0	35	2	3	3	0
55	TEMP-2	8	TEMP-28	1	MIDWEEK	550	REGULAR WEEK	SUN	5	NO WIND	1	8_4_rate	100	1	0	0	1	0	1	0	0	0	0	1	0	1	0	0	0	0	0	0	0	0	0	1	1	0	0	0	0	1	1	0	35	2	3	3	0
55	TEMP-2	8	TEMP-28	10	WEEKEND	250	REGULAR WEEK	SUN	5	NO WIND	1	8_5_rate	70	0	0	1	0	1	1	0	1	0	0	0	0	1	0	0	0	0	0	0	0	0	0	1	1	0	0	0	0	1	1	0	35	2	3	3	0
55	TEMP-2	8	TEMP-28	10	WEEKEND	350	REGULAR WEEK	SUN	5	NO WIND	1	8_6_rate	70	0	0	1	0	1	1	0	0	1	0	0	0	1	0	0	0	0	0	0	0	0	0	1	1	0	0	0	0	1	1	0	35	2	3	3	0
55	TEMP-2	8	TEMP-28	5	WEEKEND	450	REGULAR WEEK	SUN	5	NO WIND	1	8_7_rate	90	0	1	0	0	1	1	0	0	0	1	0	0	1	0	0	0	0	0	0	0	0	0	1	1	0	0	0	0	1	1	0	35	2	3	3	0
55	TEMP-2	8	TEMP-28	5	WEEKEND	550	REGULAR WEEK	SUN	5	NO WIND	1	8_8_rate	90	0	1	0	0	1	1	0	0	0	0	1	0	1	0	0	0	0	0	0	0	0	0	1	1	0	0	0	0	1	1	0	35	2	3	3	0
55	TEMP-2	8	TEMP-28	1	WEEKEND	650	REGULAR WEEK	SUN	5	NO WIND	1	8_9_rate	100	1	0	0	0	1	1	0	0	0	0	0	1	1	0	0	0	0	0	0	0	0	0	1	1	0	0	0	0	1	1	0	35	2	3	3	0
55	TEMP-2	9	TEMP-29	10	MIDWEEK	250	REGULAR WEEK	SUN	-20	NO WIND	1	9_1_rate	70	0	0	1	1	0	1	0	1	0	0	0	0	1	0	0	0	0	1	0	0	0	0	0	1	0	0	0	0	1	1	0	35	2	3	3	0
55	TEMP-2	9	TEMP-29	5	MIDWEEK	350	REGULAR WEEK	SUN	-20	NO WIND	1	9_2_rate	80	0	1	0	1	0	1	0	0	1	0	0	0	1	0	0	0	0	1	0	0	0	0	0	1	0	0	0	0	1	1	0	35	2	3	3	0
55	TEMP-2	9	TEMP-29	5	MIDWEEK	450	REGULAR WEEK	SUN	-20	NO WIND	1	9_3_rate	80	0	1	0	1	0	1	0	0	0	1	0	0	1	0	0	0	0	1	0	0	0	0	0	1	0	0	0	0	1	1	0	35	2	3	3	0
55	TEMP-2	9	TEMP-29	1	MIDWEEK	550	REGULAR WEEK	SUN	-20	NO WIND	1	9_4_rate	100	1	0	0	1	0	1	0	0	0	0	1	0	1	0	0	0	0	1	0	0	0	0	0	1	0	0	0	0	1	1	0	35	2	3	3	0
55	TEMP-2	9	TEMP-29	10	WEEKEND	250	REGULAR WEEK	SUN	-20	NO WIND	1	9_5_rate	70	0	0	1	0	1	1	0	1	0	0	0	0	1	0	0	0	0	1	0	0	0	0	0	1	0	0	0	0	1	1	0	35	2	3	3	0
55	TEMP-2	9	TEMP-29	10	WEEKEND	350	REGULAR WEEK	SUN	-20	NO WIND	1	9_6_rate	70	0	0	1	0	1	1	0	0	1	0	0	0	1	0	0	0	0	1	0	0	0	0	0	1	0	0	0	0	1	1	0	35	2	3	3	0
55	TEMP-2	9	TEMP-29	5	WEEKEND	450	REGULAR WEEK	SUN	-20	NO WIND	1	9_7_rate	90	0	1	0	0	1	1	0	0	0	1	0	0	1	0	0	0	0	1	0	0	0	0	0	1	0	0	0	0	1	1	0	35	2	3	3	0
55	TEMP-2	9	TEMP-29	5	WEEKEND	550	REGULAR WEEK	SUN	-20	NO WIND	1	9_8_rate	90	0	1	0	0	1	1	0	0	0	0	1	0	1	0	0	0	0	1	0	0	0	0	0	1	0	0	0	0	1	1	0	35	2	3	3	0
55	TEMP-2	9	TEMP-29	1	WEEKEND	650	REGULAR WEEK	SUN	-20	NO WIND	1	9_9_rate	100	1	0	0	0	1	1	0	0	0	0	0	1	1	0	0	0	0	1	0	0	0	0	0	1	0	0	0	0	1	1	0	35	2	3	3	0
56	SLOPES-1	8	BAKKER-18	10	MIDWEEK	250	REGULAR WEEK	SUN	-5	NO WIND	1	8_1_rate	100	0	0	1	1	0	1	0	1	0	0	0	0	1	0	0	0	0	0	0	0	1	0	0	1	0	0	0	0	1	1	0	47	2	15	1	0
56	SLOPES-1	8	BAKKER-18	5	MIDWEEK	350	REGULAR WEEK	SUN	-5	NO WIND	1	8_2_rate	100	0	1	0	1	0	1	0	0	1	0	0	0	1	0	0	0	0	0	0	0	1	0	0	1	0	0	0	0	1	1	0	47	2	15	1	0
56	SLOPES-1	8	BAKKER-18	5	MIDWEEK	450	REGULAR WEEK	SUN	-5	NO WIND	1	8_3_rate	80	0	1	0	1	0	1	0	0	0	1	0	0	1	0	0	0	0	0	0	0	1	0	0	1	0	0	0	0	1	1	0	47	2	15	1	0
56	SLOPES-1	8	BAKKER-18	1	MIDWEEK	550	REGULAR WEEK	SUN	-5	NO WIND	1	8_4_rate	70	1	0	0	1	0	1	0	0	0	0	1	0	1	0	0	0	0	0	0	0	1	0	0	1	0	0	0	0	1	1	0	47	2	15	1	0
56	SLOPES-1	8	BAKKER-18	10	WEEKEND	250	REGULAR WEEK	SUN	-5	NO WIND	1	8_5_rate	100	0	0	1	0	1	1	0	1	0	0	0	0	1	0	0	0	0	0	0	0	1	0	0	1	0	0	0	0	1	1	0	47	2	15	1	0
56	SLOPES-1	8	BAKKER-18	10	WEEKEND	350	REGULAR WEEK	SUN	-5	NO WIND	1	8_6_rate	100	0	0	1	0	1	1	0	0	1	0	0	0	1	0	0	0	0	0	0	0	1	0	0	1	0	0	0	0	1	1	0	47	2	15	1	0
56	SLOPES-1	8	BAKKER-18	5	WEEKEND	450	REGULAR WEEK	SUN	-5	NO WIND	1	8_7_rate	80	0	1	0	0	1	1	0	0	0	1	0	0	1	0	0	0	0	0	0	0	1	0	0	1	0	0	0	0	1	1	0	47	2	15	1	0
56	SLOPES-1	8	BAKKER-18	5	WEEKEND	550	REGULAR WEEK	SUN	-5	NO WIND	1	8_8_rate	70	0	1	0	0	1	1	0	0	0	0	1	0	1	0	0	0	0	0	0	0	1	0	0	1	0	0	0	0	1	1	0	47	2	15	1	0
56	SLOPES-1	8	BAKKER-18	1	WEEKEND	650	REGULAR WEEK	SUN	-5	NO WIND	1	8_9_rate	50	1	0	0	0	1	1	0	0	0	0	0	1	1	0	0	0	0	0	0	0	1	0	0	1	0	0	0	0	1	1	0	47	2	15	1	0
56	SLOPES-1	9	BAKKER-19	10	MIDWEEK	250	REGULAR WEEK	SUN	-5	NO WIND	0.5	9_1_rate	80	0	0	1	1	0	1	0	1	0	0	0	0	1	0	0	0	0	0	0	0	1	0	0	1	0	0	1	0	0	1	0	47	2	15	1	0
56	SLOPES-1	9	BAKKER-19	5	MIDWEEK	350	REGULAR WEEK	SUN	-5	NO WIND	0.5	9_2_rate	80	0	1	0	1	0	1	0	0	1	0	0	0	1	0	0	0	0	0	0	0	1	0	0	1	0	0	1	0	0	1	0	47	2	15	1	0
56	SLOPES-1	9	BAKKER-19	5	MIDWEEK	450	REGULAR WEEK	SUN	-5	NO WIND	0.5	9_3_rate	60	0	1	0	1	0	1	0	0	0	1	0	0	1	0	0	0	0	0	0	0	1	0	0	1	0	0	1	0	0	1	0	47	2	15	1	0
56	SLOPES-1	9	BAKKER-19	1	MIDWEEK	550	REGULAR WEEK	SUN	-5	NO WIND	0.5	9_4_rate	50	1	0	0	1	0	1	0	0	0	0	1	0	1	0	0	0	0	0	0	0	1	0	0	1	0	0	1	0	0	1	0	47	2	15	1	0
56	SLOPES-1	9	BAKKER-19	10	WEEKEND	250	REGULAR WEEK	SUN	-5	NO WIND	0.5	9_5_rate	80	0	0	1	0	1	1	0	1	0	0	0	0	1	0	0	0	0	0	0	0	1	0	0	1	0	0	1	0	0	1	0	47	2	15	1	0
56	SLOPES-1	9	BAKKER-19	10	WEEKEND	350	REGULAR WEEK	SUN	-5	NO WIND	0.5	9_6_rate	70	0	0	1	0	1	1	0	0	1	0	0	0	1	0	0	0	0	0	0	0	1	0	0	1	0	0	1	0	0	1	0	47	2	15	1	0
56	SLOPES-1	9	BAKKER-19	5	WEEKEND	450	REGULAR WEEK	SUN	-5	NO WIND	0.5	9_7_rate	60	0	1	0	0	1	1	0	0	0	1	0	0	1	0	0	0	0	0	0	0	1	0	0	1	0	0	1	0	0	1	0	47	2	15	1	0
56	SLOPES-1	9	BAKKER-19	5	WEEKEND	550	REGULAR WEEK	SUN	-5	NO WIND	0.5	9_8_rate	0	0	1	0	0	1	1	0	0	0	0	1	0	1	0	0	0	0	0	0	0	1	0	0	1	0	0	1	0	0	1	0	47	2	15	1	0
56	SLOPES-1	9	BAKKER-19	1	WEEKEND	650	REGULAR WEEK	SUN	-5	NO WIND	0.5	9_9_rate	0	1	0	0	0	1	1	0	0	0	0	0	1	1	0	0	0	0	0	0	0	1	0	0	1	0	0	1	0	0	1	0	47	2	15	1	0
57	SLOPES-2	8	BAKKER-28	10	MIDWEEK	250	REGULAR WEEK	SUN	-5	NO WIND	1	8_1_rate	0	0	0	1	1	0	1	0	1	0	0	0	0	1	0	0	0	0	0	0	0	1	0	0	1	0	0	0	0	1	0	1	53	2	3	1	0
57	SLOPES-2	8	BAKKER-28	5	MIDWEEK	350	REGULAR WEEK	SUN	-5	NO WIND	1	8_2_rate	0	0	1	0	1	0	1	0	0	1	0	0	0	1	0	0	0	0	0	0	0	1	0	0	1	0	0	0	0	1	0	1	53	2	3	1	0
57	SLOPES-2	8	BAKKER-28	5	MIDWEEK	450	REGULAR WEEK	SUN	-5	NO WIND	1	8_3_rate	0	0	1	0	1	0	1	0	0	0	1	0	0	1	0	0	0	0	0	0	0	1	0	0	1	0	0	0	0	1	0	1	53	2	3	1	0
57	SLOPES-2	8	BAKKER-28	1	MIDWEEK	550	REGULAR WEEK	SUN	-5	NO WIND	1	8_4_rate	0	1	0	0	1	0	1	0	0	0	0	1	0	1	0	0	0	0	0	0	0	1	0	0	1	0	0	0	0	1	0	1	53	2	3	1	0
57	SLOPES-2	8	BAKKER-28	10	WEEKEND	250	REGULAR WEEK	SUN	-5	NO WIND	1	8_5_rate	100	0	0	1	0	1	1	0	1	0	0	0	0	1	0	0	0	0	0	0	0	1	0	0	1	0	0	0	0	1	0	1	53	2	3	1	0
57	SLOPES-2	8	BAKKER-28	10	WEEKEND	350	REGULAR WEEK	SUN	-5	NO WIND	1	8_6_rate	90	0	0	1	0	1	1	0	0	1	0	0	0	1	0	0	0	0	0	0	0	1	0	0	1	0	0	0	0	1	0	1	53	2	3	1	0
57	SLOPES-2	8	BAKKER-28	5	WEEKEND	450	REGULAR WEEK	SUN	-5	NO WIND	1	8_7_rate	80	0	1	0	0	1	1	0	0	0	1	0	0	1	0	0	0	0	0	0	0	1	0	0	1	0	0	0	0	1	0	1	53	2	3	1	0
57	SLOPES-2	8	BAKKER-28	5	WEEKEND	550	REGULAR WEEK	SUN	-5	NO WIND	1	8_8_rate	70	0	1	0	0	1	1	0	0	0	0	1	0	1	0	0	0	0	0	0	0	1	0	0	1	0	0	0	0	1	0	1	53	2	3	1	0
57	SLOPES-2	8	BAKKER-28	1	WEEKEND	650	REGULAR WEEK	SUN	-5	NO WIND	1	8_9_rate	60	1	0	0	0	1	1	0	0	0	0	0	1	1	0	0	0	0	0	0	0	1	0	0	1	0	0	0	0	1	0	1	53	2	3	1	0
57	SLOPES-2	9	BAKKER-29	10	MIDWEEK	250	REGULAR WEEK	SUN	-5	NO WIND	0.75	9_1_rate	0	0	0	1	1	0	1	0	1	0	0	0	0	1	0	0	0	0	0	0	0	1	0	0	1	0	0	0	1	0	0	1	53	2	3	1	0
57	SLOPES-2	9	BAKKER-29	5	MIDWEEK	350	REGULAR WEEK	SUN	-5	NO WIND	0.75	9_2_rate	0	0	1	0	1	0	1	0	0	1	0	0	0	1	0	0	0	0	0	0	0	1	0	0	1	0	0	0	1	0	0	1	53	2	3	1	0
57	SLOPES-2	9	BAKKER-29	5	MIDWEEK	450	REGULAR WEEK	SUN	-5	NO WIND	0.75	9_3_rate	0	0	1	0	1	0	1	0	0	0	1	0	0	1	0	0	0	0	0	0	0	1	0	0	1	0	0	0	1	0	0	1	53	2	3	1	0
57	SLOPES-2	9	BAKKER-29	1	MIDWEEK	550	REGULAR WEEK	SUN	-5	NO WIND	0.75	9_4_rate	0	1	0	0	1	0	1	0	0	0	0	1	0	1	0	0	0	0	0	0	0	1	0	0	1	0	0	0	1	0	0	1	53	2	3	1	0
57	SLOPES-2	9	BAKKER-29	10	WEEKEND	250	REGULAR WEEK	SUN	-5	NO WIND	0.75	9_5_rate	100	0	0	1	0	1	1	0	1	0	0	0	0	1	0	0	0	0	0	0	0	1	0	0	1	0	0	0	1	0	0	1	53	2	3	1	0
57	SLOPES-2	9	BAKKER-29	10	WEEKEND	350	REGULAR WEEK	SUN	-5	NO WIND	0.75	9_6_rate	80	0	0	1	0	1	1	0	0	1	0	0	0	1	0	0	0	0	0	0	0	1	0	0	1	0	0	0	1	0	0	1	53	2	3	1	0
57	SLOPES-2	9	BAKKER-29	5	WEEKEND	450	REGULAR WEEK	SUN	-5	NO WIND	0.75	9_7_rate	70	0	1	0	0	1	1	0	0	0	1	0	0	1	0	0	0	0	0	0	0	1	0	0	1	0	0	0	1	0	0	1	53	2	3	1	0
57	SLOPES-2	9	BAKKER-29	5	WEEKEND	550	REGULAR WEEK	SUN	-5	NO WIND	0.75	9_8_rate	60	0	1	0	0	1	1	0	0	0	0	1	0	1	0	0	0	0	0	0	0	1	0	0	1	0	0	0	1	0	0	1	53	2	3	1	0
57	SLOPES-2	9	BAKKER-29	1	WEEKEND	650	REGULAR WEEK	SUN	-5	NO WIND	0.75	9_9_rate	0	1	0	0	0	1	1	0	0	0	0	0	1	1	0	0	0	0	0	0	0	1	0	0	1	0	0	0	1	0	0	1	53	2	3	1	0
58	TP-1	8	TP-N-18	10	MIDWEEK	250	REGULAR WEEK	SUN	-5	NO WIND	1	8_1_rate	30	0	0	1	1	0	1	0	1	0	0	0	0	1	0	0	0	0	0	0	0	1	0	0	1	0	0	0	0	1	0	1	24	2	5	0	1
58	TP-1	8	TP-N-18	5	MIDWEEK	350	REGULAR WEEK	SUN	-5	NO WIND	1	8_2_rate	30	0	1	0	1	0	1	0	0	1	0	0	0	1	0	0	0	0	0	0	0	1	0	0	1	0	0	0	0	1	0	1	24	2	5	0	1
58	TP-1	8	TP-N-18	5	MIDWEEK	450	REGULAR WEEK	SUN	-5	NO WIND	1	8_3_rate	30	0	1	0	1	0	1	0	0	0	1	0	0	1	0	0	0	0	0	0	0	1	0	0	1	0	0	0	0	1	0	1	24	2	5	0	1
58	TP-1	8	TP-N-18	1	MIDWEEK	550	REGULAR WEEK	SUN	-5	NO WIND	1	8_4_rate	70	1	0	0	1	0	1	0	0	0	0	1	0	1	0	0	0	0	0	0	0	1	0	0	1	0	0	0	0	1	0	1	24	2	5	0	1
58	TP-1	8	TP-N-18	10	WEEKEND	250	REGULAR WEEK	SUN	-5	NO WIND	1	8_5_rate	50	0	0	1	0	1	1	0	1	0	0	0	0	1	0	0	0	0	0	0	0	1	0	0	1	0	0	0	0	1	0	1	24	2	5	0	1
58	TP-1	8	TP-N-18	10	WEEKEND	350	REGULAR WEEK	SUN	-5	NO WIND	1	8_6_rate	50	0	0	1	0	1	1	0	0	1	0	0	0	1	0	0	0	0	0	0	0	1	0	0	1	0	0	0	0	1	0	1	24	2	5	0	1
58	TP-1	8	TP-N-18	5	WEEKEND	450	REGULAR WEEK	SUN	-5	NO WIND	1	8_7_rate	50	0	1	0	0	1	1	0	0	0	1	0	0	1	0	0	0	0	0	0	0	1	0	0	1	0	0	0	0	1	0	1	24	2	5	0	1
58	TP-1	8	TP-N-18	5	WEEKEND	550	REGULAR WEEK	SUN	-5	NO WIND	1	8_8_rate	80	0	1	0	0	1	1	0	0	0	0	1	0	1	0	0	0	0	0	0	0	1	0	0	1	0	0	0	0	1	0	1	24	2	5	0	1
58	TP-1	8	TP-N-18	1	WEEKEND	650	REGULAR WEEK	SUN	-5	NO WIND	1	8_9_rate	90	1	0	0	0	1	1	0	0	0	0	0	1	1	0	0	0	0	0	0	0	1	0	0	1	0	0	0	0	1	0	1	24	2	5	0	1
58	TP-1	9	TP-N-19	10	MIDWEEK	250	VACATION	SUN	-5	NO WIND	1	9_1_rate	30	0	0	1	1	0	0	1	1	0	0	0	0	1	0	0	0	0	0	0	0	1	0	0	1	0	0	0	0	1	0	1	24	2	5	0	1
58	TP-1	9	TP-N-19	5	MIDWEEK	350	VACATION	SUN	-5	NO WIND	1	9_2_rate	30	0	1	0	1	0	0	1	0	1	0	0	0	1	0	0	0	0	0	0	0	1	0	0	1	0	0	0	0	1	0	1	24	2	5	0	1
58	TP-1	9	TP-N-19	5	MIDWEEK	450	VACATION	SUN	-5	NO WIND	1	9_3_rate	30	0	1	0	1	0	0	1	0	0	1	0	0	1	0	0	0	0	0	0	0	1	0	0	1	0	0	0	0	1	0	1	24	2	5	0	1
58	TP-1	9	TP-N-19	1	MIDWEEK	550	VACATION	SUN	-5	NO WIND	1	9_4_rate	50	1	0	0	1	0	0	1	0	0	0	1	0	1	0	0	0	0	0	0	0	1	0	0	1	0	0	0	0	1	0	1	24	2	5	0	1
58	TP-1	9	TP-N-19	10	WEEKEND	250	VACATION	SUN	-5	NO WIND	1	9_5_rate	60	0	0	1	0	1	0	1	1	0	0	0	0	1	0	0	0	0	0	0	0	1	0	0	1	0	0	0	0	1	0	1	24	2	5	0	1
58	TP-1	9	TP-N-19	10	WEEKEND	350	VACATION	SUN	-5	NO WIND	1	9_6_rate	60	0	0	1	0	1	0	1	0	1	0	0	0	1	0	0	0	0	0	0	0	1	0	0	1	0	0	0	0	1	0	1	24	2	5	0	1
58	TP-1	9	TP-N-19	5	WEEKEND	450	VACATION	SUN	-5	NO WIND	1	9_7_rate	60	0	1	0	0	1	0	1	0	0	1	0	0	1	0	0	0	0	0	0	0	1	0	0	1	0	0	0	0	1	0	1	24	2	5	0	1
58	TP-1	9	TP-N-19	5	WEEKEND	550	VACATION	SUN	-5	NO WIND	1	9_8_rate	60	0	1	0	0	1	0	1	0	0	0	1	0	1	0	0	0	0	0	0	0	1	0	0	1	0	0	0	0	1	0	1	24	2	5	0	1
58	TP-1	9	TP-N-19	1	WEEKEND	650	VACATION	SUN	-5	NO WIND	1	9_9_rate	80	1	0	0	0	1	0	1	0	0	0	0	1	1	0	0	0	0	0	0	0	1	0	0	1	0	0	0	0	1	0	1	24	2	5	0	1
59	TEMP-2	8	TEMP-28	10	MIDWEEK	250	REGULAR WEEK	SUN	5	NO WIND	1	8_1_rate	30	0	0	1	1	0	1	0	1	0	0	0	0	1	0	0	0	0	0	0	0	0	0	1	1	0	0	0	0	1	0	1	45	1	17	8	0
59	TEMP-2	8	TEMP-28	5	MIDWEEK	350	REGULAR WEEK	SUN	5	NO WIND	1	8_2_rate	30	0	1	0	1	0	1	0	0	1	0	0	0	1	0	0	0	0	0	0	0	0	0	1	1	0	0	0	0	1	0	1	45	1	17	8	0
59	TEMP-2	8	TEMP-28	5	MIDWEEK	450	REGULAR WEEK	SUN	5	NO WIND	1	8_3_rate	30	0	1	0	1	0	1	0	0	0	1	0	0	1	0	0	0	0	0	0	0	0	0	1	1	0	0	0	0	1	0	1	45	1	17	8	0
59	TEMP-2	8	TEMP-28	1	MIDWEEK	550	REGULAR WEEK	SUN	5	NO WIND	1	8_4_rate	20	1	0	0	1	0	1	0	0	0	0	1	0	1	0	0	0	0	0	0	0	0	0	1	1	0	0	0	0	1	0	1	45	1	17	8	0
59	TEMP-2	8	TEMP-28	10	WEEKEND	250	REGULAR WEEK	SUN	5	NO WIND	1	8_5_rate	80	0	0	1	0	1	1	0	1	0	0	0	0	1	0	0	0	0	0	0	0	0	0	1	1	0	0	0	0	1	0	1	45	1	17	8	0
59	TEMP-2	8	TEMP-28	10	WEEKEND	350	REGULAR WEEK	SUN	5	NO WIND	1	8_6_rate	70	0	0	1	0	1	1	0	0	1	0	0	0	1	0	0	0	0	0	0	0	0	0	1	1	0	0	0	0	1	0	1	45	1	17	8	0
59	TEMP-2	8	TEMP-28	5	WEEKEND	450	REGULAR WEEK	SUN	5	NO WIND	1	8_7_rate	70	0	1	0	0	1	1	0	0	0	1	0	0	1	0	0	0	0	0	0	0	0	0	1	1	0	0	0	0	1	0	1	45	1	17	8	0
59	TEMP-2	8	TEMP-28	5	WEEKEND	550	REGULAR WEEK	SUN	5	NO WIND	1	8_8_rate	70	0	1	0	0	1	1	0	0	0	0	1	0	1	0	0	0	0	0	0	0	0	0	1	1	0	0	0	0	1	0	1	45	1	17	8	0
59	TEMP-2	8	TEMP-28	1	WEEKEND	650	REGULAR WEEK	SUN	5	NO WIND	1	8_9_rate	50	1	0	0	0	1	1	0	0	0	0	0	1	1	0	0	0	0	0	0	0	0	0	1	1	0	0	0	0	1	0	1	45	1	17	8	0
59	TEMP-2	9	TEMP-29	10	MIDWEEK	250	REGULAR WEEK	SUN	-20	NO WIND	1	9_1_rate	20	0	0	1	1	0	1	0	1	0	0	0	0	1	0	0	0	0	1	0	0	0	0	0	1	0	0	0	0	1	0	1	45	1	17	8	0
59	TEMP-2	9	TEMP-29	5	MIDWEEK	350	REGULAR WEEK	SUN	-20	NO WIND	1	9_2_rate	20	0	1	0	1	0	1	0	0	1	0	0	0	1	0	0	0	0	1	0	0	0	0	0	1	0	0	0	0	1	0	1	45	1	17	8	0
59	TEMP-2	9	TEMP-29	5	MIDWEEK	450	REGULAR WEEK	SUN	-20	NO WIND	1	9_3_rate	20	0	1	0	1	0	1	0	0	0	1	0	0	1	0	0	0	0	1	0	0	0	0	0	1	0	0	0	0	1	0	1	45	1	17	8	0
59	TEMP-2	9	TEMP-29	1	MIDWEEK	550	REGULAR WEEK	SUN	-20	NO WIND	1	9_4_rate	20	1	0	0	1	0	1	0	0	0	0	1	0	1	0	0	0	0	1	0	0	0	0	0	1	0	0	0	0	1	0	1	45	1	17	8	0
59	TEMP-2	9	TEMP-29	10	WEEKEND	250	REGULAR WEEK	SUN	-20	NO WIND	1	9_5_rate	60	0	0	1	0	1	1	0	1	0	0	0	0	1	0	0	0	0	1	0	0	0	0	0	1	0	0	0	0	1	0	1	45	1	17	8	0
59	TEMP-2	9	TEMP-29	10	WEEKEND	350	REGULAR WEEK	SUN	-20	NO WIND	1	9_6_rate	50	0	0	1	0	1	1	0	0	1	0	0	0	1	0	0	0	0	1	0	0	0	0	0	1	0	0	0	0	1	0	1	45	1	17	8	0
59	TEMP-2	9	TEMP-29	5	WEEKEND	450	REGULAR WEEK	SUN	-20	NO WIND	1	9_7_rate	50	0	1	0	0	1	1	0	0	0	1	0	0	1	0	0	0	0	1	0	0	0	0	0	1	0	0	0	0	1	0	1	45	1	17	8	0
59	TEMP-2	9	TEMP-29	5	WEEKEND	550	REGULAR WEEK	SUN	-20	NO WIND	1	9_8_rate	50	0	1	0	0	1	1	0	0	0	0	1	0	1	0	0	0	0	1	0	0	0	0	0	1	0	0	0	0	1	0	1	45	1	17	8	0
59	TEMP-2	9	TEMP-29	1	WEEKEND	650	REGULAR WEEK	SUN	-20	NO WIND	1	9_9_rate	10	1	0	0	0	1	1	0	0	0	0	0	1	1	0	0	0	0	1	0	0	0	0	0	1	0	0	0	0	1	0	1	45	1	17	8	0
60	WIND-2	8	VIND-28	10	MIDWEEK	250	REGULAR WEEK	FOG	0	NO WIND	1	8_1_rate	10	0	0	1	1	0	1	0	1	0	0	0	0	0	0	0	0	1	0	0	0	0	1	0	1	0	0	0	0	1	1	0	37	2	35	7	0
60	WIND-2	8	VIND-28	5	MIDWEEK	350	REGULAR WEEK	FOG	0	NO WIND	1	8_2_rate	30	0	1	0	1	0	1	0	0	1	0	0	0	0	0	0	0	1	0	0	0	0	1	0	1	0	0	0	0	1	1	0	37	2	35	7	0
60	WIND-2	8	VIND-28	5	MIDWEEK	450	REGULAR WEEK	FOG	0	NO WIND	1	8_3_rate	30	0	1	0	1	0	1	0	0	0	1	0	0	0	0	0	0	1	0	0	0	0	1	0	1	0	0	0	0	1	1	0	37	2	35	7	0
60	WIND-2	8	VIND-28	1	MIDWEEK	550	REGULAR WEEK	FOG	0	NO WIND	1	8_4_rate	100	1	0	0	1	0	1	0	0	0	0	1	0	0	0	0	0	1	0	0	0	0	1	0	1	0	0	0	0	1	1	0	37	2	35	7	0
60	WIND-2	8	VIND-28	10	WEEKEND	250	REGULAR WEEK	FOG	0	NO WIND	1	8_5_rate	50	0	0	1	0	1	1	0	1	0	0	0	0	0	0	0	0	1	0	0	0	0	1	0	1	0	0	0	0	1	1	0	37	2	35	7	0
60	WIND-2	8	VIND-28	10	WEEKEND	350	REGULAR WEEK	FOG	0	NO WIND	1	8_6_rate	50	0	0	1	0	1	1	0	0	1	0	0	0	0	0	0	0	1	0	0	0	0	1	0	1	0	0	0	0	1	1	0	37	2	35	7	0
60	WIND-2	8	VIND-28	5	WEEKEND	450	REGULAR WEEK	FOG	0	NO WIND	1	8_7_rate	100	0	1	0	0	1	1	0	0	0	1	0	0	0	0	0	0	1	0	0	0	0	1	0	1	0	0	0	0	1	1	0	37	2	35	7	0
60	WIND-2	8	VIND-28	5	WEEKEND	550	REGULAR WEEK	FOG	0	NO WIND	1	8_8_rate	100	0	1	0	0	1	1	0	0	0	0	1	0	0	0	0	0	1	0	0	0	0	1	0	1	0	0	0	0	1	1	0	37	2	35	7	0
60	WIND-2	8	VIND-28	1	WEEKEND	650	REGULAR WEEK	FOG	0	NO WIND	1	8_9_rate	100	1	0	0	0	1	1	0	0	0	0	0	1	0	0	0	0	1	0	0	0	0	1	0	1	0	0	0	0	1	1	0	37	2	35	7	0
60	WIND-2	9	VIND-29	10	MIDWEEK	250	REGULAR WEEK	FOG	0	FRESH BREEZE	1	9_1_rate	50	0	0	1	1	0	1	0	1	0	0	0	0	0	0	0	0	1	0	0	0	0	1	0	0	0	1	0	0	1	1	0	37	2	35	7	0
60	WIND-2	9	VIND-29	5	MIDWEEK	350	REGULAR WEEK	FOG	0	FRESH BREEZE	1	9_2_rate	50	0	1	0	1	0	1	0	0	1	0	0	0	0	0	0	0	1	0	0	0	0	1	0	0	0	1	0	0	1	1	0	37	2	35	7	0
60	WIND-2	9	VIND-29	5	MIDWEEK	450	REGULAR WEEK	FOG	0	FRESH BREEZE	1	9_3_rate	100	0	1	0	1	0	1	0	0	0	1	0	0	0	0	0	0	1	0	0	0	0	1	0	0	0	1	0	0	1	1	0	37	2	35	7	0
60	WIND-2	9	VIND-29	1	MIDWEEK	550	REGULAR WEEK	FOG	0	FRESH BREEZE	1	9_4_rate	100	1	0	0	1	0	1	0	0	0	0	1	0	0	0	0	0	1	0	0	0	0	1	0	0	0	1	0	0	1	1	0	37	2	35	7	0
60	WIND-2	9	VIND-29	10	WEEKEND	250	REGULAR WEEK	FOG	0	FRESH BREEZE	1	9_5_rate	100	0	0	1	0	1	1	0	1	0	0	0	0	0	0	0	0	1	0	0	0	0	1	0	0	0	1	0	0	1	1	0	37	2	35	7	0
60	WIND-2	9	VIND-29	10	WEEKEND	350	REGULAR WEEK	FOG	0	FRESH BREEZE	1	9_6_rate	50	0	0	1	0	1	1	0	0	1	0	0	0	0	0	0	0	1	0	0	0	0	1	0	0	0	1	0	0	1	1	0	37	2	35	7	0
60	WIND-2	9	VIND-29	5	WEEKEND	450	REGULAR WEEK	FOG	0	FRESH BREEZE	1	9_7_rate	10	0	1	0	0	1	1	0	0	0	1	0	0	0	0	0	0	1	0	0	0	0	1	0	0	0	1	0	0	1	1	0	37	2	35	7	0
60	WIND-2	9	VIND-29	5	WEEKEND	550	REGULAR WEEK	FOG	0	FRESH BREEZE	1	9_8_rate	10	0	1	0	0	1	1	0	0	0	0	1	0	0	0	0	0	1	0	0	0	0	1	0	0	0	1	0	0	1	1	0	37	2	35	7	0
60	WIND-2	9	VIND-29	1	WEEKEND	650	REGULAR WEEK	FOG	0	FRESH BREEZE	1	9_9_rate	10	1	0	0	0	1	1	0	0	0	0	0	1	0	0	0	0	1	0	0	0	0	1	0	0	0	1	0	0	1	1	0	37	2	35	7	0
61	RAIN-1	8	REGN-18	10	MIDWEEK	250	REGULAR WEEK	RAIN	5	NO WIND	1	8_1_rate	0	0	0	1	1	0	1	0	1	0	0	0	0	0	1	0	0	0	0	0	0	0	0	1	1	0	0	0	0	1	1	0	27	2	1	1	0
61	RAIN-1	8	REGN-18	5	MIDWEEK	350	REGULAR WEEK	RAIN	5	NO WIND	1	8_2_rate	0	0	1	0	1	0	1	0	0	1	0	0	0	0	1	0	0	0	0	0	0	0	0	1	1	0	0	0	0	1	1	0	27	2	1	1	0
61	RAIN-1	8	REGN-18	5	MIDWEEK	450	REGULAR WEEK	RAIN	5	NO WIND	1	8_3_rate	0	0	1	0	1	0	1	0	0	0	1	0	0	0	1	0	0	0	0	0	0	0	0	1	1	0	0	0	0	1	1	0	27	2	1	1	0
61	RAIN-1	8	REGN-18	1	MIDWEEK	550	REGULAR WEEK	RAIN	5	NO WIND	1	8_4_rate	0	1	0	0	1	0	1	0	0	0	0	1	0	0	1	0	0	0	0	0	0	0	0	1	1	0	0	0	0	1	1	0	27	2	1	1	0
61	RAIN-1	8	REGN-18	10	WEEKEND	250	REGULAR WEEK	RAIN	5	NO WIND	1	8_5_rate	0	0	0	1	0	1	1	0	1	0	0	0	0	0	1	0	0	0	0	0	0	0	0	1	1	0	0	0	0	1	1	0	27	2	1	1	0
61	RAIN-1	8	REGN-18	10	WEEKEND	350	REGULAR WEEK	RAIN	5	NO WIND	1	8_6_rate	0	0	0	1	0	1	1	0	0	1	0	0	0	0	1	0	0	0	0	0	0	0	0	1	1	0	0	0	0	1	1	0	27	2	1	1	0
61	RAIN-1	8	REGN-18	5	WEEKEND	450	REGULAR WEEK	RAIN	5	NO WIND	1	8_7_rate	0	0	1	0	0	1	1	0	0	0	1	0	0	0	1	0	0	0	0	0	0	0	0	1	1	0	0	0	0	1	1	0	27	2	1	1	0
61	RAIN-1	8	REGN-18	5	WEEKEND	550	REGULAR WEEK	RAIN	5	NO WIND	1	8_8_rate	0	0	1	0	0	1	1	0	0	0	0	1	0	0	1	0	0	0	0	0	0	0	0	1	1	0	0	0	0	1	1	0	27	2	1	1	0
61	RAIN-1	8	REGN-18	1	WEEKEND	650	REGULAR WEEK	RAIN	5	NO WIND	1	8_9_rate	0	1	0	0	0	1	1	0	0	0	0	0	1	0	1	0	0	0	0	0	0	0	0	1	1	0	0	0	0	1	1	0	27	2	1	1	0
61	RAIN-1	9	REGN-19	10	MIDWEEK	250	REGULAR WEEK	RAIN	5	GENTLE BREEZE	1	9_1_rate	0	0	0	1	1	0	1	0	1	0	0	0	0	0	1	0	0	0	0	0	0	0	0	1	0	1	0	0	0	1	1	0	27	2	1	1	0
61	RAIN-1	9	REGN-19	5	MIDWEEK	350	REGULAR WEEK	RAIN	5	GENTLE BREEZE	1	9_2_rate	0	0	1	0	1	0	1	0	0	1	0	0	0	0	1	0	0	0	0	0	0	0	0	1	0	1	0	0	0	1	1	0	27	2	1	1	0
61	RAIN-1	9	REGN-19	5	MIDWEEK	450	REGULAR WEEK	RAIN	5	GENTLE BREEZE	1	9_3_rate	0	0	1	0	1	0	1	0	0	0	1	0	0	0	1	0	0	0	0	0	0	0	0	1	0	1	0	0	0	1	1	0	27	2	1	1	0
61	RAIN-1	9	REGN-19	1	MIDWEEK	550	REGULAR WEEK	RAIN	5	GENTLE BREEZE	1	9_4_rate	0	1	0	0	1	0	1	0	0	0	0	1	0	0	1	0	0	0	0	0	0	0	0	1	0	1	0	0	0	1	1	0	27	2	1	1	0
61	RAIN-1	9	REGN-19	10	WEEKEND	250	REGULAR WEEK	RAIN	5	GENTLE BREEZE	1	9_5_rate	0	0	0	1	0	1	1	0	1	0	0	0	0	0	1	0	0	0	0	0	0	0	0	1	0	1	0	0	0	1	1	0	27	2	1	1	0
61	RAIN-1	9	REGN-19	10	WEEKEND	350	REGULAR WEEK	RAIN	5	GENTLE BREEZE	1	9_6_rate	0	0	0	1	0	1	1	0	0	1	0	0	0	0	1	0	0	0	0	0	0	0	0	1	0	1	0	0	0	1	1	0	27	2	1	1	0
61	RAIN-1	9	REGN-19	5	WEEKEND	450	REGULAR WEEK	RAIN	5	GENTLE BREEZE	1	9_7_rate	0	0	1	0	0	1	1	0	0	0	1	0	0	0	1	0	0	0	0	0	0	0	0	1	0	1	0	0	0	1	1	0	27	2	1	1	0
61	RAIN-1	9	REGN-19	5	WEEKEND	550	REGULAR WEEK	RAIN	5	GENTLE BREEZE	1	9_8_rate	0	0	1	0	0	1	1	0	0	0	0	1	0	0	1	0	0	0	0	0	0	0	0	1	0	1	0	0	0	1	1	0	27	2	1	1	0
61	RAIN-1	9	REGN-19	1	WEEKEND	650	REGULAR WEEK	RAIN	5	GENTLE BREEZE	1	9_9_rate	0	1	0	0	0	1	1	0	0	0	0	0	1	0	1	0	0	0	0	0	0	0	0	1	0	1	0	0	0	1	1	0	27	2	1	1	0
62	SNOW-2	8	SNØ-28	10	MIDWEEK	250	REGULAR WEEK	SNOW	-15	NO WIND	1	8_1_rate	50	0	0	1	1	0	1	0	1	0	0	0	0	0	0	1	0	0	0	1	0	0	0	0	1	0	0	0	0	1	1	0	37	2	40	2	0
62	SNOW-2	8	SNØ-28	5	MIDWEEK	350	REGULAR WEEK	SNOW	-15	NO WIND	1	8_2_rate	50	0	1	0	1	0	1	0	0	1	0	0	0	0	0	1	0	0	0	1	0	0	0	0	1	0	0	0	0	1	1	0	37	2	40	2	0
62	SNOW-2	8	SNØ-28	5	MIDWEEK	450	REGULAR WEEK	SNOW	-15	NO WIND	1	8_3_rate	50	0	1	0	1	0	1	0	0	0	1	0	0	0	0	1	0	0	0	1	0	0	0	0	1	0	0	0	0	1	1	0	37	2	40	2	0
62	SNOW-2	8	SNØ-28	1	MIDWEEK	550	REGULAR WEEK	SNOW	-15	NO WIND	1	8_4_rate	50	1	0	0	1	0	1	0	0	0	0	1	0	0	0	1	0	0	0	1	0	0	0	0	1	0	0	0	0	1	1	0	37	2	40	2	0
62	SNOW-2	8	SNØ-28	10	WEEKEND	250	REGULAR WEEK	SNOW	-15	NO WIND	1	8_5_rate	100	0	0	1	0	1	1	0	1	0	0	0	0	0	0	1	0	0	0	1	0	0	0	0	1	0	0	0	0	1	1	0	37	2	40	2	0
62	SNOW-2	8	SNØ-28	10	WEEKEND	350	REGULAR WEEK	SNOW	-15	NO WIND	1	8_6_rate	80	0	0	1	0	1	1	0	0	1	0	0	0	0	0	1	0	0	0	1	0	0	0	0	1	0	0	0	0	1	1	0	37	2	40	2	0
62	SNOW-2	8	SNØ-28	5	WEEKEND	450	REGULAR WEEK	SNOW	-15	NO WIND	1	8_7_rate	80	0	1	0	0	1	1	0	0	0	1	0	0	0	0	1	0	0	0	1	0	0	0	0	1	0	0	0	0	1	1	0	37	2	40	2	0
62	SNOW-2	8	SNØ-28	5	WEEKEND	550	REGULAR WEEK	SNOW	-15	NO WIND	1	8_8_rate	80	0	1	0	0	1	1	0	0	0	0	1	0	0	0	1	0	0	0	1	0	0	0	0	1	0	0	0	0	1	1	0	37	2	40	2	0
62	SNOW-2	8	SNØ-28	1	WEEKEND	650	REGULAR WEEK	SNOW	-15	NO WIND	1	8_9_rate	50	1	0	0	0	1	1	0	0	0	0	0	1	0	0	1	0	0	0	1	0	0	0	0	1	0	0	0	0	1	1	0	37	2	40	2	0
62	SNOW-2	9	SNØ-29	10	MIDWEEK	250	REGULAR WEEK	SNOW	-15	GENTLE BREEZE	1	9_1_rate	50	0	0	1	1	0	1	0	1	0	0	0	0	0	0	1	0	0	0	1	0	0	0	0	0	1	0	0	0	1	1	0	37	2	40	2	0
62	SNOW-2	9	SNØ-29	5	MIDWEEK	350	REGULAR WEEK	SNOW	-15	GENTLE BREEZE	1	9_2_rate	50	0	1	0	1	0	1	0	0	1	0	0	0	0	0	1	0	0	0	1	0	0	0	0	0	1	0	0	0	1	1	0	37	2	40	2	0
62	SNOW-2	9	SNØ-29	5	MIDWEEK	450	REGULAR WEEK	SNOW	-15	GENTLE BREEZE	1	9_3_rate	50	0	1	0	1	0	1	0	0	0	1	0	0	0	0	1	0	0	0	1	0	0	0	0	0	1	0	0	0	1	1	0	37	2	40	2	0
62	SNOW-2	9	SNØ-29	1	MIDWEEK	550	REGULAR WEEK	SNOW	-15	GENTLE BREEZE	1	9_4_rate	50	1	0	0	1	0	1	0	0	0	0	1	0	0	0	1	0	0	0	1	0	0	0	0	0	1	0	0	0	1	1	0	37	2	40	2	0
62	SNOW-2	9	SNØ-29	10	WEEKEND	250	REGULAR WEEK	SNOW	-15	GENTLE BREEZE	1	9_5_rate	80	0	0	1	0	1	1	0	1	0	0	0	0	0	0	1	0	0	0	1	0	0	0	0	0	1	0	0	0	1	1	0	37	2	40	2	0
62	SNOW-2	9	SNØ-29	10	WEEKEND	350	REGULAR WEEK	SNOW	-15	GENTLE BREEZE	1	9_6_rate	80	0	0	1	0	1	1	0	0	1	0	0	0	0	0	1	0	0	0	1	0	0	0	0	0	1	0	0	0	1	1	0	37	2	40	2	0
62	SNOW-2	9	SNØ-29	5	WEEKEND	450	REGULAR WEEK	SNOW	-15	GENTLE BREEZE	1	9_7_rate	80	0	1	0	0	1	1	0	0	0	1	0	0	0	0	1	0	0	0	1	0	0	0	0	0	1	0	0	0	1	1	0	37	2	40	2	0
62	SNOW-2	9	SNØ-29	5	WEEKEND	550	REGULAR WEEK	SNOW	-15	GENTLE BREEZE	1	9_8_rate	80	0	1	0	0	1	1	0	0	0	0	1	0	0	0	1	0	0	0	1	0	0	0	0	0	1	0	0	0	1	1	0	37	2	40	2	0
62	SNOW-2	9	SNØ-29	1	WEEKEND	650	REGULAR WEEK	SNOW	-15	GENTLE BREEZE	1	9_9_rate	50	1	0	0	0	1	1	0	0	0	0	0	1	0	0	1	0	0	0	1	0	0	0	0	0	1	0	0	0	1	1	0	37	2	40	2	0
63	RAIN-1	8	REGN-18	10	MIDWEEK	250	REGULAR WEEK	RAIN	5	NO WIND	1	8_1_rate	80	0	0	1	1	0	1	0	1	0	0	0	0	0	1	0	0	0	0	0	0	0	0	1	1	0	0	0	0	1	1	0	36	4	10	1	0
63	RAIN-1	8	REGN-18	5	MIDWEEK	350	REGULAR WEEK	RAIN	5	NO WIND	1	8_2_rate	60	0	1	0	1	0	1	0	0	1	0	0	0	0	1	0	0	0	0	0	0	0	0	1	1	0	0	0	0	1	1	0	36	4	10	1	0
63	RAIN-1	8	REGN-18	5	MIDWEEK	450	REGULAR WEEK	RAIN	5	NO WIND	1	8_3_rate	50	0	1	0	1	0	1	0	0	0	1	0	0	0	1	0	0	0	0	0	0	0	0	1	1	0	0	0	0	1	1	0	36	4	10	1	0
63	RAIN-1	8	REGN-18	1	MIDWEEK	550	REGULAR WEEK	RAIN	5	NO WIND	1	8_4_rate	0	1	0	0	1	0	1	0	0	0	0	1	0	0	1	0	0	0	0	0	0	0	0	1	1	0	0	0	0	1	1	0	36	4	10	1	0
63	RAIN-1	8	REGN-18	10	WEEKEND	250	REGULAR WEEK	RAIN	5	NO WIND	1	8_5_rate	100	0	0	1	0	1	1	0	1	0	0	0	0	0	1	0	0	0	0	0	0	0	0	1	1	0	0	0	0	1	1	0	36	4	10	1	0
63	RAIN-1	8	REGN-18	10	WEEKEND	350	REGULAR WEEK	RAIN	5	NO WIND	1	8_6_rate	70	0	0	1	0	1	1	0	0	1	0	0	0	0	1	0	0	0	0	0	0	0	0	1	1	0	0	0	0	1	1	0	36	4	10	1	0
63	RAIN-1	8	REGN-18	5	WEEKEND	450	REGULAR WEEK	RAIN	5	NO WIND	1	8_7_rate	60	0	1	0	0	1	1	0	0	0	1	0	0	0	1	0	0	0	0	0	0	0	0	1	1	0	0	0	0	1	1	0	36	4	10	1	0
63	RAIN-1	8	REGN-18	5	WEEKEND	550	REGULAR WEEK	RAIN	5	NO WIND	1	8_8_rate	50	0	1	0	0	1	1	0	0	0	0	1	0	0	1	0	0	0	0	0	0	0	0	1	1	0	0	0	0	1	1	0	36	4	10	1	0
63	RAIN-1	8	REGN-18	1	WEEKEND	650	REGULAR WEEK	RAIN	5	NO WIND	1	8_9_rate	0	1	0	0	0	1	1	0	0	0	0	0	1	0	1	0	0	0	0	0	0	0	0	1	1	0	0	0	0	1	1	0	36	4	10	1	0
63	RAIN-1	9	REGN-19	10	MIDWEEK	250	REGULAR WEEK	RAIN	5	GENTLE BREEZE	1	9_1_rate	80	0	0	1	1	0	1	0	1	0	0	0	0	0	1	0	0	0	0	0	0	0	0	1	0	1	0	0	0	1	1	0	36	4	10	1	0
63	RAIN-1	9	REGN-19	5	MIDWEEK	350	REGULAR WEEK	RAIN	5	GENTLE BREEZE	1	9_2_rate	60	0	1	0	1	0	1	0	0	1	0	0	0	0	1	0	0	0	0	0	0	0	0	1	0	1	0	0	0	1	1	0	36	4	10	1	0
63	RAIN-1	9	REGN-19	5	MIDWEEK	450	REGULAR WEEK	RAIN	5	GENTLE BREEZE	1	9_3_rate	50	0	1	0	1	0	1	0	0	0	1	0	0	0	1	0	0	0	0	0	0	0	0	1	0	1	0	0	0	1	1	0	36	4	10	1	0
63	RAIN-1	9	REGN-19	1	MIDWEEK	550	REGULAR WEEK	RAIN	5	GENTLE BREEZE	1	9_4_rate	0	1	0	0	1	0	1	0	0	0	0	1	0	0	1	0	0	0	0	0	0	0	0	1	0	1	0	0	0	1	1	0	36	4	10	1	0
63	RAIN-1	9	REGN-19	10	WEEKEND	250	REGULAR WEEK	RAIN	5	GENTLE BREEZE	1	9_5_rate	90	0	0	1	0	1	1	0	1	0	0	0	0	0	1	0	0	0	0	0	0	0	0	1	0	1	0	0	0	1	1	0	36	4	10	1	0
63	RAIN-1	9	REGN-19	10	WEEKEND	350	REGULAR WEEK	RAIN	5	GENTLE BREEZE	1	9_6_rate	80	0	0	1	0	1	1	0	0	1	0	0	0	0	1	0	0	0	0	0	0	0	0	1	0	1	0	0	0	1	1	0	36	4	10	1	0
63	RAIN-1	9	REGN-19	5	WEEKEND	450	REGULAR WEEK	RAIN	5	GENTLE BREEZE	1	9_7_rate	60	0	1	0	0	1	1	0	0	0	1	0	0	0	1	0	0	0	0	0	0	0	0	1	0	1	0	0	0	1	1	0	36	4	10	1	0
63	RAIN-1	9	REGN-19	5	WEEKEND	550	REGULAR WEEK	RAIN	5	GENTLE BREEZE	1	9_8_rate	50	0	1	0	0	1	1	0	0	0	0	1	0	0	1	0	0	0	0	0	0	0	0	1	0	1	0	0	0	1	1	0	36	4	10	1	0
63	RAIN-1	9	REGN-19	1	WEEKEND	650	REGULAR WEEK	RAIN	5	GENTLE BREEZE	1	9_9_rate	0	1	0	0	0	1	1	0	0	0	0	0	1	0	1	0	0	0	0	0	0	0	0	1	0	1	0	0	0	1	1	0	36	4	10	1	0
64	SNOW-1	8	SNØ-18	10	MIDWEEK	250	REGULAR WEEK	SNOW	0	NO WIND	1	8_1_rate	90	0	0	1	1	0	1	0	1	0	0	0	0	0	0	1	0	0	0	0	0	0	1	0	1	0	0	0	0	1	1	0	35	1	20	10	0
64	SNOW-1	8	SNØ-18	5	MIDWEEK	350	REGULAR WEEK	SNOW	0	NO WIND	1	8_2_rate	100	0	1	0	1	0	1	0	0	1	0	0	0	0	0	1	0	0	0	0	0	0	1	0	1	0	0	0	0	1	1	0	35	1	20	10	0
64	SNOW-1	8	SNØ-18	5	MIDWEEK	450	REGULAR WEEK	SNOW	0	NO WIND	1	8_3_rate	100	0	1	0	1	0	1	0	0	0	1	0	0	0	0	1	0	0	0	0	0	0	1	0	1	0	0	0	0	1	1	0	35	1	20	10	0
64	SNOW-1	8	SNØ-18	1	MIDWEEK	550	REGULAR WEEK	SNOW	0	NO WIND	1	8_4_rate	90	1	0	0	1	0	1	0	0	0	0	1	0	0	0	1	0	0	0	0	0	0	1	0	1	0	0	0	0	1	1	0	35	1	20	10	0
64	SNOW-1	8	SNØ-18	10	WEEKEND	250	REGULAR WEEK	SNOW	0	NO WIND	1	8_5_rate	90	0	0	1	0	1	1	0	1	0	0	0	0	0	0	1	0	0	0	0	0	0	1	0	1	0	0	0	0	1	1	0	35	1	20	10	0
64	SNOW-1	8	SNØ-18	10	WEEKEND	350	REGULAR WEEK	SNOW	0	NO WIND	1	8_6_rate	100	0	0	1	0	1	1	0	0	1	0	0	0	0	0	1	0	0	0	0	0	0	1	0	1	0	0	0	0	1	1	0	35	1	20	10	0
64	SNOW-1	8	SNØ-18	5	WEEKEND	450	REGULAR WEEK	SNOW	0	NO WIND	1	8_7_rate	100	0	1	0	0	1	1	0	0	0	1	0	0	0	0	1	0	0	0	0	0	0	1	0	1	0	0	0	0	1	1	0	35	1	20	10	0
64	SNOW-1	8	SNØ-18	5	WEEKEND	550	REGULAR WEEK	SNOW	0	NO WIND	1	8_8_rate	90	0	1	0	0	1	1	0	0	0	0	1	0	0	0	1	0	0	0	0	0	0	1	0	1	0	0	0	0	1	1	0	35	1	20	10	0
64	SNOW-1	8	SNØ-18	1	WEEKEND	650	REGULAR WEEK	SNOW	0	NO WIND	1	8_9_rate	80	1	0	0	0	1	1	0	0	0	0	0	1	0	0	1	0	0	0	0	0	0	1	0	1	0	0	0	0	1	1	0	35	1	20	10	0
64	SNOW-1	9	SNØ-19	10	MIDWEEK	250	REGULAR WEEK	SNOW	0	GENTLE BREEZE	1	9_1_rate	70	0	0	1	1	0	1	0	1	0	0	0	0	0	0	1	0	0	0	0	0	0	1	0	0	1	0	0	0	1	1	0	35	1	20	10	0
64	SNOW-1	9	SNØ-19	5	MIDWEEK	350	REGULAR WEEK	SNOW	0	GENTLE BREEZE	1	9_2_rate	80	0	1	0	1	0	1	0	0	1	0	0	0	0	0	1	0	0	0	0	0	0	1	0	0	1	0	0	0	1	1	0	35	1	20	10	0
64	SNOW-1	9	SNØ-19	5	MIDWEEK	450	REGULAR WEEK	SNOW	0	GENTLE BREEZE	1	9_3_rate	70	0	1	0	1	0	1	0	0	0	1	0	0	0	0	1	0	0	0	0	0	0	1	0	0	1	0	0	0	1	1	0	35	1	20	10	0
64	SNOW-1	9	SNØ-19	1	MIDWEEK	550	REGULAR WEEK	SNOW	0	GENTLE BREEZE	1	9_4_rate	60	1	0	0	1	0	1	0	0	0	0	1	0	0	0	1	0	0	0	0	0	0	1	0	0	1	0	0	0	1	1	0	35	1	20	10	0
64	SNOW-1	9	SNØ-19	10	WEEKEND	250	REGULAR WEEK	SNOW	0	GENTLE BREEZE	1	9_5_rate	70	0	0	1	0	1	1	0	1	0	0	0	0	0	0	1	0	0	0	0	0	0	1	0	0	1	0	0	0	1	1	0	35	1	20	10	0
64	SNOW-1	9	SNØ-19	10	WEEKEND	350	REGULAR WEEK	SNOW	0	GENTLE BREEZE	1	9_6_rate	80	0	0	1	0	1	1	0	0	1	0	0	0	0	0	1	0	0	0	0	0	0	1	0	0	1	0	0	0	1	1	0	35	1	20	10	0
64	SNOW-1	9	SNØ-19	5	WEEKEND	450	REGULAR WEEK	SNOW	0	GENTLE BREEZE	1	9_7_rate	70	0	1	0	0	1	1	0	0	0	1	0	0	0	0	1	0	0	0	0	0	0	1	0	0	1	0	0	0	1	1	0	35	1	20	10	0
64	SNOW-1	9	SNØ-19	5	WEEKEND	550	REGULAR WEEK	SNOW	0	GENTLE BREEZE	1	9_8_rate	60	0	1	0	0	1	1	0	0	0	0	1	0	0	0	1	0	0	0	0	0	0	1	0	0	1	0	0	0	1	1	0	35	1	20	10	0
64	SNOW-1	9	SNØ-19	1	WEEKEND	650	REGULAR WEEK	SNOW	0	GENTLE BREEZE	1	9_9_rate	60	1	0	0	0	1	1	0	0	0	0	0	1	0	0	1	0	0	0	0	0	0	1	0	0	1	0	0	0	1	1	0	35	1	20	10	0
65	TP-1	8	TP-N-18	10	MIDWEEK	250	REGULAR WEEK	SUN	-5	NO WIND	1	8_1_rate	0	0	0	1	1	0	1	0	1	0	0	0	0	1	0	0	0	0	0	0	0	1	0	0	1	0	0	0	0	1	1	0	35	1	6	2	0
65	TP-1	8	TP-N-18	5	MIDWEEK	350	REGULAR WEEK	SUN	-5	NO WIND	1	8_2_rate	0	0	1	0	1	0	1	0	0	1	0	0	0	1	0	0	0	0	0	0	0	1	0	0	1	0	0	0	0	1	1	0	35	1	6	2	0
65	TP-1	8	TP-N-18	5	MIDWEEK	450	REGULAR WEEK	SUN	-5	NO WIND	1	8_3_rate	0	0	1	0	1	0	1	0	0	0	1	0	0	1	0	0	0	0	0	0	0	1	0	0	1	0	0	0	0	1	1	0	35	1	6	2	0
65	TP-1	8	TP-N-18	1	MIDWEEK	550	REGULAR WEEK	SUN	-5	NO WIND	1	8_4_rate	0	1	0	0	1	0	1	0	0	0	0	1	0	1	0	0	0	0	0	0	0	1	0	0	1	0	0	0	0	1	1	0	35	1	6	2	0
65	TP-1	8	TP-N-18	10	WEEKEND	250	REGULAR WEEK	SUN	-5	NO WIND	1	8_5_rate	80	0	0	1	0	1	1	0	1	0	0	0	0	1	0	0	0	0	0	0	0	1	0	0	1	0	0	0	0	1	1	0	35	1	6	2	0
65	TP-1	8	TP-N-18	10	WEEKEND	350	REGULAR WEEK	SUN	-5	NO WIND	1	8_6_rate	70	0	0	1	0	1	1	0	0	1	0	0	0	1	0	0	0	0	0	0	0	1	0	0	1	0	0	0	0	1	1	0	35	1	6	2	0
65	TP-1	8	TP-N-18	5	WEEKEND	450	REGULAR WEEK	SUN	-5	NO WIND	1	8_7_rate	80	0	1	0	0	1	1	0	0	0	1	0	0	1	0	0	0	0	0	0	0	1	0	0	1	0	0	0	0	1	1	0	35	1	6	2	0
65	TP-1	8	TP-N-18	5	WEEKEND	550	REGULAR WEEK	SUN	-5	NO WIND	1	8_8_rate	70	0	1	0	0	1	1	0	0	0	0	1	0	1	0	0	0	0	0	0	0	1	0	0	1	0	0	0	0	1	1	0	35	1	6	2	0
65	TP-1	8	TP-N-18	1	WEEKEND	650	REGULAR WEEK	SUN	-5	NO WIND	1	8_9_rate	60	1	0	0	0	1	1	0	0	0	0	0	1	1	0	0	0	0	0	0	0	1	0	0	1	0	0	0	0	1	1	0	35	1	6	2	0
65	TP-1	9	TP-N-19	10	MIDWEEK	250	VACATION	SUN	-5	NO WIND	1	9_1_rate	0	0	0	1	1	0	0	1	1	0	0	0	0	1	0	0	0	0	0	0	0	1	0	0	1	0	0	0	0	1	1	0	35	1	6	2	0
65	TP-1	9	TP-N-19	5	MIDWEEK	350	VACATION	SUN	-5	NO WIND	1	9_2_rate	0	0	1	0	1	0	0	1	0	1	0	0	0	1	0	0	0	0	0	0	0	1	0	0	1	0	0	0	0	1	1	0	35	1	6	2	0
65	TP-1	9	TP-N-19	5	MIDWEEK	450	VACATION	SUN	-5	NO WIND	1	9_3_rate	0	0	1	0	1	0	0	1	0	0	1	0	0	1	0	0	0	0	0	0	0	1	0	0	1	0	0	0	0	1	1	0	35	1	6	2	0
65	TP-1	9	TP-N-19	1	MIDWEEK	550	VACATION	SUN	-5	NO WIND	1	9_4_rate	0	1	0	0	1	0	0	1	0	0	0	1	0	1	0	0	0	0	0	0	0	1	0	0	1	0	0	0	0	1	1	0	35	1	6	2	0
65	TP-1	9	TP-N-19	10	WEEKEND	250	VACATION	SUN	-5	NO WIND	1	9_5_rate	80	0	0	1	0	1	0	1	1	0	0	0	0	1	0	0	0	0	0	0	0	1	0	0	1	0	0	0	0	1	1	0	35	1	6	2	0
65	TP-1	9	TP-N-19	10	WEEKEND	350	VACATION	SUN	-5	NO WIND	1	9_6_rate	70	0	0	1	0	1	0	1	0	1	0	0	0	1	0	0	0	0	0	0	0	1	0	0	1	0	0	0	0	1	1	0	35	1	6	2	0
65	TP-1	9	TP-N-19	5	WEEKEND	450	VACATION	SUN	-5	NO WIND	1	9_7_rate	80	0	1	0	0	1	0	1	0	0	1	0	0	1	0	0	0	0	0	0	0	1	0	0	1	0	0	0	0	1	1	0	35	1	6	2	0
65	TP-1	9	TP-N-19	5	WEEKEND	550	VACATION	SUN	-5	NO WIND	1	9_8_rate	70	0	1	0	0	1	0	1	0	0	0	1	0	1	0	0	0	0	0	0	0	1	0	0	1	0	0	0	0	1	1	0	35	1	6	2	0
65	TP-1	9	TP-N-19	1	WEEKEND	650	VACATION	SUN	-5	NO WIND	1	9_9_rate	60	1	0	0	0	1	0	1	0	0	0	0	1	1	0	0	0	0	0	0	0	1	0	0	1	0	0	0	0	1	1	0	35	1	6	2	0
66	SLOPES-2	8	BAKKER-28	10	MIDWEEK	250	REGULAR WEEK	SUN	-5	NO WIND	1	8_1_rate	60	0	0	1	1	0	1	0	1	0	0	0	0	1	0	0	0	0	0	0	0	1	0	0	1	0	0	0	0	1	1	0	35	1	30	4	0
66	SLOPES-2	8	BAKKER-28	5	MIDWEEK	350	REGULAR WEEK	SUN	-5	NO WIND	1	8_2_rate	50	0	1	0	1	0	1	0	0	1	0	0	0	1	0	0	0	0	0	0	0	1	0	0	1	0	0	0	0	1	1	0	35	1	30	4	0
66	SLOPES-2	8	BAKKER-28	5	MIDWEEK	450	REGULAR WEEK	SUN	-5	NO WIND	1	8_3_rate	30	0	1	0	1	0	1	0	0	0	1	0	0	1	0	0	0	0	0	0	0	1	0	0	1	0	0	0	0	1	1	0	35	1	30	4	0
66	SLOPES-2	8	BAKKER-28	1	MIDWEEK	550	REGULAR WEEK	SUN	-5	NO WIND	1	8_4_rate	0	1	0	0	1	0	1	0	0	0	0	1	0	1	0	0	0	0	0	0	0	1	0	0	1	0	0	0	0	1	1	0	35	1	30	4	0
66	SLOPES-2	8	BAKKER-28	10	WEEKEND	250	REGULAR WEEK	SUN	-5	NO WIND	1	8_5_rate	100	0	0	1	0	1	1	0	1	0	0	0	0	1	0	0	0	0	0	0	0	1	0	0	1	0	0	0	0	1	1	0	35	1	30	4	0
66	SLOPES-2	8	BAKKER-28	10	WEEKEND	350	REGULAR WEEK	SUN	-5	NO WIND	1	8_6_rate	100	0	0	1	0	1	1	0	0	1	0	0	0	1	0	0	0	0	0	0	0	1	0	0	1	0	0	0	0	1	1	0	35	1	30	4	0
66	SLOPES-2	8	BAKKER-28	5	WEEKEND	450	REGULAR WEEK	SUN	-5	NO WIND	1	8_7_rate	85	0	1	0	0	1	1	0	0	0	1	0	0	1	0	0	0	0	0	0	0	1	0	0	1	0	0	0	0	1	1	0	35	1	30	4	0
66	SLOPES-2	8	BAKKER-28	5	WEEKEND	550	REGULAR WEEK	SUN	-5	NO WIND	1	8_8_rate	40	0	1	0	0	1	1	0	0	0	0	1	0	1	0	0	0	0	0	0	0	1	0	0	1	0	0	0	0	1	1	0	35	1	30	4	0
66	SLOPES-2	8	BAKKER-28	1	WEEKEND	650	REGULAR WEEK	SUN	-5	NO WIND	1	8_9_rate	0	1	0	0	0	1	1	0	0	0	0	0	1	1	0	0	0	0	0	0	0	1	0	0	1	0	0	0	0	1	1	0	35	1	30	4	0
66	SLOPES-2	9	BAKKER-29	10	MIDWEEK	250	REGULAR WEEK	SUN	-5	NO WIND	0.75	9_1_rate	70	0	0	1	1	0	1	0	1	0	0	0	0	1	0	0	0	0	0	0	0	1	0	0	1	0	0	0	1	0	1	0	35	1	30	4	0
66	SLOPES-2	9	BAKKER-29	5	MIDWEEK	350	REGULAR WEEK	SUN	-5	NO WIND	0.75	9_2_rate	50	0	1	0	1	0	1	0	0	1	0	0	0	1	0	0	0	0	0	0	0	1	0	0	1	0	0	0	1	0	1	0	35	1	30	4	0
66	SLOPES-2	9	BAKKER-29	5	MIDWEEK	450	REGULAR WEEK	SUN	-5	NO WIND	0.75	9_3_rate	40	0	1	0	1	0	1	0	0	0	1	0	0	1	0	0	0	0	0	0	0	1	0	0	1	0	0	0	1	0	1	0	35	1	30	4	0
66	SLOPES-2	9	BAKKER-29	1	MIDWEEK	550	REGULAR WEEK	SUN	-5	NO WIND	0.75	9_4_rate	0	1	0	0	1	0	1	0	0	0	0	1	0	1	0	0	0	0	0	0	0	1	0	0	1	0	0	0	1	0	1	0	35	1	30	4	0
66	SLOPES-2	9	BAKKER-29	10	WEEKEND	250	REGULAR WEEK	SUN	-5	NO WIND	0.75	9_5_rate	80	0	0	1	0	1	1	0	1	0	0	0	0	1	0	0	0	0	0	0	0	1	0	0	1	0	0	0	1	0	1	0	35	1	30	4	0
66	SLOPES-2	9	BAKKER-29	10	WEEKEND	350	REGULAR WEEK	SUN	-5	NO WIND	0.75	9_6_rate	70	0	0	1	0	1	1	0	0	1	0	0	0	1	0	0	0	0	0	0	0	1	0	0	1	0	0	0	1	0	1	0	35	1	30	4	0
66	SLOPES-2	9	BAKKER-29	5	WEEKEND	450	REGULAR WEEK	SUN	-5	NO WIND	0.75	9_7_rate	50	0	1	0	0	1	1	0	0	0	1	0	0	1	0	0	0	0	0	0	0	1	0	0	1	0	0	0	1	0	1	0	35	1	30	4	0
66	SLOPES-2	9	BAKKER-29	5	WEEKEND	550	REGULAR WEEK	SUN	-5	NO WIND	0.75	9_8_rate	0	0	1	0	0	1	1	0	0	0	0	1	0	1	0	0	0	0	0	0	0	1	0	0	1	0	0	0	1	0	1	0	35	1	30	4	0
66	SLOPES-2	9	BAKKER-29	1	WEEKEND	650	REGULAR WEEK	SUN	-5	NO WIND	0.75	9_9_rate	0	1	0	0	0	1	1	0	0	0	0	0	1	1	0	0	0	0	0	0	0	1	0	0	1	0	0	0	1	0	1	0	35	1	30	4	0
67	SLOPES-1	8	BAKKER-18	10	MIDWEEK	250	REGULAR WEEK	SUN	-5	NO WIND	1	8_1_rate	40	0	0	1	1	0	1	0	1	0	0	0	0	1	0	0	0	0	0	0	0	1	0	0	1	0	0	0	0	1	1	0	37	4	10	1	0
67	SLOPES-1	8	BAKKER-18	5	MIDWEEK	350	REGULAR WEEK	SUN	-5	NO WIND	1	8_2_rate	40	0	1	0	1	0	1	0	0	1	0	0	0	1	0	0	0	0	0	0	0	1	0	0	1	0	0	0	0	1	1	0	37	4	10	1	0
67	SLOPES-1	8	BAKKER-18	5	MIDWEEK	450	REGULAR WEEK	SUN	-5	NO WIND	1	8_3_rate	40	0	1	0	1	0	1	0	0	0	1	0	0	1	0	0	0	0	0	0	0	1	0	0	1	0	0	0	0	1	1	0	37	4	10	1	0
67	SLOPES-1	8	BAKKER-18	1	MIDWEEK	550	REGULAR WEEK	SUN	-5	NO WIND	1	8_4_rate	50	1	0	0	1	0	1	0	0	0	0	1	0	1	0	0	0	0	0	0	0	1	0	0	1	0	0	0	0	1	1	0	37	4	10	1	0
67	SLOPES-1	8	BAKKER-18	10	WEEKEND	250	REGULAR WEEK	SUN	-5	NO WIND	1	8_5_rate	60	0	0	1	0	1	1	0	1	0	0	0	0	1	0	0	0	0	0	0	0	1	0	0	1	0	0	0	0	1	1	0	37	4	10	1	0
67	SLOPES-1	8	BAKKER-18	10	WEEKEND	350	REGULAR WEEK	SUN	-5	NO WIND	1	8_6_rate	70	0	0	1	0	1	1	0	0	1	0	0	0	1	0	0	0	0	0	0	0	1	0	0	1	0	0	0	0	1	1	0	37	4	10	1	0
67	SLOPES-1	8	BAKKER-18	5	WEEKEND	450	REGULAR WEEK	SUN	-5	NO WIND	1	8_7_rate	80	0	1	0	0	1	1	0	0	0	1	0	0	1	0	0	0	0	0	0	0	1	0	0	1	0	0	0	0	1	1	0	37	4	10	1	0
67	SLOPES-1	8	BAKKER-18	5	WEEKEND	550	REGULAR WEEK	SUN	-5	NO WIND	1	8_8_rate	80	0	1	0	0	1	1	0	0	0	0	1	0	1	0	0	0	0	0	0	0	1	0	0	1	0	0	0	0	1	1	0	37	4	10	1	0
67	SLOPES-1	8	BAKKER-18	1	WEEKEND	650	REGULAR WEEK	SUN	-5	NO WIND	1	8_9_rate	80	1	0	0	0	1	1	0	0	0	0	0	1	1	0	0	0	0	0	0	0	1	0	0	1	0	0	0	0	1	1	0	37	4	10	1	0
67	SLOPES-1	9	BAKKER-19	10	MIDWEEK	250	REGULAR WEEK	SUN	-5	NO WIND	0.5	9_1_rate	50	0	0	1	1	0	1	0	1	0	0	0	0	1	0	0	0	0	0	0	0	1	0	0	1	0	0	1	0	0	1	0	37	4	10	1	0
67	SLOPES-1	9	BAKKER-19	5	MIDWEEK	350	REGULAR WEEK	SUN	-5	NO WIND	0.5	9_2_rate	50	0	1	0	1	0	1	0	0	1	0	0	0	1	0	0	0	0	0	0	0	1	0	0	1	0	0	1	0	0	1	0	37	4	10	1	0
67	SLOPES-1	9	BAKKER-19	5	MIDWEEK	450	REGULAR WEEK	SUN	-5	NO WIND	0.5	9_3_rate	50	0	1	0	1	0	1	0	0	0	1	0	0	1	0	0	0	0	0	0	0	1	0	0	1	0	0	1	0	0	1	0	37	4	10	1	0
67	SLOPES-1	9	BAKKER-19	1	MIDWEEK	550	REGULAR WEEK	SUN	-5	NO WIND	0.5	9_4_rate	50	1	0	0	1	0	1	0	0	0	0	1	0	1	0	0	0	0	0	0	0	1	0	0	1	0	0	1	0	0	1	0	37	4	10	1	0
67	SLOPES-1	9	BAKKER-19	10	WEEKEND	250	REGULAR WEEK	SUN	-5	NO WIND	0.5	9_5_rate	50	0	0	1	0	1	1	0	1	0	0	0	0	1	0	0	0	0	0	0	0	1	0	0	1	0	0	1	0	0	1	0	37	4	10	1	0
67	SLOPES-1	9	BAKKER-19	10	WEEKEND	350	REGULAR WEEK	SUN	-5	NO WIND	0.5	9_6_rate	70	0	0	1	0	1	1	0	0	1	0	0	0	1	0	0	0	0	0	0	0	1	0	0	1	0	0	1	0	0	1	0	37	4	10	1	0
67	SLOPES-1	9	BAKKER-19	5	WEEKEND	450	REGULAR WEEK	SUN	-5	NO WIND	0.5	9_7_rate	70	0	1	0	0	1	1	0	0	0	1	0	0	1	0	0	0	0	0	0	0	1	0	0	1	0	0	1	0	0	1	0	37	4	10	1	0
67	SLOPES-1	9	BAKKER-19	5	WEEKEND	550	REGULAR WEEK	SUN	-5	NO WIND	0.5	9_8_rate	70	0	1	0	0	1	1	0	0	0	0	1	0	1	0	0	0	0	0	0	0	1	0	0	1	0	0	1	0	0	1	0	37	4	10	1	0
67	SLOPES-1	9	BAKKER-19	1	WEEKEND	650	REGULAR WEEK	SUN	-5	NO WIND	0.5	9_9_rate	70	1	0	0	0	1	1	0	0	0	0	0	1	1	0	0	0	0	0	0	0	1	0	0	1	0	0	1	0	0	1	0	37	4	10	1	0
68	WIND-2	8	VIND-28	10	MIDWEEK	250	REGULAR WEEK	FOG	0	NO WIND	1	8_1_rate	100	0	0	1	1	0	1	0	1	0	0	0	0	0	0	0	0	1	0	0	0	0	1	0	1	0	0	0	0	1	1	0	35	1	50	35	0
68	WIND-2	8	VIND-28	5	MIDWEEK	350	REGULAR WEEK	FOG	0	NO WIND	1	8_2_rate	100	0	1	0	1	0	1	0	0	1	0	0	0	0	0	0	0	1	0	0	0	0	1	0	1	0	0	0	0	1	1	0	35	1	50	35	0
68	WIND-2	8	VIND-28	5	MIDWEEK	450	REGULAR WEEK	FOG	0	NO WIND	1	8_3_rate	100	0	1	0	1	0	1	0	0	0	1	0	0	0	0	0	0	1	0	0	0	0	1	0	1	0	0	0	0	1	1	0	35	1	50	35	0
68	WIND-2	8	VIND-28	1	MIDWEEK	550	REGULAR WEEK	FOG	0	NO WIND	1	8_4_rate	100	1	0	0	1	0	1	0	0	0	0	1	0	0	0	0	0	1	0	0	0	0	1	0	1	0	0	0	0	1	1	0	35	1	50	35	0
68	WIND-2	8	VIND-28	10	WEEKEND	250	REGULAR WEEK	FOG	0	NO WIND	1	8_5_rate	100	0	0	1	0	1	1	0	1	0	0	0	0	0	0	0	0	1	0	0	0	0	1	0	1	0	0	0	0	1	1	0	35	1	50	35	0
68	WIND-2	8	VIND-28	10	WEEKEND	350	REGULAR WEEK	FOG	0	NO WIND	1	8_6_rate	100	0	0	1	0	1	1	0	0	1	0	0	0	0	0	0	0	1	0	0	0	0	1	0	1	0	0	0	0	1	1	0	35	1	50	35	0
68	WIND-2	8	VIND-28	5	WEEKEND	450	REGULAR WEEK	FOG	0	NO WIND	1	8_7_rate	100	0	1	0	0	1	1	0	0	0	1	0	0	0	0	0	0	1	0	0	0	0	1	0	1	0	0	0	0	1	1	0	35	1	50	35	0
68	WIND-2	8	VIND-28	5	WEEKEND	550	REGULAR WEEK	FOG	0	NO WIND	1	8_8_rate	100	0	1	0	0	1	1	0	0	0	0	1	0	0	0	0	0	1	0	0	0	0	1	0	1	0	0	0	0	1	1	0	35	1	50	35	0
68	WIND-2	8	VIND-28	1	WEEKEND	650	REGULAR WEEK	FOG	0	NO WIND	1	8_9_rate	100	1	0	0	0	1	1	0	0	0	0	0	1	0	0	0	0	1	0	0	0	0	1	0	1	0	0	0	0	1	1	0	35	1	50	35	0
68	WIND-2	9	VIND-29	10	MIDWEEK	250	REGULAR WEEK	FOG	0	FRESH BREEZE	1	9_1_rate	100	0	0	1	1	0	1	0	1	0	0	0	0	0	0	0	0	1	0	0	0	0	1	0	0	0	1	0	0	1	1	0	35	1	50	35	0
68	WIND-2	9	VIND-29	5	MIDWEEK	350	REGULAR WEEK	FOG	0	FRESH BREEZE	1	9_2_rate	100	0	1	0	1	0	1	0	0	1	0	0	0	0	0	0	0	1	0	0	0	0	1	0	0	0	1	0	0	1	1	0	35	1	50	35	0
68	WIND-2	9	VIND-29	5	MIDWEEK	450	REGULAR WEEK	FOG	0	FRESH BREEZE	1	9_3_rate	100	0	1	0	1	0	1	0	0	0	1	0	0	0	0	0	0	1	0	0	0	0	1	0	0	0	1	0	0	1	1	0	35	1	50	35	0
68	WIND-2	9	VIND-29	1	MIDWEEK	550	REGULAR WEEK	FOG	0	FRESH BREEZE	1	9_4_rate	100	1	0	0	1	0	1	0	0	0	0	1	0	0	0	0	0	1	0	0	0	0	1	0	0	0	1	0	0	1	1	0	35	1	50	35	0
68	WIND-2	9	VIND-29	10	WEEKEND	250	REGULAR WEEK	FOG	0	FRESH BREEZE	1	9_5_rate	100	0	0	1	0	1	1	0	1	0	0	0	0	0	0	0	0	1	0	0	0	0	1	0	0	0	1	0	0	1	1	0	35	1	50	35	0
68	WIND-2	9	VIND-29	10	WEEKEND	350	REGULAR WEEK	FOG	0	FRESH BREEZE	1	9_6_rate	100	0	0	1	0	1	1	0	0	1	0	0	0	0	0	0	0	1	0	0	0	0	1	0	0	0	1	0	0	1	1	0	35	1	50	35	0
68	WIND-2	9	VIND-29	5	WEEKEND	450	REGULAR WEEK	FOG	0	FRESH BREEZE	1	9_7_rate	100	0	1	0	0	1	1	0	0	0	1	0	0	0	0	0	0	1	0	0	0	0	1	0	0	0	1	0	0	1	1	0	35	1	50	35	0
68	WIND-2	9	VIND-29	5	WEEKEND	550	REGULAR WEEK	FOG	0	FRESH BREEZE	1	9_8_rate	100	0	1	0	0	1	1	0	0	0	0	1	0	0	0	0	0	1	0	0	0	0	1	0	0	0	1	0	0	1	1	0	35	1	50	35	0
68	WIND-2	9	VIND-29	1	WEEKEND	650	REGULAR WEEK	FOG	0	FRESH BREEZE	1	9_9_rate	100	1	0	0	0	1	1	0	0	0	0	0	1	0	0	0	0	1	0	0	0	0	1	0	0	0	1	0	0	1	1	0	35	1	50	35	0
69	SNOW-2	8	SNØ-28	10	MIDWEEK	250	REGULAR WEEK	SNOW	-15	NO WIND	1	8_1_rate	100	0	0	1	1	0	1	0	1	0	0	0	0	0	0	1	0	0	0	1	0	0	0	0	1	0	0	0	0	1	1	0	34	2	10	2	0
69	SNOW-2	8	SNØ-28	5	MIDWEEK	350	REGULAR WEEK	SNOW	-15	NO WIND	1	8_2_rate	100	0	1	0	1	0	1	0	0	1	0	0	0	0	0	1	0	0	0	1	0	0	0	0	1	0	0	0	0	1	1	0	34	2	10	2	0
69	SNOW-2	8	SNØ-28	5	MIDWEEK	450	REGULAR WEEK	SNOW	-15	NO WIND	1	8_3_rate	90	0	1	0	1	0	1	0	0	0	1	0	0	0	0	1	0	0	0	1	0	0	0	0	1	0	0	0	0	1	1	0	34	2	10	2	0
69	SNOW-2	8	SNØ-28	1	MIDWEEK	550	REGULAR WEEK	SNOW	-15	NO WIND	1	8_4_rate	90	1	0	0	1	0	1	0	0	0	0	1	0	0	0	1	0	0	0	1	0	0	0	0	1	0	0	0	0	1	1	0	34	2	10	2	0
69	SNOW-2	8	SNØ-28	10	WEEKEND	250	REGULAR WEEK	SNOW	-15	NO WIND	1	8_5_rate	100	0	0	1	0	1	1	0	1	0	0	0	0	0	0	1	0	0	0	1	0	0	0	0	1	0	0	0	0	1	1	0	34	2	10	2	0
69	SNOW-2	8	SNØ-28	10	WEEKEND	350	REGULAR WEEK	SNOW	-15	NO WIND	1	8_6_rate	100	0	0	1	0	1	1	0	0	1	0	0	0	0	0	1	0	0	0	1	0	0	0	0	1	0	0	0	0	1	1	0	34	2	10	2	0
69	SNOW-2	8	SNØ-28	5	WEEKEND	450	REGULAR WEEK	SNOW	-15	NO WIND	1	8_7_rate	100	0	1	0	0	1	1	0	0	0	1	0	0	0	0	1	0	0	0	1	0	0	0	0	1	0	0	0	0	1	1	0	34	2	10	2	0
69	SNOW-2	8	SNØ-28	5	WEEKEND	550	REGULAR WEEK	SNOW	-15	NO WIND	1	8_8_rate	90	0	1	0	0	1	1	0	0	0	0	1	0	0	0	1	0	0	0	1	0	0	0	0	1	0	0	0	0	1	1	0	34	2	10	2	0
69	SNOW-2	8	SNØ-28	1	WEEKEND	650	REGULAR WEEK	SNOW	-15	NO WIND	1	8_9_rate	90	1	0	0	0	1	1	0	0	0	0	0	1	0	0	1	0	0	0	1	0	0	0	0	1	0	0	0	0	1	1	0	34	2	10	2	0
69	SNOW-2	9	SNØ-29	10	MIDWEEK	250	REGULAR WEEK	SNOW	-15	GENTLE BREEZE	1	9_1_rate	90	0	0	1	1	0	1	0	1	0	0	0	0	0	0	1	0	0	0	1	0	0	0	0	0	1	0	0	0	1	1	0	34	2	10	2	0
69	SNOW-2	9	SNØ-29	5	MIDWEEK	350	REGULAR WEEK	SNOW	-15	GENTLE BREEZE	1	9_2_rate	100	0	1	0	1	0	1	0	0	1	0	0	0	0	0	1	0	0	0	1	0	0	0	0	0	1	0	0	0	1	1	0	34	2	10	2	0
69	SNOW-2	9	SNØ-29	5	MIDWEEK	450	REGULAR WEEK	SNOW	-15	GENTLE BREEZE	1	9_3_rate	100	0	1	0	1	0	1	0	0	0	1	0	0	0	0	1	0	0	0	1	0	0	0	0	0	1	0	0	0	1	1	0	34	2	10	2	0
69	SNOW-2	9	SNØ-29	1	MIDWEEK	550	REGULAR WEEK	SNOW	-15	GENTLE BREEZE	1	9_4_rate	90	1	0	0	1	0	1	0	0	0	0	1	0	0	0	1	0	0	0	1	0	0	0	0	0	1	0	0	0	1	1	0	34	2	10	2	0
69	SNOW-2	9	SNØ-29	10	WEEKEND	250	REGULAR WEEK	SNOW	-15	GENTLE BREEZE	1	9_5_rate	100	0	0	1	0	1	1	0	1	0	0	0	0	0	0	1	0	0	0	1	0	0	0	0	0	1	0	0	0	1	1	0	34	2	10	2	0
69	SNOW-2	9	SNØ-29	10	WEEKEND	350	REGULAR WEEK	SNOW	-15	GENTLE BREEZE	1	9_6_rate	100	0	0	1	0	1	1	0	0	1	0	0	0	0	0	1	0	0	0	1	0	0	0	0	0	1	0	0	0	1	1	0	34	2	10	2	0
69	SNOW-2	9	SNØ-29	5	WEEKEND	450	REGULAR WEEK	SNOW	-15	GENTLE BREEZE	1	9_7_rate	100	0	1	0	0	1	1	0	0	0	1	0	0	0	0	1	0	0	0	1	0	0	0	0	0	1	0	0	0	1	1	0	34	2	10	2	0
69	SNOW-2	9	SNØ-29	5	WEEKEND	550	REGULAR WEEK	SNOW	-15	GENTLE BREEZE	1	9_8_rate	90	0	1	0	0	1	1	0	0	0	0	1	0	0	0	1	0	0	0	1	0	0	0	0	0	1	0	0	0	1	1	0	34	2	10	2	0
69	SNOW-2	9	SNØ-29	1	WEEKEND	650	REGULAR WEEK	SNOW	-15	GENTLE BREEZE	1	9_9_rate	90	1	0	0	0	1	1	0	0	0	0	0	1	0	0	1	0	0	0	1	0	0	0	0	0	1	0	0	0	1	1	0	34	2	10	2	0
70	TEMP-1	8	TEMP-18	10	MIDWEEK	250	REGULAR WEEK	SUN	-5	NO WIND	1	8_1_rate	70	0	0	1	1	0	1	0	1	0	0	0	0	1	0	0	0	0	0	0	0	1	0	0	1	0	0	0	0	1	1	0	37	2	5	2	0
70	TEMP-1	8	TEMP-18	5	MIDWEEK	350	REGULAR WEEK	SUN	-5	NO WIND	1	8_2_rate	95	0	1	0	1	0	1	0	0	1	0	0	0	1	0	0	0	0	0	0	0	1	0	0	1	0	0	0	0	1	1	0	37	2	5	2	0
70	TEMP-1	8	TEMP-18	5	MIDWEEK	450	REGULAR WEEK	SUN	-5	NO WIND	1	8_3_rate	90	0	1	0	1	0	1	0	0	0	1	0	0	1	0	0	0	0	0	0	0	1	0	0	1	0	0	0	0	1	1	0	37	2	5	2	0
70	TEMP-1	8	TEMP-18	1	MIDWEEK	550	REGULAR WEEK	SUN	-5	NO WIND	1	8_4_rate	97	1	0	0	1	0	1	0	0	0	0	1	0	1	0	0	0	0	0	0	0	1	0	0	1	0	0	0	0	1	1	0	37	2	5	2	0
70	TEMP-1	8	TEMP-18	10	WEEKEND	250	REGULAR WEEK	SUN	-5	NO WIND	1	8_5_rate	75	0	0	1	0	1	1	0	1	0	0	0	0	1	0	0	0	0	0	0	0	1	0	0	1	0	0	0	0	1	1	0	37	2	5	2	0
70	TEMP-1	8	TEMP-18	10	WEEKEND	350	REGULAR WEEK	SUN	-5	NO WIND	1	8_6_rate	70	0	0	1	0	1	1	0	0	1	0	0	0	1	0	0	0	0	0	0	0	1	0	0	1	0	0	0	0	1	1	0	37	2	5	2	0
70	TEMP-1	8	TEMP-18	5	WEEKEND	450	REGULAR WEEK	SUN	-5	NO WIND	1	8_7_rate	85	0	1	0	0	1	1	0	0	0	1	0	0	1	0	0	0	0	0	0	0	1	0	0	1	0	0	0	0	1	1	0	37	2	5	2	0
70	TEMP-1	8	TEMP-18	5	WEEKEND	550	REGULAR WEEK	SUN	-5	NO WIND	1	8_8_rate	80	0	1	0	0	1	1	0	0	0	0	1	0	1	0	0	0	0	0	0	0	1	0	0	1	0	0	0	0	1	1	0	37	2	5	2	0
70	TEMP-1	8	TEMP-18	1	WEEKEND	650	REGULAR WEEK	SUN	-5	NO WIND	1	8_9_rate	81	1	0	0	0	1	1	0	0	0	0	0	1	1	0	0	0	0	0	0	0	1	0	0	1	0	0	0	0	1	1	0	37	2	5	2	0
70	TEMP-1	9	TEMP-19	10	MIDWEEK	250	REGULAR WEEK	SUN	-15	NO WIND	1	9_1_rate	60	0	0	1	1	0	1	0	1	0	0	0	0	1	0	0	0	0	0	1	0	0	0	0	1	0	0	0	0	1	1	0	37	2	5	2	0
70	TEMP-1	9	TEMP-19	5	MIDWEEK	350	REGULAR WEEK	SUN	-15	NO WIND	1	9_2_rate	85	0	1	0	1	0	1	0	0	1	0	0	0	1	0	0	0	0	0	1	0	0	0	0	1	0	0	0	0	1	1	0	37	2	5	2	0
70	TEMP-1	9	TEMP-19	5	MIDWEEK	450	REGULAR WEEK	SUN	-15	NO WIND	1	9_3_rate	80	0	1	0	1	0	1	0	0	0	1	0	0	1	0	0	0	0	0	1	0	0	0	0	1	0	0	0	0	1	1	0	37	2	5	2	0
70	TEMP-1	9	TEMP-19	1	MIDWEEK	550	REGULAR WEEK	SUN	-15	NO WIND	1	9_4_rate	87	1	0	0	1	0	1	0	0	0	0	1	0	1	0	0	0	0	0	1	0	0	0	0	1	0	0	0	0	1	1	0	37	2	5	2	0
70	TEMP-1	9	TEMP-19	10	WEEKEND	250	REGULAR WEEK	SUN	-15	NO WIND	1	9_5_rate	65	0	0	1	0	1	1	0	1	0	0	0	0	1	0	0	0	0	0	1	0	0	0	0	1	0	0	0	0	1	1	0	37	2	5	2	0
70	TEMP-1	9	TEMP-19	10	WEEKEND	350	REGULAR WEEK	SUN	-15	NO WIND	1	9_6_rate	60	0	0	1	0	1	1	0	0	1	0	0	0	1	0	0	0	0	0	1	0	0	0	0	1	0	0	0	0	1	1	0	37	2	5	2	0
70	TEMP-1	9	TEMP-19	5	WEEKEND	450	REGULAR WEEK	SUN	-15	NO WIND	1	9_7_rate	75	0	1	0	0	1	1	0	0	0	1	0	0	1	0	0	0	0	0	1	0	0	0	0	1	0	0	0	0	1	1	0	37	2	5	2	0
70	TEMP-1	9	TEMP-19	5	WEEKEND	550	REGULAR WEEK	SUN	-15	NO WIND	1	9_8_rate	70	0	1	0	0	1	1	0	0	0	0	1	0	1	0	0	0	0	0	1	0	0	0	0	1	0	0	0	0	1	1	0	37	2	5	2	0
70	TEMP-1	9	TEMP-19	1	WEEKEND	650	REGULAR WEEK	SUN	-15	NO WIND	1	9_9_rate	70	1	0	0	0	1	1	0	0	0	0	0	1	1	0	0	0	0	0	1	0	0	0	0	1	0	0	0	0	1	1	0	37	2	5	2	0
71	WIND-1	8	VIND-18	10	MIDWEEK	250	REGULAR WEEK	CLOUDY	-10	NO WIND	1	8_1_rate	80	0	0	1	1	0	1	0	1	0	0	0	0	0	0	0	1	0	0	0	1	0	0	0	1	0	0	0	0	1	1	0	35	2	15	2	0
71	WIND-1	8	VIND-18	5	MIDWEEK	350	REGULAR WEEK	CLOUDY	-10	NO WIND	1	8_2_rate	50	0	1	0	1	0	1	0	0	1	0	0	0	0	0	0	1	0	0	0	1	0	0	0	1	0	0	0	0	1	1	0	35	2	15	2	0
71	WIND-1	8	VIND-18	5	MIDWEEK	450	REGULAR WEEK	CLOUDY	-10	NO WIND	1	8_3_rate	50	0	1	0	1	0	1	0	0	0	1	0	0	0	0	0	1	0	0	0	1	0	0	0	1	0	0	0	0	1	1	0	35	2	15	2	0
71	WIND-1	8	VIND-18	1	MIDWEEK	550	REGULAR WEEK	CLOUDY	-10	NO WIND	1	8_4_rate	30	1	0	0	1	0	1	0	0	0	0	1	0	0	0	0	1	0	0	0	1	0	0	0	1	0	0	0	0	1	1	0	35	2	15	2	0
71	WIND-1	8	VIND-18	10	WEEKEND	250	REGULAR WEEK	CLOUDY	-10	NO WIND	1	8_5_rate	80	0	0	1	0	1	1	0	1	0	0	0	0	0	0	0	1	0	0	0	1	0	0	0	1	0	0	0	0	1	1	0	35	2	15	2	0
71	WIND-1	8	VIND-18	10	WEEKEND	350	REGULAR WEEK	CLOUDY	-10	NO WIND	1	8_6_rate	80	0	0	1	0	1	1	0	0	1	0	0	0	0	0	0	1	0	0	0	1	0	0	0	1	0	0	0	0	1	1	0	35	2	15	2	0
71	WIND-1	8	VIND-18	5	WEEKEND	450	REGULAR WEEK	CLOUDY	-10	NO WIND	1	8_7_rate	80	0	1	0	0	1	1	0	0	0	1	0	0	0	0	0	1	0	0	0	1	0	0	0	1	0	0	0	0	1	1	0	35	2	15	2	0
71	WIND-1	8	VIND-18	5	WEEKEND	550	REGULAR WEEK	CLOUDY	-10	NO WIND	1	8_8_rate	40	0	1	0	0	1	1	0	0	0	0	1	0	0	0	0	1	0	0	0	1	0	0	0	1	0	0	0	0	1	1	0	35	2	15	2	0
71	WIND-1	8	VIND-18	1	WEEKEND	650	REGULAR WEEK	CLOUDY	-10	NO WIND	1	8_9_rate	20	1	0	0	0	1	1	0	0	0	0	0	1	0	0	0	1	0	0	0	1	0	0	0	1	0	0	0	0	1	1	0	35	2	15	2	0
71	WIND-1	9	VIND-19	10	MIDWEEK	250	REGULAR WEEK	CLOUDY	-10	FRESH BREEZE	1	9_1_rate	20	0	0	1	1	0	1	0	1	0	0	0	0	0	0	0	1	0	0	0	1	0	0	0	0	0	1	0	0	1	1	0	35	2	15	2	0
71	WIND-1	9	VIND-19	5	MIDWEEK	350	REGULAR WEEK	CLOUDY	-10	FRESH BREEZE	1	9_2_rate	20	0	1	0	1	0	1	0	0	1	0	0	0	0	0	0	1	0	0	0	1	0	0	0	0	0	1	0	0	1	1	0	35	2	15	2	0
71	WIND-1	9	VIND-19	5	MIDWEEK	450	REGULAR WEEK	CLOUDY	-10	FRESH BREEZE	1	9_3_rate	0	0	1	0	1	0	1	0	0	0	1	0	0	0	0	0	1	0	0	0	1	0	0	0	0	0	1	0	0	1	1	0	35	2	15	2	0
71	WIND-1	9	VIND-19	1	MIDWEEK	550	REGULAR WEEK	CLOUDY	-10	FRESH BREEZE	1	9_4_rate	0	1	0	0	1	0	1	0	0	0	0	1	0	0	0	0	1	0	0	0	1	0	0	0	0	0	1	0	0	1	1	0	35	2	15	2	0
71	WIND-1	9	VIND-19	10	WEEKEND	250	REGULAR WEEK	CLOUDY	-10	FRESH BREEZE	1	9_5_rate	20	0	0	1	0	1	1	0	1	0	0	0	0	0	0	0	1	0	0	0	1	0	0	0	0	0	1	0	0	1	1	0	35	2	15	2	0
71	WIND-1	9	VIND-19	10	WEEKEND	350	REGULAR WEEK	CLOUDY	-10	FRESH BREEZE	1	9_6_rate	20	0	0	1	0	1	1	0	0	1	0	0	0	0	0	0	1	0	0	0	1	0	0	0	0	0	1	0	0	1	1	0	35	2	15	2	0
71	WIND-1	9	VIND-19	5	WEEKEND	450	REGULAR WEEK	CLOUDY	-10	FRESH BREEZE	1	9_7_rate	20	0	1	0	0	1	1	0	0	0	1	0	0	0	0	0	1	0	0	0	1	0	0	0	0	0	1	0	0	1	1	0	35	2	15	2	0
71	WIND-1	9	VIND-19	5	WEEKEND	550	REGULAR WEEK	CLOUDY	-10	FRESH BREEZE	1	9_8_rate	0	0	1	0	0	1	1	0	0	0	0	1	0	0	0	0	1	0	0	0	1	0	0	0	0	0	1	0	0	1	1	0	35	2	15	2	0
71	WIND-1	9	VIND-19	1	WEEKEND	650	REGULAR WEEK	CLOUDY	-10	FRESH BREEZE	1	9_9_rate	0	1	0	0	0	1	1	0	0	0	0	0	1	0	0	0	1	0	0	0	1	0	0	0	0	0	1	0	0	1	1	0	35	2	15	2	0
72	TEMP-2	8	TEMP-28	10	MIDWEEK	250	REGULAR WEEK	SUN	5	NO WIND	1	8_1_rate	80	0	0	1	1	0	1	0	1	0	0	0	0	1	0	0	0	0	0	0	0	0	0	1	1	0	0	0	0	1	1	0	35	2	10	5	0
72	TEMP-2	8	TEMP-28	5	MIDWEEK	350	REGULAR WEEK	SUN	5	NO WIND	1	8_2_rate	80	0	1	0	1	0	1	0	0	1	0	0	0	1	0	0	0	0	0	0	0	0	0	1	1	0	0	0	0	1	1	0	35	2	10	5	0
72	TEMP-2	8	TEMP-28	5	MIDWEEK	450	REGULAR WEEK	SUN	5	NO WIND	1	8_3_rate	70	0	1	0	1	0	1	0	0	0	1	0	0	1	0	0	0	0	0	0	0	0	0	1	1	0	0	0	0	1	1	0	35	2	10	5	0
72	TEMP-2	8	TEMP-28	1	MIDWEEK	550	REGULAR WEEK	SUN	5	NO WIND	1	8_4_rate	60	1	0	0	1	0	1	0	0	0	0	1	0	1	0	0	0	0	0	0	0	0	0	1	1	0	0	0	0	1	1	0	35	2	10	5	0
72	TEMP-2	8	TEMP-28	10	WEEKEND	250	REGULAR WEEK	SUN	5	NO WIND	1	8_5_rate	60	0	0	1	0	1	1	0	1	0	0	0	0	1	0	0	0	0	0	0	0	0	0	1	1	0	0	0	0	1	1	0	35	2	10	5	0
72	TEMP-2	8	TEMP-28	10	WEEKEND	350	REGULAR WEEK	SUN	5	NO WIND	1	8_6_rate	55	0	0	1	0	1	1	0	0	1	0	0	0	1	0	0	0	0	0	0	0	0	0	1	1	0	0	0	0	1	1	0	35	2	10	5	0
72	TEMP-2	8	TEMP-28	5	WEEKEND	450	REGULAR WEEK	SUN	5	NO WIND	1	8_7_rate	55	0	1	0	0	1	1	0	0	0	1	0	0	1	0	0	0	0	0	0	0	0	0	1	1	0	0	0	0	1	1	0	35	2	10	5	0
72	TEMP-2	8	TEMP-28	5	WEEKEND	550	REGULAR WEEK	SUN	5	NO WIND	1	8_8_rate	55	0	1	0	0	1	1	0	0	0	0	1	0	1	0	0	0	0	0	0	0	0	0	1	1	0	0	0	0	1	1	0	35	2	10	5	0
72	TEMP-2	8	TEMP-28	1	WEEKEND	650	REGULAR WEEK	SUN	5	NO WIND	1	8_9_rate	20	1	0	0	0	1	1	0	0	0	0	0	1	1	0	0	0	0	0	0	0	0	0	1	1	0	0	0	0	1	1	0	35	2	10	5	0
72	TEMP-2	9	TEMP-29	10	MIDWEEK	250	REGULAR WEEK	SUN	-20	NO WIND	1	9_1_rate	80	0	0	1	1	0	1	0	1	0	0	0	0	1	0	0	0	0	1	0	0	0	0	0	1	0	0	0	0	1	1	0	35	2	10	5	0
72	TEMP-2	9	TEMP-29	5	MIDWEEK	350	REGULAR WEEK	SUN	-20	NO WIND	1	9_2_rate	80	0	1	0	1	0	1	0	0	1	0	0	0	1	0	0	0	0	1	0	0	0	0	0	1	0	0	0	0	1	1	0	35	2	10	5	0
72	TEMP-2	9	TEMP-29	5	MIDWEEK	450	REGULAR WEEK	SUN	-20	NO WIND	1	9_3_rate	70	0	1	0	1	0	1	0	0	0	1	0	0	1	0	0	0	0	1	0	0	0	0	0	1	0	0	0	0	1	1	0	35	2	10	5	0
72	TEMP-2	9	TEMP-29	1	MIDWEEK	550	REGULAR WEEK	SUN	-20	NO WIND	1	9_4_rate	60	1	0	0	1	0	1	0	0	0	0	1	0	1	0	0	0	0	1	0	0	0	0	0	1	0	0	0	0	1	1	0	35	2	10	5	0
72	TEMP-2	9	TEMP-29	10	WEEKEND	250	REGULAR WEEK	SUN	-20	NO WIND	1	9_5_rate	60	0	0	1	0	1	1	0	1	0	0	0	0	1	0	0	0	0	1	0	0	0	0	0	1	0	0	0	0	1	1	0	35	2	10	5	0
72	TEMP-2	9	TEMP-29	10	WEEKEND	350	REGULAR WEEK	SUN	-20	NO WIND	1	9_6_rate	55	0	0	1	0	1	1	0	0	1	0	0	0	1	0	0	0	0	1	0	0	0	0	0	1	0	0	0	0	1	1	0	35	2	10	5	0
72	TEMP-2	9	TEMP-29	5	WEEKEND	450	REGULAR WEEK	SUN	-20	NO WIND	1	9_7_rate	55	0	1	0	0	1	1	0	0	0	1	0	0	1	0	0	0	0	1	0	0	0	0	0	1	0	0	0	0	1	1	0	35	2	10	5	0
72	TEMP-2	9	TEMP-29	5	WEEKEND	550	REGULAR WEEK	SUN	-20	NO WIND	1	9_8_rate	55	0	1	0	0	1	1	0	0	0	0	1	0	1	0	0	0	0	1	0	0	0	0	0	1	0	0	0	0	1	1	0	35	2	10	5	0
72	TEMP-2	9	TEMP-29	1	WEEKEND	650	REGULAR WEEK	SUN	-20	NO WIND	1	9_9_rate	20	1	0	0	0	1	1	0	0	0	0	0	1	1	0	0	0	0	1	0	0	0	0	0	1	0	0	0	0	1	1	0	35	2	10	5	0
73	SNOW-1	8	SNØ-18	10	MIDWEEK	250	REGULAR WEEK	SNOW	0	NO WIND	1	8_1_rate	20	0	0	1	1	0	1	0	1	0	0	0	0	0	0	1	0	0	0	0	0	0	1	0	1	0	0	0	0	1	1	0	36	2	15	5	0
73	SNOW-1	8	SNØ-18	5	MIDWEEK	350	REGULAR WEEK	SNOW	0	NO WIND	1	8_2_rate	20	0	1	0	1	0	1	0	0	1	0	0	0	0	0	1	0	0	0	0	0	0	1	0	1	0	0	0	0	1	1	0	36	2	15	5	0
73	SNOW-1	8	SNØ-18	5	MIDWEEK	450	REGULAR WEEK	SNOW	0	NO WIND	1	8_3_rate	10	0	1	0	1	0	1	0	0	0	1	0	0	0	0	1	0	0	0	0	0	0	1	0	1	0	0	0	0	1	1	0	36	2	15	5	0
73	SNOW-1	8	SNØ-18	1	MIDWEEK	550	REGULAR WEEK	SNOW	0	NO WIND	1	8_4_rate	10	1	0	0	1	0	1	0	0	0	0	1	0	0	0	1	0	0	0	0	0	0	1	0	1	0	0	0	0	1	1	0	36	2	15	5	0
73	SNOW-1	8	SNØ-18	10	WEEKEND	250	REGULAR WEEK	SNOW	0	NO WIND	1	8_5_rate	45	0	0	1	0	1	1	0	1	0	0	0	0	0	0	1	0	0	0	0	0	0	1	0	1	0	0	0	0	1	1	0	36	2	15	5	0
73	SNOW-1	8	SNØ-18	10	WEEKEND	350	REGULAR WEEK	SNOW	0	NO WIND	1	8_6_rate	35	0	0	1	0	1	1	0	0	1	0	0	0	0	0	1	0	0	0	0	0	0	1	0	1	0	0	0	0	1	1	0	36	2	15	5	0
73	SNOW-1	8	SNØ-18	5	WEEKEND	450	REGULAR WEEK	SNOW	0	NO WIND	1	8_7_rate	60	0	1	0	0	1	1	0	0	0	1	0	0	0	0	1	0	0	0	0	0	0	1	0	1	0	0	0	0	1	1	0	36	2	15	5	0
73	SNOW-1	8	SNØ-18	5	WEEKEND	550	REGULAR WEEK	SNOW	0	NO WIND	1	8_8_rate	30	0	1	0	0	1	1	0	0	0	0	1	0	0	0	1	0	0	0	0	0	0	1	0	1	0	0	0	0	1	1	0	36	2	15	5	0
73	SNOW-1	8	SNØ-18	1	WEEKEND	650	REGULAR WEEK	SNOW	0	NO WIND	1	8_9_rate	20	1	0	0	0	1	1	0	0	0	0	0	1	0	0	1	0	0	0	0	0	0	1	0	1	0	0	0	0	1	1	0	36	2	15	5	0
73	SNOW-1	9	SNØ-19	10	MIDWEEK	250	REGULAR WEEK	SNOW	0	GENTLE BREEZE	1	9_1_rate	10	0	0	1	1	0	1	0	1	0	0	0	0	0	0	1	0	0	0	0	0	0	1	0	0	1	0	0	0	1	1	0	36	2	15	5	0
73	SNOW-1	9	SNØ-19	5	MIDWEEK	350	REGULAR WEEK	SNOW	0	GENTLE BREEZE	1	9_2_rate	10	0	1	0	1	0	1	0	0	1	0	0	0	0	0	1	0	0	0	0	0	0	1	0	0	1	0	0	0	1	1	0	36	2	15	5	0
73	SNOW-1	9	SNØ-19	5	MIDWEEK	450	REGULAR WEEK	SNOW	0	GENTLE BREEZE	1	9_3_rate	10	0	1	0	1	0	1	0	0	0	1	0	0	0	0	1	0	0	0	0	0	0	1	0	0	1	0	0	0	1	1	0	36	2	15	5	0
73	SNOW-1	9	SNØ-19	1	MIDWEEK	550	REGULAR WEEK	SNOW	0	GENTLE BREEZE	1	9_4_rate	10	1	0	0	1	0	1	0	0	0	0	1	0	0	0	1	0	0	0	0	0	0	1	0	0	1	0	0	0	1	1	0	36	2	15	5	0
73	SNOW-1	9	SNØ-19	10	WEEKEND	250	REGULAR WEEK	SNOW	0	GENTLE BREEZE	1	9_5_rate	37	0	0	1	0	1	1	0	1	0	0	0	0	0	0	1	0	0	0	0	0	0	1	0	0	1	0	0	0	1	1	0	36	2	15	5	0
73	SNOW-1	9	SNØ-19	10	WEEKEND	350	REGULAR WEEK	SNOW	0	GENTLE BREEZE	1	9_6_rate	30	0	0	1	0	1	1	0	0	1	0	0	0	0	0	1	0	0	0	0	0	0	1	0	0	1	0	0	0	1	1	0	36	2	15	5	0
73	SNOW-1	9	SNØ-19	5	WEEKEND	450	REGULAR WEEK	SNOW	0	GENTLE BREEZE	1	9_7_rate	35	0	1	0	0	1	1	0	0	0	1	0	0	0	0	1	0	0	0	0	0	0	1	0	0	1	0	0	0	1	1	0	36	2	15	5	0
73	SNOW-1	9	SNØ-19	5	WEEKEND	550	REGULAR WEEK	SNOW	0	GENTLE BREEZE	1	9_8_rate	25	0	1	0	0	1	1	0	0	0	0	1	0	0	0	1	0	0	0	0	0	0	1	0	0	1	0	0	0	1	1	0	36	2	15	5	0
73	SNOW-1	9	SNØ-19	1	WEEKEND	650	REGULAR WEEK	SNOW	0	GENTLE BREEZE	1	9_9_rate	10	1	0	0	0	1	1	0	0	0	0	0	1	0	0	1	0	0	0	0	0	0	1	0	0	1	0	0	0	1	1	0	36	2	15	5	0
74	SLOPES-2	8	BAKKER-28	10	MIDWEEK	250	REGULAR WEEK	SUN	-5	NO WIND	1	8_1_rate	20	0	0	1	1	0	1	0	1	0	0	0	0	1	0	0	0	0	0	0	0	1	0	0	1	0	0	0	0	1	1	0	35	2	15	3	0
74	SLOPES-2	8	BAKKER-28	5	MIDWEEK	350	REGULAR WEEK	SUN	-5	NO WIND	1	8_2_rate	20	0	1	0	1	0	1	0	0	1	0	0	0	1	0	0	0	0	0	0	0	1	0	0	1	0	0	0	0	1	1	0	35	2	15	3	0
74	SLOPES-2	8	BAKKER-28	5	MIDWEEK	450	REGULAR WEEK	SUN	-5	NO WIND	1	8_3_rate	10	0	1	0	1	0	1	0	0	0	1	0	0	1	0	0	0	0	0	0	0	1	0	0	1	0	0	0	0	1	1	0	35	2	15	3	0
74	SLOPES-2	8	BAKKER-28	1	MIDWEEK	550	REGULAR WEEK	SUN	-5	NO WIND	1	8_4_rate	0	1	0	0	1	0	1	0	0	0	0	1	0	1	0	0	0	0	0	0	0	1	0	0	1	0	0	0	0	1	1	0	35	2	15	3	0
74	SLOPES-2	8	BAKKER-28	10	WEEKEND	250	REGULAR WEEK	SUN	-5	NO WIND	1	8_5_rate	20	0	0	1	0	1	1	0	1	0	0	0	0	1	0	0	0	0	0	0	0	1	0	0	1	0	0	0	0	1	1	0	35	2	15	3	0
74	SLOPES-2	8	BAKKER-28	10	WEEKEND	350	REGULAR WEEK	SUN	-5	NO WIND	1	8_6_rate	20	0	0	1	0	1	1	0	0	1	0	0	0	1	0	0	0	0	0	0	0	1	0	0	1	0	0	0	0	1	1	0	35	2	15	3	0
74	SLOPES-2	8	BAKKER-28	5	WEEKEND	450	REGULAR WEEK	SUN	-5	NO WIND	1	8_7_rate	10	0	1	0	0	1	1	0	0	0	1	0	0	1	0	0	0	0	0	0	0	1	0	0	1	0	0	0	0	1	1	0	35	2	15	3	0
74	SLOPES-2	8	BAKKER-28	5	WEEKEND	550	REGULAR WEEK	SUN	-5	NO WIND	1	8_8_rate	0	0	1	0	0	1	1	0	0	0	0	1	0	1	0	0	0	0	0	0	0	1	0	0	1	0	0	0	0	1	1	0	35	2	15	3	0
74	SLOPES-2	8	BAKKER-28	1	WEEKEND	650	REGULAR WEEK	SUN	-5	NO WIND	1	8_9_rate	0	1	0	0	0	1	1	0	0	0	0	0	1	1	0	0	0	0	0	0	0	1	0	0	1	0	0	0	0	1	1	0	35	2	15	3	0
74	SLOPES-2	9	BAKKER-29	10	MIDWEEK	250	REGULAR WEEK	SUN	-5	NO WIND	0.75	9_1_rate	20	0	0	1	1	0	1	0	1	0	0	0	0	1	0	0	0	0	0	0	0	1	0	0	1	0	0	0	1	0	1	0	35	2	15	3	0
74	SLOPES-2	9	BAKKER-29	5	MIDWEEK	350	REGULAR WEEK	SUN	-5	NO WIND	0.75	9_2_rate	20	0	1	0	1	0	1	0	0	1	0	0	0	1	0	0	0	0	0	0	0	1	0	0	1	0	0	0	1	0	1	0	35	2	15	3	0
74	SLOPES-2	9	BAKKER-29	5	MIDWEEK	450	REGULAR WEEK	SUN	-5	NO WIND	0.75	9_3_rate	10	0	1	0	1	0	1	0	0	0	1	0	0	1	0	0	0	0	0	0	0	1	0	0	1	0	0	0	1	0	1	0	35	2	15	3	0
74	SLOPES-2	9	BAKKER-29	1	MIDWEEK	550	REGULAR WEEK	SUN	-5	NO WIND	0.75	9_4_rate	0	1	0	0	1	0	1	0	0	0	0	1	0	1	0	0	0	0	0	0	0	1	0	0	1	0	0	0	1	0	1	0	35	2	15	3	0
74	SLOPES-2	9	BAKKER-29	10	WEEKEND	250	REGULAR WEEK	SUN	-5	NO WIND	0.75	9_5_rate	20	0	0	1	0	1	1	0	1	0	0	0	0	1	0	0	0	0	0	0	0	1	0	0	1	0	0	0	1	0	1	0	35	2	15	3	0
74	SLOPES-2	9	BAKKER-29	10	WEEKEND	350	REGULAR WEEK	SUN	-5	NO WIND	0.75	9_6_rate	20	0	0	1	0	1	1	0	0	1	0	0	0	1	0	0	0	0	0	0	0	1	0	0	1	0	0	0	1	0	1	0	35	2	15	3	0
74	SLOPES-2	9	BAKKER-29	5	WEEKEND	450	REGULAR WEEK	SUN	-5	NO WIND	0.75	9_7_rate	10	0	1	0	0	1	1	0	0	0	1	0	0	1	0	0	0	0	0	0	0	1	0	0	1	0	0	0	1	0	1	0	35	2	15	3	0
74	SLOPES-2	9	BAKKER-29	5	WEEKEND	550	REGULAR WEEK	SUN	-5	NO WIND	0.75	9_8_rate	0	0	1	0	0	1	1	0	0	0	0	1	0	1	0	0	0	0	0	0	0	1	0	0	1	0	0	0	1	0	1	0	35	2	15	3	0
74	SLOPES-2	9	BAKKER-29	1	WEEKEND	650	REGULAR WEEK	SUN	-5	NO WIND	0.75	9_9_rate	0	1	0	0	0	1	1	0	0	0	0	0	1	1	0	0	0	0	0	0	0	1	0	0	1	0	0	0	1	0	1	0	35	2	15	3	0
75	TP-1	8	TP-N-18	10	MIDWEEK	250	REGULAR WEEK	SUN	-5	NO WIND	1	8_1_rate	30	0	0	1	1	0	1	0	1	0	0	0	0	1	0	0	0	0	0	0	0	1	0	0	1	0	0	0	0	1	0	1	42	2	6	2	0
75	TP-1	8	TP-N-18	5	MIDWEEK	350	REGULAR WEEK	SUN	-5	NO WIND	1	8_2_rate	40	0	1	0	1	0	1	0	0	1	0	0	0	1	0	0	0	0	0	0	0	1	0	0	1	0	0	0	0	1	0	1	42	2	6	2	0
75	TP-1	8	TP-N-18	5	MIDWEEK	450	REGULAR WEEK	SUN	-5	NO WIND	1	8_3_rate	30	0	1	0	1	0	1	0	0	0	1	0	0	1	0	0	0	0	0	0	0	1	0	0	1	0	0	0	0	1	0	1	42	2	6	2	0
75	TP-1	8	TP-N-18	1	MIDWEEK	550	REGULAR WEEK	SUN	-5	NO WIND	1	8_4_rate	20	1	0	0	1	0	1	0	0	0	0	1	0	1	0	0	0	0	0	0	0	1	0	0	1	0	0	0	0	1	0	1	42	2	6	2	0
75	TP-1	8	TP-N-18	10	WEEKEND	250	REGULAR WEEK	SUN	-5	NO WIND	1	8_5_rate	60	0	0	1	0	1	1	0	1	0	0	0	0	1	0	0	0	0	0	0	0	1	0	0	1	0	0	0	0	1	0	1	42	2	6	2	0
75	TP-1	8	TP-N-18	10	WEEKEND	350	REGULAR WEEK	SUN	-5	NO WIND	1	8_6_rate	50	0	0	1	0	1	1	0	0	1	0	0	0	1	0	0	0	0	0	0	0	1	0	0	1	0	0	0	0	1	0	1	42	2	6	2	0
75	TP-1	8	TP-N-18	5	WEEKEND	450	REGULAR WEEK	SUN	-5	NO WIND	1	8_7_rate	60	0	1	0	0	1	1	0	0	0	1	0	0	1	0	0	0	0	0	0	0	1	0	0	1	0	0	0	0	1	0	1	42	2	6	2	0
75	TP-1	8	TP-N-18	5	WEEKEND	550	REGULAR WEEK	SUN	-5	NO WIND	1	8_8_rate	50	0	1	0	0	1	1	0	0	0	0	1	0	1	0	0	0	0	0	0	0	1	0	0	1	0	0	0	0	1	0	1	42	2	6	2	0
75	TP-1	8	TP-N-18	1	WEEKEND	650	REGULAR WEEK	SUN	-5	NO WIND	1	8_9_rate	20	1	0	0	0	1	1	0	0	0	0	0	1	1	0	0	0	0	0	0	0	1	0	0	1	0	0	0	0	1	0	1	42	2	6	2	0
75	TP-1	9	TP-N-19	10	MIDWEEK	250	VACATION	SUN	-5	NO WIND	1	9_1_rate	50	0	0	1	1	0	0	1	1	0	0	0	0	1	0	0	0	0	0	0	0	1	0	0	1	0	0	0	0	1	0	1	42	2	6	2	0
75	TP-1	9	TP-N-19	5	MIDWEEK	350	VACATION	SUN	-5	NO WIND	1	9_2_rate	70	0	1	0	1	0	0	1	0	1	0	0	0	1	0	0	0	0	0	0	0	1	0	0	1	0	0	0	0	1	0	1	42	2	6	2	0
75	TP-1	9	TP-N-19	5	MIDWEEK	450	VACATION	SUN	-5	NO WIND	1	9_3_rate	60	0	1	0	1	0	0	1	0	0	1	0	0	1	0	0	0	0	0	0	0	1	0	0	1	0	0	0	0	1	0	1	42	2	6	2	0
75	TP-1	9	TP-N-19	1	MIDWEEK	550	VACATION	SUN	-5	NO WIND	1	9_4_rate	60	1	0	0	1	0	0	1	0	0	0	1	0	1	0	0	0	0	0	0	0	1	0	0	1	0	0	0	0	1	0	1	42	2	6	2	0
75	TP-1	9	TP-N-19	10	WEEKEND	250	VACATION	SUN	-5	NO WIND	1	9_5_rate	60	0	0	1	0	1	0	1	1	0	0	0	0	1	0	0	0	0	0	0	0	1	0	0	1	0	0	0	0	1	0	1	42	2	6	2	0
75	TP-1	9	TP-N-19	10	WEEKEND	350	VACATION	SUN	-5	NO WIND	1	9_6_rate	50	0	0	1	0	1	0	1	0	1	0	0	0	1	0	0	0	0	0	0	0	1	0	0	1	0	0	0	0	1	0	1	42	2	6	2	0
75	TP-1	9	TP-N-19	5	WEEKEND	450	VACATION	SUN	-5	NO WIND	1	9_7_rate	80	0	1	0	0	1	0	1	0	0	1	0	0	1	0	0	0	0	0	0	0	1	0	0	1	0	0	0	0	1	0	1	42	2	6	2	0
75	TP-1	9	TP-N-19	5	WEEKEND	550	VACATION	SUN	-5	NO WIND	1	9_8_rate	50	0	1	0	0	1	0	1	0	0	0	1	0	1	0	0	0	0	0	0	0	1	0	0	1	0	0	0	0	1	0	1	42	2	6	2	0
75	TP-1	9	TP-N-19	1	WEEKEND	650	VACATION	SUN	-5	NO WIND	1	9_9_rate	20	1	0	0	0	1	0	1	0	0	0	0	1	1	0	0	0	0	0	0	0	1	0	0	1	0	0	0	0	1	0	1	42	2	6	2	0
76	RAIN-1	8	REGN-18	10	MIDWEEK	250	REGULAR WEEK	RAIN	5	NO WIND	1	8_1_rate	0	0	0	1	1	0	1	0	1	0	0	0	0	0	1	0	0	0	0	0	0	0	0	1	1	0	0	0	0	1	1	0	35	2	6	3	0
76	RAIN-1	8	REGN-18	5	MIDWEEK	350	REGULAR WEEK	RAIN	5	NO WIND	1	8_2_rate	0	0	1	0	1	0	1	0	0	1	0	0	0	0	1	0	0	0	0	0	0	0	0	1	1	0	0	0	0	1	1	0	35	2	6	3	0
76	RAIN-1	8	REGN-18	5	MIDWEEK	450	REGULAR WEEK	RAIN	5	NO WIND	1	8_3_rate	0	0	1	0	1	0	1	0	0	0	1	0	0	0	1	0	0	0	0	0	0	0	0	1	1	0	0	0	0	1	1	0	35	2	6	3	0
76	RAIN-1	8	REGN-18	1	MIDWEEK	550	REGULAR WEEK	RAIN	5	NO WIND	1	8_4_rate	0	1	0	0	1	0	1	0	0	0	0	1	0	0	1	0	0	0	0	0	0	0	0	1	1	0	0	0	0	1	1	0	35	2	6	3	0
76	RAIN-1	8	REGN-18	10	WEEKEND	250	REGULAR WEEK	RAIN	5	NO WIND	1	8_5_rate	0	0	0	1	0	1	1	0	1	0	0	0	0	0	1	0	0	0	0	0	0	0	0	1	1	0	0	0	0	1	1	0	35	2	6	3	0
76	RAIN-1	8	REGN-18	10	WEEKEND	350	REGULAR WEEK	RAIN	5	NO WIND	1	8_6_rate	0	0	0	1	0	1	1	0	0	1	0	0	0	0	1	0	0	0	0	0	0	0	0	1	1	0	0	0	0	1	1	0	35	2	6	3	0
76	RAIN-1	8	REGN-18	5	WEEKEND	450	REGULAR WEEK	RAIN	5	NO WIND	1	8_7_rate	0	0	1	0	0	1	1	0	0	0	1	0	0	0	1	0	0	0	0	0	0	0	0	1	1	0	0	0	0	1	1	0	35	2	6	3	0
76	RAIN-1	8	REGN-18	5	WEEKEND	550	REGULAR WEEK	RAIN	5	NO WIND	1	8_8_rate	0	0	1	0	0	1	1	0	0	0	0	1	0	0	1	0	0	0	0	0	0	0	0	1	1	0	0	0	0	1	1	0	35	2	6	3	0
76	RAIN-1	8	REGN-18	1	WEEKEND	650	REGULAR WEEK	RAIN	5	NO WIND	1	8_9_rate	0	1	0	0	0	1	1	0	0	0	0	0	1	0	1	0	0	0	0	0	0	0	0	1	1	0	0	0	0	1	1	0	35	2	6	3	0
76	RAIN-1	9	REGN-19	10	MIDWEEK	250	REGULAR WEEK	RAIN	5	GENTLE BREEZE	1	9_1_rate	0	0	0	1	1	0	1	0	1	0	0	0	0	0	1	0	0	0	0	0	0	0	0	1	0	1	0	0	0	1	1	0	35	2	6	3	0
76	RAIN-1	9	REGN-19	5	MIDWEEK	350	REGULAR WEEK	RAIN	5	GENTLE BREEZE	1	9_2_rate	0	0	1	0	1	0	1	0	0	1	0	0	0	0	1	0	0	0	0	0	0	0	0	1	0	1	0	0	0	1	1	0	35	2	6	3	0
76	RAIN-1	9	REGN-19	5	MIDWEEK	450	REGULAR WEEK	RAIN	5	GENTLE BREEZE	1	9_3_rate	0	0	1	0	1	0	1	0	0	0	1	0	0	0	1	0	0	0	0	0	0	0	0	1	0	1	0	0	0	1	1	0	35	2	6	3	0
76	RAIN-1	9	REGN-19	1	MIDWEEK	550	REGULAR WEEK	RAIN	5	GENTLE BREEZE	1	9_4_rate	0	1	0	0	1	0	1	0	0	0	0	1	0	0	1	0	0	0	0	0	0	0	0	1	0	1	0	0	0	1	1	0	35	2	6	3	0
76	RAIN-1	9	REGN-19	10	WEEKEND	250	REGULAR WEEK	RAIN	5	GENTLE BREEZE	1	9_5_rate	0	0	0	1	0	1	1	0	1	0	0	0	0	0	1	0	0	0	0	0	0	0	0	1	0	1	0	0	0	1	1	0	35	2	6	3	0
76	RAIN-1	9	REGN-19	10	WEEKEND	350	REGULAR WEEK	RAIN	5	GENTLE BREEZE	1	9_6_rate	0	0	0	1	0	1	1	0	0	1	0	0	0	0	1	0	0	0	0	0	0	0	0	1	0	1	0	0	0	1	1	0	35	2	6	3	0
76	RAIN-1	9	REGN-19	5	WEEKEND	450	REGULAR WEEK	RAIN	5	GENTLE BREEZE	1	9_7_rate	0	0	1	0	0	1	1	0	0	0	1	0	0	0	1	0	0	0	0	0	0	0	0	1	0	1	0	0	0	1	1	0	35	2	6	3	0
76	RAIN-1	9	REGN-19	5	WEEKEND	550	REGULAR WEEK	RAIN	5	GENTLE BREEZE	1	9_8_rate	0	0	1	0	0	1	1	0	0	0	0	1	0	0	1	0	0	0	0	0	0	0	0	1	0	1	0	0	0	1	1	0	35	2	6	3	0
76	RAIN-1	9	REGN-19	1	WEEKEND	650	REGULAR WEEK	RAIN	5	GENTLE BREEZE	1	9_9_rate	0	1	0	0	0	1	1	0	0	0	0	0	1	0	1	0	0	0	0	0	0	0	0	1	0	1	0	0	0	1	1	0	35	2	6	3	0
77	SLOPES-1	8	BAKKER-18	10	MIDWEEK	250	REGULAR WEEK	SUN	-5	NO WIND	1	8_1_rate	50	0	0	1	1	0	1	0	1	0	0	0	0	1	0	0	0	0	0	0	0	1	0	0	1	0	0	0	0	1	1	0	24	0	20	1	0
77	SLOPES-1	8	BAKKER-18	5	MIDWEEK	350	REGULAR WEEK	SUN	-5	NO WIND	1	8_2_rate	90	0	1	0	1	0	1	0	0	1	0	0	0	1	0	0	0	0	0	0	0	1	0	0	1	0	0	0	0	1	1	0	24	0	20	1	0
77	SLOPES-1	8	BAKKER-18	5	MIDWEEK	450	REGULAR WEEK	SUN	-5	NO WIND	1	8_3_rate	50	0	1	0	1	0	1	0	0	0	1	0	0	1	0	0	0	0	0	0	0	1	0	0	1	0	0	0	0	1	1	0	24	0	20	1	0
77	SLOPES-1	8	BAKKER-18	1	MIDWEEK	550	REGULAR WEEK	SUN	-5	NO WIND	1	8_4_rate	80	1	0	0	1	0	1	0	0	0	0	1	0	1	0	0	0	0	0	0	0	1	0	0	1	0	0	0	0	1	1	0	24	0	20	1	0
77	SLOPES-1	8	BAKKER-18	10	WEEKEND	250	REGULAR WEEK	SUN	-5	NO WIND	1	8_5_rate	95	0	0	1	0	1	1	0	1	0	0	0	0	1	0	0	0	0	0	0	0	1	0	0	1	0	0	0	0	1	1	0	24	0	20	1	0
77	SLOPES-1	8	BAKKER-18	10	WEEKEND	350	REGULAR WEEK	SUN	-5	NO WIND	1	8_6_rate	60	0	0	1	0	1	1	0	0	1	0	0	0	1	0	0	0	0	0	0	0	1	0	0	1	0	0	0	0	1	1	0	24	0	20	1	0
77	SLOPES-1	8	BAKKER-18	5	WEEKEND	450	REGULAR WEEK	SUN	-5	NO WIND	1	8_7_rate	60	0	1	0	0	1	1	0	0	0	1	0	0	1	0	0	0	0	0	0	0	1	0	0	1	0	0	0	0	1	1	0	24	0	20	1	0
77	SLOPES-1	8	BAKKER-18	5	WEEKEND	550	REGULAR WEEK	SUN	-5	NO WIND	1	8_8_rate	50	0	1	0	0	1	1	0	0	0	0	1	0	1	0	0	0	0	0	0	0	1	0	0	1	0	0	0	0	1	1	0	24	0	20	1	0
77	SLOPES-1	8	BAKKER-18	1	WEEKEND	650	REGULAR WEEK	SUN	-5	NO WIND	1	8_9_rate	0	1	0	0	0	1	1	0	0	0	0	0	1	1	0	0	0	0	0	0	0	1	0	0	1	0	0	0	0	1	1	0	24	0	20	1	0
77	SLOPES-1	9	BAKKER-19	10	MIDWEEK	250	REGULAR WEEK	SUN	-5	NO WIND	0.5	9_1_rate	50	0	0	1	1	0	1	0	1	0	0	0	0	1	0	0	0	0	0	0	0	1	0	0	1	0	0	1	0	0	1	0	24	0	20	1	0
77	SLOPES-1	9	BAKKER-19	5	MIDWEEK	350	REGULAR WEEK	SUN	-5	NO WIND	0.5	9_2_rate	50	0	1	0	1	0	1	0	0	1	0	0	0	1	0	0	0	0	0	0	0	1	0	0	1	0	0	1	0	0	1	0	24	0	20	1	0
77	SLOPES-1	9	BAKKER-19	5	MIDWEEK	450	REGULAR WEEK	SUN	-5	NO WIND	0.5	9_3_rate	50	0	1	0	1	0	1	0	0	0	1	0	0	1	0	0	0	0	0	0	0	1	0	0	1	0	0	1	0	0	1	0	24	0	20	1	0
77	SLOPES-1	9	BAKKER-19	1	MIDWEEK	550	REGULAR WEEK	SUN	-5	NO WIND	0.5	9_4_rate	50	1	0	0	1	0	1	0	0	0	0	1	0	1	0	0	0	0	0	0	0	1	0	0	1	0	0	1	0	0	1	0	24	0	20	1	0
77	SLOPES-1	9	BAKKER-19	10	WEEKEND	250	REGULAR WEEK	SUN	-5	NO WIND	0.5	9_5_rate	50	0	0	1	0	1	1	0	1	0	0	0	0	1	0	0	0	0	0	0	0	1	0	0	1	0	0	1	0	0	1	0	24	0	20	1	0
77	SLOPES-1	9	BAKKER-19	10	WEEKEND	350	REGULAR WEEK	SUN	-5	NO WIND	0.5	9_6_rate	50	0	0	1	0	1	1	0	0	1	0	0	0	1	0	0	0	0	0	0	0	1	0	0	1	0	0	1	0	0	1	0	24	0	20	1	0
77	SLOPES-1	9	BAKKER-19	5	WEEKEND	450	REGULAR WEEK	SUN	-5	NO WIND	0.5	9_7_rate	50	0	1	0	0	1	1	0	0	0	1	0	0	1	0	0	0	0	0	0	0	1	0	0	1	0	0	1	0	0	1	0	24	0	20	1	0
77	SLOPES-1	9	BAKKER-19	5	WEEKEND	550	REGULAR WEEK	SUN	-5	NO WIND	0.5	9_8_rate	50	0	1	0	0	1	1	0	0	0	0	1	0	1	0	0	0	0	0	0	0	1	0	0	1	0	0	1	0	0	1	0	24	0	20	1	0
77	SLOPES-1	9	BAKKER-19	1	WEEKEND	650	REGULAR WEEK	SUN	-5	NO WIND	0.5	9_9_rate	0	1	0	0	0	1	1	0	0	0	0	0	1	1	0	0	0	0	0	0	0	1	0	0	1	0	0	1	0	0	1	0	24	0	20	1	0
78	WIND-2	8	VIND-28	10	MIDWEEK	250	REGULAR WEEK	FOG	0	NO WIND	1	8_1_rate	10	0	0	1	1	0	1	0	1	0	0	0	0	0	0	0	0	1	0	0	0	0	1	0	1	0	0	0	0	1	1	0	27	0	30	3	0
78	WIND-2	8	VIND-28	5	MIDWEEK	350	REGULAR WEEK	FOG	0	NO WIND	1	8_2_rate	30	0	1	0	1	0	1	0	0	1	0	0	0	0	0	0	0	1	0	0	0	0	1	0	1	0	0	0	0	1	1	0	27	0	30	3	0
78	WIND-2	8	VIND-28	5	MIDWEEK	450	REGULAR WEEK	FOG	0	NO WIND	1	8_3_rate	10	0	1	0	1	0	1	0	0	0	1	0	0	0	0	0	0	1	0	0	0	0	1	0	1	0	0	0	0	1	1	0	27	0	30	3	0
78	WIND-2	8	VIND-28	1	MIDWEEK	550	REGULAR WEEK	FOG	0	NO WIND	1	8_4_rate	0	1	0	0	1	0	1	0	0	0	0	1	0	0	0	0	0	1	0	0	0	0	1	0	1	0	0	0	0	1	1	0	27	0	30	3	0
78	WIND-2	8	VIND-28	10	WEEKEND	250	REGULAR WEEK	FOG	0	NO WIND	1	8_5_rate	40	0	0	1	0	1	1	0	1	0	0	0	0	0	0	0	0	1	0	0	0	0	1	0	1	0	0	0	0	1	1	0	27	0	30	3	0
78	WIND-2	8	VIND-28	10	WEEKEND	350	REGULAR WEEK	FOG	0	NO WIND	1	8_6_rate	20	0	0	1	0	1	1	0	0	1	0	0	0	0	0	0	0	1	0	0	0	0	1	0	1	0	0	0	0	1	1	0	27	0	30	3	0
78	WIND-2	8	VIND-28	5	WEEKEND	450	REGULAR WEEK	FOG	0	NO WIND	1	8_7_rate	0	0	1	0	0	1	1	0	0	0	1	0	0	0	0	0	0	1	0	0	0	0	1	0	1	0	0	0	0	1	1	0	27	0	30	3	0
78	WIND-2	8	VIND-28	5	WEEKEND	550	REGULAR WEEK	FOG	0	NO WIND	1	8_8_rate	0	0	1	0	0	1	1	0	0	0	0	1	0	0	0	0	0	1	0	0	0	0	1	0	1	0	0	0	0	1	1	0	27	0	30	3	0
78	WIND-2	8	VIND-28	1	WEEKEND	650	REGULAR WEEK	FOG	0	NO WIND	1	8_9_rate	0	1	0	0	0	1	1	0	0	0	0	0	1	0	0	0	0	1	0	0	0	0	1	0	1	0	0	0	0	1	1	0	27	0	30	3	0
78	WIND-2	9	VIND-29	10	MIDWEEK	250	REGULAR WEEK	FOG	0	FRESH BREEZE	1	9_1_rate	10	0	0	1	1	0	1	0	1	0	0	0	0	0	0	0	0	1	0	0	0	0	1	0	0	0	1	0	0	1	1	0	27	0	30	3	0
78	WIND-2	9	VIND-29	5	MIDWEEK	350	REGULAR WEEK	FOG	0	FRESH BREEZE	1	9_2_rate	0	0	1	0	1	0	1	0	0	1	0	0	0	0	0	0	0	1	0	0	0	0	1	0	0	0	1	0	0	1	1	0	27	0	30	3	0
78	WIND-2	9	VIND-29	5	MIDWEEK	450	REGULAR WEEK	FOG	0	FRESH BREEZE	1	9_3_rate	0	0	1	0	1	0	1	0	0	0	1	0	0	0	0	0	0	1	0	0	0	0	1	0	0	0	1	0	0	1	1	0	27	0	30	3	0
78	WIND-2	9	VIND-29	1	MIDWEEK	550	REGULAR WEEK	FOG	0	FRESH BREEZE	1	9_4_rate	0	1	0	0	1	0	1	0	0	0	0	1	0	0	0	0	0	1	0	0	0	0	1	0	0	0	1	0	0	1	1	0	27	0	30	3	0
78	WIND-2	9	VIND-29	10	WEEKEND	250	REGULAR WEEK	FOG	0	FRESH BREEZE	1	9_5_rate	10	0	0	1	0	1	1	0	1	0	0	0	0	0	0	0	0	1	0	0	0	0	1	0	0	0	1	0	0	1	1	0	27	0	30	3	0
78	WIND-2	9	VIND-29	10	WEEKEND	350	REGULAR WEEK	FOG	0	FRESH BREEZE	1	9_6_rate	10	0	0	1	0	1	1	0	0	1	0	0	0	0	0	0	0	1	0	0	0	0	1	0	0	0	1	0	0	1	1	0	27	0	30	3	0
78	WIND-2	9	VIND-29	5	WEEKEND	450	REGULAR WEEK	FOG	0	FRESH BREEZE	1	9_7_rate	0	0	1	0	0	1	1	0	0	0	1	0	0	0	0	0	0	1	0	0	0	0	1	0	0	0	1	0	0	1	1	0	27	0	30	3	0
78	WIND-2	9	VIND-29	5	WEEKEND	550	REGULAR WEEK	FOG	0	FRESH BREEZE	1	9_8_rate	0	0	1	0	0	1	1	0	0	0	0	1	0	0	0	0	0	1	0	0	0	0	1	0	0	0	1	0	0	1	1	0	27	0	30	3	0
78	WIND-2	9	VIND-29	1	WEEKEND	650	REGULAR WEEK	FOG	0	FRESH BREEZE	1	9_9_rate	0	1	0	0	0	1	1	0	0	0	0	0	1	0	0	0	0	1	0	0	0	0	1	0	0	0	1	0	0	1	1	0	27	0	30	3	0
79	TEMP-2	8	TEMP-28	10	MIDWEEK	250	REGULAR WEEK	SUN	5	NO WIND	1	8_1_rate	10	0	0	1	1	0	1	0	1	0	0	0	0	1	0	0	0	0	0	0	0	0	0	1	1	0	0	0	0	1	1	0	24	2	5	1	0
79	TEMP-2	8	TEMP-28	5	MIDWEEK	350	REGULAR WEEK	SUN	5	NO WIND	1	8_2_rate	50	0	1	0	1	0	1	0	0	1	0	0	0	1	0	0	0	0	0	0	0	0	0	1	1	0	0	0	0	1	1	0	24	2	5	1	0
79	TEMP-2	8	TEMP-28	5	MIDWEEK	450	REGULAR WEEK	SUN	5	NO WIND	1	8_3_rate	50	0	1	0	1	0	1	0	0	0	1	0	0	1	0	0	0	0	0	0	0	0	0	1	1	0	0	0	0	1	1	0	24	2	5	1	0
79	TEMP-2	8	TEMP-28	1	MIDWEEK	550	REGULAR WEEK	SUN	5	NO WIND	1	8_4_rate	0	1	0	0	1	0	1	0	0	0	0	1	0	1	0	0	0	0	0	0	0	0	0	1	1	0	0	0	0	1	1	0	24	2	5	1	0
79	TEMP-2	8	TEMP-28	10	WEEKEND	250	REGULAR WEEK	SUN	5	NO WIND	1	8_5_rate	70	0	0	1	0	1	1	0	1	0	0	0	0	1	0	0	0	0	0	0	0	0	0	1	1	0	0	0	0	1	1	0	24	2	5	1	0
79	TEMP-2	8	TEMP-28	10	WEEKEND	350	REGULAR WEEK	SUN	5	NO WIND	1	8_6_rate	70	0	0	1	0	1	1	0	0	1	0	0	0	1	0	0	0	0	0	0	0	0	0	1	1	0	0	0	0	1	1	0	24	2	5	1	0
79	TEMP-2	8	TEMP-28	5	WEEKEND	450	REGULAR WEEK	SUN	5	NO WIND	1	8_7_rate	70	0	1	0	0	1	1	0	0	0	1	0	0	1	0	0	0	0	0	0	0	0	0	1	1	0	0	0	0	1	1	0	24	2	5	1	0
79	TEMP-2	8	TEMP-28	5	WEEKEND	550	REGULAR WEEK	SUN	5	NO WIND	1	8_8_rate	50	0	1	0	0	1	1	0	0	0	0	1	0	1	0	0	0	0	0	0	0	0	0	1	1	0	0	0	0	1	1	0	24	2	5	1	0
79	TEMP-2	8	TEMP-28	1	WEEKEND	650	REGULAR WEEK	SUN	5	NO WIND	1	8_9_rate	50	1	0	0	0	1	1	0	0	0	0	0	1	1	0	0	0	0	0	0	0	0	0	1	1	0	0	0	0	1	1	0	24	2	5	1	0
79	TEMP-2	9	TEMP-29	10	MIDWEEK	250	REGULAR WEEK	SUN	-20	NO WIND	1	9_1_rate	50	0	0	1	1	0	1	0	1	0	0	0	0	1	0	0	0	0	1	0	0	0	0	0	1	0	0	0	0	1	1	0	24	2	5	1	0
79	TEMP-2	9	TEMP-29	5	MIDWEEK	350	REGULAR WEEK	SUN	-20	NO WIND	1	9_2_rate	50	0	1	0	1	0	1	0	0	1	0	0	0	1	0	0	0	0	1	0	0	0	0	0	1	0	0	0	0	1	1	0	24	2	5	1	0
79	TEMP-2	9	TEMP-29	5	MIDWEEK	450	REGULAR WEEK	SUN	-20	NO WIND	1	9_3_rate	50	0	1	0	1	0	1	0	0	0	1	0	0	1	0	0	0	0	1	0	0	0	0	0	1	0	0	0	0	1	1	0	24	2	5	1	0
79	TEMP-2	9	TEMP-29	1	MIDWEEK	550	REGULAR WEEK	SUN	-20	NO WIND	1	9_4_rate	0	1	0	0	1	0	1	0	0	0	0	1	0	1	0	0	0	0	1	0	0	0	0	0	1	0	0	0	0	1	1	0	24	2	5	1	0
79	TEMP-2	9	TEMP-29	10	WEEKEND	250	REGULAR WEEK	SUN	-20	NO WIND	1	9_5_rate	80	0	0	1	0	1	1	0	1	0	0	0	0	1	0	0	0	0	1	0	0	0	0	0	1	0	0	0	0	1	1	0	24	2	5	1	0
79	TEMP-2	9	TEMP-29	10	WEEKEND	350	REGULAR WEEK	SUN	-20	NO WIND	1	9_6_rate	80	0	0	1	0	1	1	0	0	1	0	0	0	1	0	0	0	0	1	0	0	0	0	0	1	0	0	0	0	1	1	0	24	2	5	1	0
79	TEMP-2	9	TEMP-29	5	WEEKEND	450	REGULAR WEEK	SUN	-20	NO WIND	1	9_7_rate	70	0	1	0	0	1	1	0	0	0	1	0	0	1	0	0	0	0	1	0	0	0	0	0	1	0	0	0	0	1	1	0	24	2	5	1	0
79	TEMP-2	9	TEMP-29	5	WEEKEND	550	REGULAR WEEK	SUN	-20	NO WIND	1	9_8_rate	50	0	1	0	0	1	1	0	0	0	0	1	0	1	0	0	0	0	1	0	0	0	0	0	1	0	0	0	0	1	1	0	24	2	5	1	0
79	TEMP-2	9	TEMP-29	1	WEEKEND	650	REGULAR WEEK	SUN	-20	NO WIND	1	9_9_rate	50	1	0	0	0	1	1	0	0	0	0	0	1	1	0	0	0	0	1	0	0	0	0	0	1	0	0	0	0	1	1	0	24	2	5	1	0
80	TEMP-1	8	TEMP-18	10	MIDWEEK	250	REGULAR WEEK	SUN	-5	NO WIND	1	8_1_rate	20	0	0	1	1	0	1	0	1	0	0	0	0	1	0	0	0	0	0	0	0	1	0	0	1	0	0	0	0	1	0	1	25	2	2	1	0
80	TEMP-1	8	TEMP-18	5	MIDWEEK	350	REGULAR WEEK	SUN	-5	NO WIND	1	8_2_rate	100	0	1	0	1	0	1	0	0	1	0	0	0	1	0	0	0	0	0	0	0	1	0	0	1	0	0	0	0	1	0	1	25	2	2	1	0
80	TEMP-1	8	TEMP-18	5	MIDWEEK	450	REGULAR WEEK	SUN	-5	NO WIND	1	8_3_rate	90	0	1	0	1	0	1	0	0	0	1	0	0	1	0	0	0	0	0	0	0	1	0	0	1	0	0	0	0	1	0	1	25	2	2	1	0
80	TEMP-1	8	TEMP-18	1	MIDWEEK	550	REGULAR WEEK	SUN	-5	NO WIND	1	8_4_rate	100	1	0	0	1	0	1	0	0	0	0	1	0	1	0	0	0	0	0	0	0	1	0	0	1	0	0	0	0	1	0	1	25	2	2	1	0
80	TEMP-1	8	TEMP-18	10	WEEKEND	250	REGULAR WEEK	SUN	-5	NO WIND	1	8_5_rate	0	0	0	1	0	1	1	0	1	0	0	0	0	1	0	0	0	0	0	0	0	1	0	0	1	0	0	0	0	1	0	1	25	2	2	1	0
80	TEMP-1	8	TEMP-18	10	WEEKEND	350	REGULAR WEEK	SUN	-5	NO WIND	1	8_6_rate	0	0	0	1	0	1	1	0	0	1	0	0	0	1	0	0	0	0	0	0	0	1	0	0	1	0	0	0	0	1	0	1	25	2	2	1	0
80	TEMP-1	8	TEMP-18	5	WEEKEND	450	REGULAR WEEK	SUN	-5	NO WIND	1	8_7_rate	100	0	1	0	0	1	1	0	0	0	1	0	0	1	0	0	0	0	0	0	0	1	0	0	1	0	0	0	0	1	0	1	25	2	2	1	0
80	TEMP-1	8	TEMP-18	5	WEEKEND	550	REGULAR WEEK	SUN	-5	NO WIND	1	8_8_rate	90	0	1	0	0	1	1	0	0	0	0	1	0	1	0	0	0	0	0	0	0	1	0	0	1	0	0	0	0	1	0	1	25	2	2	1	0
80	TEMP-1	8	TEMP-18	1	WEEKEND	650	REGULAR WEEK	SUN	-5	NO WIND	1	8_9_rate	100	1	0	0	0	1	1	0	0	0	0	0	1	1	0	0	0	0	0	0	0	1	0	0	1	0	0	0	0	1	0	1	25	2	2	1	0
80	TEMP-1	9	TEMP-19	10	MIDWEEK	250	REGULAR WEEK	SUN	-15	NO WIND	1	9_1_rate	0	0	0	1	1	0	1	0	1	0	0	0	0	1	0	0	0	0	0	1	0	0	0	0	1	0	0	0	0	1	0	1	25	2	2	1	0
80	TEMP-1	9	TEMP-19	5	MIDWEEK	350	REGULAR WEEK	SUN	-15	NO WIND	1	9_2_rate	0	0	1	0	1	0	1	0	0	1	0	0	0	1	0	0	0	0	0	1	0	0	0	0	1	0	0	0	0	1	0	1	25	2	2	1	0
80	TEMP-1	9	TEMP-19	5	MIDWEEK	450	REGULAR WEEK	SUN	-15	NO WIND	1	9_3_rate	0	0	1	0	1	0	1	0	0	0	1	0	0	1	0	0	0	0	0	1	0	0	0	0	1	0	0	0	0	1	0	1	25	2	2	1	0
80	TEMP-1	9	TEMP-19	1	MIDWEEK	550	REGULAR WEEK	SUN	-15	NO WIND	1	9_4_rate	70	1	0	0	1	0	1	0	0	0	0	1	0	1	0	0	0	0	0	1	0	0	0	0	1	0	0	0	0	1	0	1	25	2	2	1	0
80	TEMP-1	9	TEMP-19	10	WEEKEND	250	REGULAR WEEK	SUN	-15	NO WIND	1	9_5_rate	0	0	0	1	0	1	1	0	1	0	0	0	0	1	0	0	0	0	0	1	0	0	0	0	1	0	0	0	0	1	0	1	25	2	2	1	0
80	TEMP-1	9	TEMP-19	10	WEEKEND	350	REGULAR WEEK	SUN	-15	NO WIND	1	9_6_rate	0	0	0	1	0	1	1	0	0	1	0	0	0	1	0	0	0	0	0	1	0	0	0	0	1	0	0	0	0	1	0	1	25	2	2	1	0
80	TEMP-1	9	TEMP-19	5	WEEKEND	450	REGULAR WEEK	SUN	-15	NO WIND	1	9_7_rate	0	0	1	0	0	1	1	0	0	0	1	0	0	1	0	0	0	0	0	1	0	0	0	0	1	0	0	0	0	1	0	1	25	2	2	1	0
80	TEMP-1	9	TEMP-19	5	WEEKEND	550	REGULAR WEEK	SUN	-15	NO WIND	1	9_8_rate	0	0	1	0	0	1	1	0	0	0	0	1	0	1	0	0	0	0	0	1	0	0	0	0	1	0	0	0	0	1	0	1	25	2	2	1	0
80	TEMP-1	9	TEMP-19	1	WEEKEND	650	REGULAR WEEK	SUN	-15	NO WIND	1	9_9_rate	70	1	0	0	0	1	1	0	0	0	0	0	1	1	0	0	0	0	0	1	0	0	0	0	1	0	0	0	0	1	0	1	25	2	2	1	0
81	TP-1	8	TP-N-18	10	MIDWEEK	250	REGULAR WEEK	SUN	-5	NO WIND	1	8_1_rate	70	0	0	1	1	0	1	0	1	0	0	0	0	1	0	0	0	0	0	0	0	1	0	0	1	0	0	0	0	1	0	1	40	2	2	0	0
81	TP-1	8	TP-N-18	5	MIDWEEK	350	REGULAR WEEK	SUN	-5	NO WIND	1	8_2_rate	70	0	1	0	1	0	1	0	0	1	0	0	0	1	0	0	0	0	0	0	0	1	0	0	1	0	0	0	0	1	0	1	40	2	2	0	0
81	TP-1	8	TP-N-18	5	MIDWEEK	450	REGULAR WEEK	SUN	-5	NO WIND	1	8_3_rate	50	0	1	0	1	0	1	0	0	0	1	0	0	1	0	0	0	0	0	0	0	1	0	0	1	0	0	0	0	1	0	1	40	2	2	0	0
81	TP-1	8	TP-N-18	1	MIDWEEK	550	REGULAR WEEK	SUN	-5	NO WIND	1	8_4_rate	50	1	0	0	1	0	1	0	0	0	0	1	0	1	0	0	0	0	0	0	0	1	0	0	1	0	0	0	0	1	0	1	40	2	2	0	0
81	TP-1	8	TP-N-18	10	WEEKEND	250	REGULAR WEEK	SUN	-5	NO WIND	1	8_5_rate	100	0	0	1	0	1	1	0	1	0	0	0	0	1	0	0	0	0	0	0	0	1	0	0	1	0	0	0	0	1	0	1	40	2	2	0	0
81	TP-1	8	TP-N-18	10	WEEKEND	350	REGULAR WEEK	SUN	-5	NO WIND	1	8_6_rate	80	0	0	1	0	1	1	0	0	1	0	0	0	1	0	0	0	0	0	0	0	1	0	0	1	0	0	0	0	1	0	1	40	2	2	0	0
81	TP-1	8	TP-N-18	5	WEEKEND	450	REGULAR WEEK	SUN	-5	NO WIND	1	8_7_rate	70	0	1	0	0	1	1	0	0	0	1	0	0	1	0	0	0	0	0	0	0	1	0	0	1	0	0	0	0	1	0	1	40	2	2	0	0
81	TP-1	8	TP-N-18	5	WEEKEND	550	REGULAR WEEK	SUN	-5	NO WIND	1	8_8_rate	50	0	1	0	0	1	1	0	0	0	0	1	0	1	0	0	0	0	0	0	0	1	0	0	1	0	0	0	0	1	0	1	40	2	2	0	0
81	TP-1	8	TP-N-18	1	WEEKEND	650	REGULAR WEEK	SUN	-5	NO WIND	1	8_9_rate	30	1	0	0	0	1	1	0	0	0	0	0	1	1	0	0	0	0	0	0	0	1	0	0	1	0	0	0	0	1	0	1	40	2	2	0	0
81	TP-1	9	TP-N-19	10	MIDWEEK	250	VACATION	SUN	-5	NO WIND	1	9_1_rate	80	0	0	1	1	0	0	1	1	0	0	0	0	1	0	0	0	0	0	0	0	1	0	0	1	0	0	0	0	1	0	1	40	2	2	0	0
81	TP-1	9	TP-N-19	5	MIDWEEK	350	VACATION	SUN	-5	NO WIND	1	9_2_rate	80	0	1	0	1	0	0	1	0	1	0	0	0	1	0	0	0	0	0	0	0	1	0	0	1	0	0	0	0	1	0	1	40	2	2	0	0
81	TP-1	9	TP-N-19	5	MIDWEEK	450	VACATION	SUN	-5	NO WIND	1	9_3_rate	70	0	1	0	1	0	0	1	0	0	1	0	0	1	0	0	0	0	0	0	0	1	0	0	1	0	0	0	0	1	0	1	40	2	2	0	0
81	TP-1	9	TP-N-19	1	MIDWEEK	550	VACATION	SUN	-5	NO WIND	1	9_4_rate	70	1	0	0	1	0	0	1	0	0	0	1	0	1	0	0	0	0	0	0	0	1	0	0	1	0	0	0	0	1	0	1	40	2	2	0	0
81	TP-1	9	TP-N-19	10	WEEKEND	250	VACATION	SUN	-5	NO WIND	1	9_5_rate	90	0	0	1	0	1	0	1	1	0	0	0	0	1	0	0	0	0	0	0	0	1	0	0	1	0	0	0	0	1	0	1	40	2	2	0	0
81	TP-1	9	TP-N-19	10	WEEKEND	350	VACATION	SUN	-5	NO WIND	1	9_6_rate	90	0	0	1	0	1	0	1	0	1	0	0	0	1	0	0	0	0	0	0	0	1	0	0	1	0	0	0	0	1	0	1	40	2	2	0	0
81	TP-1	9	TP-N-19	5	WEEKEND	450	VACATION	SUN	-5	NO WIND	1	9_7_rate	80	0	1	0	0	1	0	1	0	0	1	0	0	1	0	0	0	0	0	0	0	1	0	0	1	0	0	0	0	1	0	1	40	2	2	0	0
81	TP-1	9	TP-N-19	5	WEEKEND	550	VACATION	SUN	-5	NO WIND	1	9_8_rate	60	0	1	0	0	1	0	1	0	0	0	1	0	1	0	0	0	0	0	0	0	1	0	0	1	0	0	0	0	1	0	1	40	2	2	0	0
81	TP-1	9	TP-N-19	1	WEEKEND	650	VACATION	SUN	-5	NO WIND	1	9_9_rate	40	1	0	0	0	1	0	1	0	0	0	0	1	1	0	0	0	0	0	0	0	1	0	0	1	0	0	0	0	1	0	1	40	2	2	0	0
82	SNOW-2	8	SNØ-28	10	MIDWEEK	250	REGULAR WEEK	SNOW	-15	NO WIND	1	8_1_rate	10	0	0	1	1	0	1	0	1	0	0	0	0	0	0	1	0	0	0	1	0	0	0	0	1	0	0	0	0	1	1	0	29	2	1	1	0
82	SNOW-2	8	SNØ-28	5	MIDWEEK	350	REGULAR WEEK	SNOW	-15	NO WIND	1	8_2_rate	10	0	1	0	1	0	1	0	0	1	0	0	0	0	0	1	0	0	0	1	0	0	0	0	1	0	0	0	0	1	1	0	29	2	1	1	0
82	SNOW-2	8	SNØ-28	5	MIDWEEK	450	REGULAR WEEK	SNOW	-15	NO WIND	1	8_3_rate	10	0	1	0	1	0	1	0	0	0	1	0	0	0	0	1	0	0	0	1	0	0	0	0	1	0	0	0	0	1	1	0	29	2	1	1	0
82	SNOW-2	8	SNØ-28	1	MIDWEEK	550	REGULAR WEEK	SNOW	-15	NO WIND	1	8_4_rate	10	1	0	0	1	0	1	0	0	0	0	1	0	0	0	1	0	0	0	1	0	0	0	0	1	0	0	0	0	1	1	0	29	2	1	1	0
82	SNOW-2	8	SNØ-28	10	WEEKEND	250	REGULAR WEEK	SNOW	-15	NO WIND	1	8_5_rate	80	0	0	1	0	1	1	0	1	0	0	0	0	0	0	1	0	0	0	1	0	0	0	0	1	0	0	0	0	1	1	0	29	2	1	1	0
82	SNOW-2	8	SNØ-28	10	WEEKEND	350	REGULAR WEEK	SNOW	-15	NO WIND	1	8_6_rate	80	0	0	1	0	1	1	0	0	1	0	0	0	0	0	1	0	0	0	1	0	0	0	0	1	0	0	0	0	1	1	0	29	2	1	1	0
82	SNOW-2	8	SNØ-28	5	WEEKEND	450	REGULAR WEEK	SNOW	-15	NO WIND	1	8_7_rate	80	0	1	0	0	1	1	0	0	0	1	0	0	0	0	1	0	0	0	1	0	0	0	0	1	0	0	0	0	1	1	0	29	2	1	1	0
82	SNOW-2	8	SNØ-28	5	WEEKEND	550	REGULAR WEEK	SNOW	-15	NO WIND	1	8_8_rate	80	0	1	0	0	1	1	0	0	0	0	1	0	0	0	1	0	0	0	1	0	0	0	0	1	0	0	0	0	1	1	0	29	2	1	1	0
82	SNOW-2	8	SNØ-28	1	WEEKEND	650	REGULAR WEEK	SNOW	-15	NO WIND	1	8_9_rate	80	1	0	0	0	1	1	0	0	0	0	0	1	0	0	1	0	0	0	1	0	0	0	0	1	0	0	0	0	1	1	0	29	2	1	1	0
82	SNOW-2	9	SNØ-29	10	MIDWEEK	250	REGULAR WEEK	SNOW	-15	GENTLE BREEZE	1	9_1_rate	10	0	0	1	1	0	1	0	1	0	0	0	0	0	0	1	0	0	0	1	0	0	0	0	0	1	0	0	0	1	1	0	29	2	1	1	0
82	SNOW-2	9	SNØ-29	5	MIDWEEK	350	REGULAR WEEK	SNOW	-15	GENTLE BREEZE	1	9_2_rate	10	0	1	0	1	0	1	0	0	1	0	0	0	0	0	1	0	0	0	1	0	0	0	0	0	1	0	0	0	1	1	0	29	2	1	1	0
82	SNOW-2	9	SNØ-29	5	MIDWEEK	450	REGULAR WEEK	SNOW	-15	GENTLE BREEZE	1	9_3_rate	10	0	1	0	1	0	1	0	0	0	1	0	0	0	0	1	0	0	0	1	0	0	0	0	0	1	0	0	0	1	1	0	29	2	1	1	0
82	SNOW-2	9	SNØ-29	1	MIDWEEK	550	REGULAR WEEK	SNOW	-15	GENTLE BREEZE	1	9_4_rate	10	1	0	0	1	0	1	0	0	0	0	1	0	0	0	1	0	0	0	1	0	0	0	0	0	1	0	0	0	1	1	0	29	2	1	1	0
82	SNOW-2	9	SNØ-29	10	WEEKEND	250	REGULAR WEEK	SNOW	-15	GENTLE BREEZE	1	9_5_rate	10	0	0	1	0	1	1	0	1	0	0	0	0	0	0	1	0	0	0	1	0	0	0	0	0	1	0	0	0	1	1	0	29	2	1	1	0
82	SNOW-2	9	SNØ-29	10	WEEKEND	350	REGULAR WEEK	SNOW	-15	GENTLE BREEZE	1	9_6_rate	10	0	0	1	0	1	1	0	0	1	0	0	0	0	0	1	0	0	0	1	0	0	0	0	0	1	0	0	0	1	1	0	29	2	1	1	0
82	SNOW-2	9	SNØ-29	5	WEEKEND	450	REGULAR WEEK	SNOW	-15	GENTLE BREEZE	1	9_7_rate	10	0	1	0	0	1	1	0	0	0	1	0	0	0	0	1	0	0	0	1	0	0	0	0	0	1	0	0	0	1	1	0	29	2	1	1	0
82	SNOW-2	9	SNØ-29	5	WEEKEND	550	REGULAR WEEK	SNOW	-15	GENTLE BREEZE	1	9_8_rate	10	0	1	0	0	1	1	0	0	0	0	1	0	0	0	1	0	0	0	1	0	0	0	0	0	1	0	0	0	1	1	0	29	2	1	1	0
82	SNOW-2	9	SNØ-29	1	WEEKEND	650	REGULAR WEEK	SNOW	-15	GENTLE BREEZE	1	9_9_rate	10	1	0	0	0	1	1	0	0	0	0	0	1	0	0	1	0	0	0	1	0	0	0	0	0	1	0	0	0	1	1	0	29	2	1	1	0
83	WIND-1	8	VIND-18	10	MIDWEEK	250	REGULAR WEEK	CLOUDY	-10	NO WIND	1	8_1_rate	100	0	0	1	1	0	1	0	1	0	0	0	0	0	0	0	1	0	0	0	1	0	0	0	1	0	0	0	0	1	1	0	54	1	1	0	1
83	WIND-1	8	VIND-18	5	MIDWEEK	350	REGULAR WEEK	CLOUDY	-10	NO WIND	1	8_2_rate	100	0	1	0	1	0	1	0	0	1	0	0	0	0	0	0	1	0	0	0	1	0	0	0	1	0	0	0	0	1	1	0	54	1	1	0	1
83	WIND-1	8	VIND-18	5	MIDWEEK	450	REGULAR WEEK	CLOUDY	-10	NO WIND	1	8_3_rate	100	0	1	0	1	0	1	0	0	0	1	0	0	0	0	0	1	0	0	0	1	0	0	0	1	0	0	0	0	1	1	0	54	1	1	0	1
83	WIND-1	8	VIND-18	1	MIDWEEK	550	REGULAR WEEK	CLOUDY	-10	NO WIND	1	8_4_rate	100	1	0	0	1	0	1	0	0	0	0	1	0	0	0	0	1	0	0	0	1	0	0	0	1	0	0	0	0	1	1	0	54	1	1	0	1
83	WIND-1	8	VIND-18	10	WEEKEND	250	REGULAR WEEK	CLOUDY	-10	NO WIND	1	8_5_rate	100	0	0	1	0	1	1	0	1	0	0	0	0	0	0	0	1	0	0	0	1	0	0	0	1	0	0	0	0	1	1	0	54	1	1	0	1
83	WIND-1	8	VIND-18	10	WEEKEND	350	REGULAR WEEK	CLOUDY	-10	NO WIND	1	8_6_rate	100	0	0	1	0	1	1	0	0	1	0	0	0	0	0	0	1	0	0	0	1	0	0	0	1	0	0	0	0	1	1	0	54	1	1	0	1
83	WIND-1	8	VIND-18	5	WEEKEND	450	REGULAR WEEK	CLOUDY	-10	NO WIND	1	8_7_rate	100	0	1	0	0	1	1	0	0	0	1	0	0	0	0	0	1	0	0	0	1	0	0	0	1	0	0	0	0	1	1	0	54	1	1	0	1
83	WIND-1	8	VIND-18	5	WEEKEND	550	REGULAR WEEK	CLOUDY	-10	NO WIND	1	8_8_rate	100	0	1	0	0	1	1	0	0	0	0	1	0	0	0	0	1	0	0	0	1	0	0	0	1	0	0	0	0	1	1	0	54	1	1	0	1
83	WIND-1	8	VIND-18	1	WEEKEND	650	REGULAR WEEK	CLOUDY	-10	NO WIND	1	8_9_rate	100	1	0	0	0	1	1	0	0	0	0	0	1	0	0	0	1	0	0	0	1	0	0	0	1	0	0	0	0	1	1	0	54	1	1	0	1
83	WIND-1	9	VIND-19	10	MIDWEEK	250	REGULAR WEEK	CLOUDY	-10	FRESH BREEZE	1	9_1_rate	100	0	0	1	1	0	1	0	1	0	0	0	0	0	0	0	1	0	0	0	1	0	0	0	0	0	1	0	0	1	1	0	54	1	1	0	1
83	WIND-1	9	VIND-19	5	MIDWEEK	350	REGULAR WEEK	CLOUDY	-10	FRESH BREEZE	1	9_2_rate	100	0	1	0	1	0	1	0	0	1	0	0	0	0	0	0	1	0	0	0	1	0	0	0	0	0	1	0	0	1	1	0	54	1	1	0	1
83	WIND-1	9	VIND-19	5	MIDWEEK	450	REGULAR WEEK	CLOUDY	-10	FRESH BREEZE	1	9_3_rate	100	0	1	0	1	0	1	0	0	0	1	0	0	0	0	0	1	0	0	0	1	0	0	0	0	0	1	0	0	1	1	0	54	1	1	0	1
83	WIND-1	9	VIND-19	1	MIDWEEK	550	REGULAR WEEK	CLOUDY	-10	FRESH BREEZE	1	9_4_rate	100	1	0	0	1	0	1	0	0	0	0	1	0	0	0	0	1	0	0	0	1	0	0	0	0	0	1	0	0	1	1	0	54	1	1	0	1
83	WIND-1	9	VIND-19	10	WEEKEND	250	REGULAR WEEK	CLOUDY	-10	FRESH BREEZE	1	9_5_rate	100	0	0	1	0	1	1	0	1	0	0	0	0	0	0	0	1	0	0	0	1	0	0	0	0	0	1	0	0	1	1	0	54	1	1	0	1
83	WIND-1	9	VIND-19	10	WEEKEND	350	REGULAR WEEK	CLOUDY	-10	FRESH BREEZE	1	9_6_rate	100	0	0	1	0	1	1	0	0	1	0	0	0	0	0	0	1	0	0	0	1	0	0	0	0	0	1	0	0	1	1	0	54	1	1	0	1
83	WIND-1	9	VIND-19	5	WEEKEND	450	REGULAR WEEK	CLOUDY	-10	FRESH BREEZE	1	9_7_rate	100	0	1	0	0	1	1	0	0	0	1	0	0	0	0	0	1	0	0	0	1	0	0	0	0	0	1	0	0	1	1	0	54	1	1	0	1
83	WIND-1	9	VIND-19	5	WEEKEND	550	REGULAR WEEK	CLOUDY	-10	FRESH BREEZE	1	9_8_rate	100	0	1	0	0	1	1	0	0	0	0	1	0	0	0	0	1	0	0	0	1	0	0	0	0	0	1	0	0	1	1	0	54	1	1	0	1
83	WIND-1	9	VIND-19	1	WEEKEND	650	REGULAR WEEK	CLOUDY	-10	FRESH BREEZE	1	9_9_rate	100	1	0	0	0	1	1	0	0	0	0	0	1	0	0	0	1	0	0	0	1	0	0	0	0	0	1	0	0	1	1	0	54	1	1	0	1
84	SNOW-1	8	SNØ-18	10	MIDWEEK	250	REGULAR WEEK	SNOW	0	NO WIND	1	8_1_rate	47	0	0	1	1	0	1	0	1	0	0	0	0	0	0	1	0	0	0	0	0	0	1	0	1	0	0	0	0	1	0	1	24	4	8	2	0
84	SNOW-1	8	SNØ-18	5	MIDWEEK	350	REGULAR WEEK	SNOW	0	NO WIND	1	8_2_rate	78	0	1	0	1	0	1	0	0	1	0	0	0	0	0	1	0	0	0	0	0	0	1	0	1	0	0	0	0	1	0	1	24	4	8	2	0
84	SNOW-1	8	SNØ-18	5	MIDWEEK	450	REGULAR WEEK	SNOW	0	NO WIND	1	8_3_rate	27	0	1	0	1	0	1	0	0	0	1	0	0	0	0	1	0	0	0	0	0	0	1	0	1	0	0	0	0	1	0	1	24	4	8	2	0
84	SNOW-1	8	SNØ-18	1	MIDWEEK	550	REGULAR WEEK	SNOW	0	NO WIND	1	8_4_rate	65	1	0	0	1	0	1	0	0	0	0	1	0	0	0	1	0	0	0	0	0	0	1	0	1	0	0	0	0	1	0	1	24	4	8	2	0
84	SNOW-1	8	SNØ-18	10	WEEKEND	250	REGULAR WEEK	SNOW	0	NO WIND	1	8_5_rate	78	0	0	1	0	1	1	0	1	0	0	0	0	0	0	1	0	0	0	0	0	0	1	0	1	0	0	0	0	1	0	1	24	4	8	2	0
84	SNOW-1	8	SNØ-18	10	WEEKEND	350	REGULAR WEEK	SNOW	0	NO WIND	1	8_6_rate	63	0	0	1	0	1	1	0	0	1	0	0	0	0	0	1	0	0	0	0	0	0	1	0	1	0	0	0	0	1	0	1	24	4	8	2	0
84	SNOW-1	8	SNØ-18	5	WEEKEND	450	REGULAR WEEK	SNOW	0	NO WIND	1	8_7_rate	50	0	1	0	0	1	1	0	0	0	1	0	0	0	0	1	0	0	0	0	0	0	1	0	1	0	0	0	0	1	0	1	24	4	8	2	0
84	SNOW-1	8	SNØ-18	5	WEEKEND	550	REGULAR WEEK	SNOW	0	NO WIND	1	8_8_rate	50	0	1	0	0	1	1	0	0	0	0	1	0	0	0	1	0	0	0	0	0	0	1	0	1	0	0	0	0	1	0	1	24	4	8	2	0
84	SNOW-1	8	SNØ-18	1	WEEKEND	650	REGULAR WEEK	SNOW	0	NO WIND	1	8_9_rate	13	1	0	0	0	1	1	0	0	0	0	0	1	0	0	1	0	0	0	0	0	0	1	0	1	0	0	0	0	1	0	1	24	4	8	2	0
84	SNOW-1	9	SNØ-19	10	MIDWEEK	250	REGULAR WEEK	SNOW	0	GENTLE BREEZE	1	9_1_rate	30	0	0	1	1	0	1	0	1	0	0	0	0	0	0	1	0	0	0	0	0	0	1	0	0	1	0	0	0	1	0	1	24	4	8	2	0
84	SNOW-1	9	SNØ-19	5	MIDWEEK	350	REGULAR WEEK	SNOW	0	GENTLE BREEZE	1	9_2_rate	40	0	1	0	1	0	1	0	0	1	0	0	0	0	0	1	0	0	0	0	0	0	1	0	0	1	0	0	0	1	0	1	24	4	8	2	0
84	SNOW-1	9	SNØ-19	5	MIDWEEK	450	REGULAR WEEK	SNOW	0	GENTLE BREEZE	1	9_3_rate	30	0	1	0	1	0	1	0	0	0	1	0	0	0	0	1	0	0	0	0	0	0	1	0	0	1	0	0	0	1	0	1	24	4	8	2	0
84	SNOW-1	9	SNØ-19	1	MIDWEEK	550	REGULAR WEEK	SNOW	0	GENTLE BREEZE	1	9_4_rate	50	1	0	0	1	0	1	0	0	0	0	1	0	0	0	1	0	0	0	0	0	0	1	0	0	1	0	0	0	1	0	1	24	4	8	2	0
84	SNOW-1	9	SNØ-19	10	WEEKEND	250	REGULAR WEEK	SNOW	0	GENTLE BREEZE	1	9_5_rate	68	0	0	1	0	1	1	0	1	0	0	0	0	0	0	1	0	0	0	0	0	0	1	0	0	1	0	0	0	1	0	1	24	4	8	2	0
84	SNOW-1	9	SNØ-19	10	WEEKEND	350	REGULAR WEEK	SNOW	0	GENTLE BREEZE	1	9_6_rate	52	0	0	1	0	1	1	0	0	1	0	0	0	0	0	1	0	0	0	0	0	0	1	0	0	1	0	0	0	1	0	1	24	4	8	2	0
84	SNOW-1	9	SNØ-19	5	WEEKEND	450	REGULAR WEEK	SNOW	0	GENTLE BREEZE	1	9_7_rate	67	0	1	0	0	1	1	0	0	0	1	0	0	0	0	1	0	0	0	0	0	0	1	0	0	1	0	0	0	1	0	1	24	4	8	2	0
84	SNOW-1	9	SNØ-19	5	WEEKEND	550	REGULAR WEEK	SNOW	0	GENTLE BREEZE	1	9_8_rate	45	0	1	0	0	1	1	0	0	0	0	1	0	0	0	1	0	0	0	0	0	0	1	0	0	1	0	0	0	1	0	1	24	4	8	2	0
84	SNOW-1	9	SNØ-19	1	WEEKEND	650	REGULAR WEEK	SNOW	0	GENTLE BREEZE	1	9_9_rate	14	1	0	0	0	1	1	0	0	0	0	0	1	0	0	1	0	0	0	0	0	0	1	0	0	1	0	0	0	1	0	1	24	4	8	2	0
85	RAIN-1	8	REGN-18	10	MIDWEEK	250	REGULAR WEEK	RAIN	5	NO WIND	1	8_1_rate	50	0	0	1	1	0	1	0	1	0	0	0	0	0	1	0	0	0	0	0	0	0	0	1	1	0	0	0	0	1	1	0	46	1	30	30	0
85	RAIN-1	8	REGN-18	5	MIDWEEK	350	REGULAR WEEK	RAIN	5	NO WIND	1	8_2_rate	50	0	1	0	1	0	1	0	0	1	0	0	0	0	1	0	0	0	0	0	0	0	0	1	1	0	0	0	0	1	1	0	46	1	30	30	0
85	RAIN-1	8	REGN-18	5	MIDWEEK	450	REGULAR WEEK	RAIN	5	NO WIND	1	8_3_rate	50	0	1	0	1	0	1	0	0	0	1	0	0	0	1	0	0	0	0	0	0	0	0	1	1	0	0	0	0	1	1	0	46	1	30	30	0
85	RAIN-1	8	REGN-18	1	MIDWEEK	550	REGULAR WEEK	RAIN	5	NO WIND	1	8_4_rate	50	1	0	0	1	0	1	0	0	0	0	1	0	0	1	0	0	0	0	0	0	0	0	1	1	0	0	0	0	1	1	0	46	1	30	30	0
85	RAIN-1	8	REGN-18	10	WEEKEND	250	REGULAR WEEK	RAIN	5	NO WIND	1	8_5_rate	100	0	0	1	0	1	1	0	1	0	0	0	0	0	1	0	0	0	0	0	0	0	0	1	1	0	0	0	0	1	1	0	46	1	30	30	0
85	RAIN-1	8	REGN-18	10	WEEKEND	350	REGULAR WEEK	RAIN	5	NO WIND	1	8_6_rate	100	0	0	1	0	1	1	0	0	1	0	0	0	0	1	0	0	0	0	0	0	0	0	1	1	0	0	0	0	1	1	0	46	1	30	30	0
85	RAIN-1	8	REGN-18	5	WEEKEND	450	REGULAR WEEK	RAIN	5	NO WIND	1	8_7_rate	100	0	1	0	0	1	1	0	0	0	1	0	0	0	1	0	0	0	0	0	0	0	0	1	1	0	0	0	0	1	1	0	46	1	30	30	0
85	RAIN-1	8	REGN-18	5	WEEKEND	550	REGULAR WEEK	RAIN	5	NO WIND	1	8_8_rate	100	0	1	0	0	1	1	0	0	0	0	1	0	0	1	0	0	0	0	0	0	0	0	1	1	0	0	0	0	1	1	0	46	1	30	30	0
85	RAIN-1	8	REGN-18	1	WEEKEND	650	REGULAR WEEK	RAIN	5	NO WIND	1	8_9_rate	100	1	0	0	0	1	1	0	0	0	0	0	1	0	1	0	0	0	0	0	0	0	0	1	1	0	0	0	0	1	1	0	46	1	30	30	0
85	RAIN-1	9	REGN-19	10	MIDWEEK	250	REGULAR WEEK	RAIN	5	GENTLE BREEZE	1	9_1_rate	50	0	0	1	1	0	1	0	1	0	0	0	0	0	1	0	0	0	0	0	0	0	0	1	0	1	0	0	0	1	1	0	46	1	30	30	0
85	RAIN-1	9	REGN-19	5	MIDWEEK	350	REGULAR WEEK	RAIN	5	GENTLE BREEZE	1	9_2_rate	50	0	1	0	1	0	1	0	0	1	0	0	0	0	1	0	0	0	0	0	0	0	0	1	0	1	0	0	0	1	1	0	46	1	30	30	0
85	RAIN-1	9	REGN-19	5	MIDWEEK	450	REGULAR WEEK	RAIN	5	GENTLE BREEZE	1	9_3_rate	50	0	1	0	1	0	1	0	0	0	1	0	0	0	1	0	0	0	0	0	0	0	0	1	0	1	0	0	0	1	1	0	46	1	30	30	0
85	RAIN-1	9	REGN-19	1	MIDWEEK	550	REGULAR WEEK	RAIN	5	GENTLE BREEZE	1	9_4_rate	50	1	0	0	1	0	1	0	0	0	0	1	0	0	1	0	0	0	0	0	0	0	0	1	0	1	0	0	0	1	1	0	46	1	30	30	0
85	RAIN-1	9	REGN-19	10	WEEKEND	250	REGULAR WEEK	RAIN	5	GENTLE BREEZE	1	9_5_rate	100	0	0	1	0	1	1	0	1	0	0	0	0	0	1	0	0	0	0	0	0	0	0	1	0	1	0	0	0	1	1	0	46	1	30	30	0
85	RAIN-1	9	REGN-19	10	WEEKEND	350	REGULAR WEEK	RAIN	5	GENTLE BREEZE	1	9_6_rate	100	0	0	1	0	1	1	0	0	1	0	0	0	0	1	0	0	0	0	0	0	0	0	1	0	1	0	0	0	1	1	0	46	1	30	30	0
85	RAIN-1	9	REGN-19	5	WEEKEND	450	REGULAR WEEK	RAIN	5	GENTLE BREEZE	1	9_7_rate	100	0	1	0	0	1	1	0	0	0	1	0	0	0	1	0	0	0	0	0	0	0	0	1	0	1	0	0	0	1	1	0	46	1	30	30	0
85	RAIN-1	9	REGN-19	5	WEEKEND	550	REGULAR WEEK	RAIN	5	GENTLE BREEZE	1	9_8_rate	100	0	1	0	0	1	1	0	0	0	0	1	0	0	1	0	0	0	0	0	0	0	0	1	0	1	0	0	0	1	1	0	46	1	30	30	0
85	RAIN-1	9	REGN-19	1	WEEKEND	650	REGULAR WEEK	RAIN	5	GENTLE BREEZE	1	9_9_rate	100	1	0	0	0	1	1	0	0	0	0	0	1	0	1	0	0	0	0	0	0	0	0	1	0	1	0	0	0	1	1	0	46	1	30	30	0
86	TEMP-2	8	TEMP-28	10	MIDWEEK	250	REGULAR WEEK	SUN	5	NO WIND	1	8_1_rate	70	0	0	1	1	0	1	0	1	0	0	0	0	1	0	0	0	0	0	0	0	0	0	1	1	0	0	0	0	1	0	1	46	3	6	6	0
86	TEMP-2	8	TEMP-28	5	MIDWEEK	350	REGULAR WEEK	SUN	5	NO WIND	1	8_2_rate	100	0	1	0	1	0	1	0	0	1	0	0	0	1	0	0	0	0	0	0	0	0	0	1	1	0	0	0	0	1	0	1	46	3	6	6	0
86	TEMP-2	8	TEMP-28	5	MIDWEEK	450	REGULAR WEEK	SUN	5	NO WIND	1	8_3_rate	70	0	1	0	1	0	1	0	0	0	1	0	0	1	0	0	0	0	0	0	0	0	0	1	1	0	0	0	0	1	0	1	46	3	6	6	0
86	TEMP-2	8	TEMP-28	1	MIDWEEK	550	REGULAR WEEK	SUN	5	NO WIND	1	8_4_rate	50	1	0	0	1	0	1	0	0	0	0	1	0	1	0	0	0	0	0	0	0	0	0	1	1	0	0	0	0	1	0	1	46	3	6	6	0
86	TEMP-2	8	TEMP-28	10	WEEKEND	250	REGULAR WEEK	SUN	5	NO WIND	1	8_5_rate	60	0	0	1	0	1	1	0	1	0	0	0	0	1	0	0	0	0	0	0	0	0	0	1	1	0	0	0	0	1	0	1	46	3	6	6	0
86	TEMP-2	8	TEMP-28	10	WEEKEND	350	REGULAR WEEK	SUN	5	NO WIND	1	8_6_rate	50	0	0	1	0	1	1	0	0	1	0	0	0	1	0	0	0	0	0	0	0	0	0	1	1	0	0	0	0	1	0	1	46	3	6	6	0
86	TEMP-2	8	TEMP-28	5	WEEKEND	450	REGULAR WEEK	SUN	5	NO WIND	1	8_7_rate	70	0	1	0	0	1	1	0	0	0	1	0	0	1	0	0	0	0	0	0	0	0	0	1	1	0	0	0	0	1	0	1	46	3	6	6	0
86	TEMP-2	8	TEMP-28	5	WEEKEND	550	REGULAR WEEK	SUN	5	NO WIND	1	8_8_rate	70	0	1	0	0	1	1	0	0	0	0	1	0	1	0	0	0	0	0	0	0	0	0	1	1	0	0	0	0	1	0	1	46	3	6	6	0
86	TEMP-2	8	TEMP-28	1	WEEKEND	650	REGULAR WEEK	SUN	5	NO WIND	1	8_9_rate	60	1	0	0	0	1	1	0	0	0	0	0	1	1	0	0	0	0	0	0	0	0	0	1	1	0	0	0	0	1	0	1	46	3	6	6	0
86	TEMP-2	9	TEMP-29	10	MIDWEEK	250	REGULAR WEEK	SUN	-20	NO WIND	1	9_1_rate	0	0	0	1	1	0	1	0	1	0	0	0	0	1	0	0	0	0	1	0	0	0	0	0	1	0	0	0	0	1	0	1	46	3	6	6	0
86	TEMP-2	9	TEMP-29	5	MIDWEEK	350	REGULAR WEEK	SUN	-20	NO WIND	1	9_2_rate	0	0	1	0	1	0	1	0	0	1	0	0	0	1	0	0	0	0	1	0	0	0	0	0	1	0	0	0	0	1	0	1	46	3	6	6	0
86	TEMP-2	9	TEMP-29	5	MIDWEEK	450	REGULAR WEEK	SUN	-20	NO WIND	1	9_3_rate	0	0	1	0	1	0	1	0	0	0	1	0	0	1	0	0	0	0	1	0	0	0	0	0	1	0	0	0	0	1	0	1	46	3	6	6	0
86	TEMP-2	9	TEMP-29	1	MIDWEEK	550	REGULAR WEEK	SUN	-20	NO WIND	1	9_4_rate	0	1	0	0	1	0	1	0	0	0	0	1	0	1	0	0	0	0	1	0	0	0	0	0	1	0	0	0	0	1	0	1	46	3	6	6	0
86	TEMP-2	9	TEMP-29	10	WEEKEND	250	REGULAR WEEK	SUN	-20	NO WIND	1	9_5_rate	0	0	0	1	0	1	1	0	1	0	0	0	0	1	0	0	0	0	1	0	0	0	0	0	1	0	0	0	0	1	0	1	46	3	6	6	0
86	TEMP-2	9	TEMP-29	10	WEEKEND	350	REGULAR WEEK	SUN	-20	NO WIND	1	9_6_rate	0	0	0	1	0	1	1	0	0	1	0	0	0	1	0	0	0	0	1	0	0	0	0	0	1	0	0	0	0	1	0	1	46	3	6	6	0
86	TEMP-2	9	TEMP-29	5	WEEKEND	450	REGULAR WEEK	SUN	-20	NO WIND	1	9_7_rate	0	0	1	0	0	1	1	0	0	0	1	0	0	1	0	0	0	0	1	0	0	0	0	0	1	0	0	0	0	1	0	1	46	3	6	6	0
86	TEMP-2	9	TEMP-29	5	WEEKEND	550	REGULAR WEEK	SUN	-20	NO WIND	1	9_8_rate	0	0	1	0	0	1	1	0	0	0	0	1	0	1	0	0	0	0	1	0	0	0	0	0	1	0	0	0	0	1	0	1	46	3	6	6	0
86	TEMP-2	9	TEMP-29	1	WEEKEND	650	REGULAR WEEK	SUN	-20	NO WIND	1	9_9_rate	0	1	0	0	0	1	1	0	0	0	0	0	1	1	0	0	0	0	1	0	0	0	0	0	1	0	0	0	0	1	0	1	46	3	6	6	0
87	TP-1	8	TP-N-18	10	MIDWEEK	250	REGULAR WEEK	SUN	-5	NO WIND	1	8_1_rate	15	0	0	1	1	0	1	0	1	0	0	0	0	1	0	0	0	0	0	0	0	1	0	0	1	0	0	0	0	1	0	1	44	3	6	6	0
87	TP-1	8	TP-N-18	5	MIDWEEK	350	REGULAR WEEK	SUN	-5	NO WIND	1	8_2_rate	75	0	1	0	1	0	1	0	0	1	0	0	0	1	0	0	0	0	0	0	0	1	0	0	1	0	0	0	0	1	0	1	44	3	6	6	0
87	TP-1	8	TP-N-18	5	MIDWEEK	450	REGULAR WEEK	SUN	-5	NO WIND	1	8_3_rate	50	0	1	0	1	0	1	0	0	0	1	0	0	1	0	0	0	0	0	0	0	1	0	0	1	0	0	0	0	1	0	1	44	3	6	6	0
87	TP-1	8	TP-N-18	1	MIDWEEK	550	REGULAR WEEK	SUN	-5	NO WIND	1	8_4_rate	20	1	0	0	1	0	1	0	0	0	0	1	0	1	0	0	0	0	0	0	0	1	0	0	1	0	0	0	0	1	0	1	44	3	6	6	0
87	TP-1	8	TP-N-18	10	WEEKEND	250	REGULAR WEEK	SUN	-5	NO WIND	1	8_5_rate	50	0	0	1	0	1	1	0	1	0	0	0	0	1	0	0	0	0	0	0	0	1	0	0	1	0	0	0	0	1	0	1	44	3	6	6	0
87	TP-1	8	TP-N-18	10	WEEKEND	350	REGULAR WEEK	SUN	-5	NO WIND	1	8_6_rate	50	0	0	1	0	1	1	0	0	1	0	0	0	1	0	0	0	0	0	0	0	1	0	0	1	0	0	0	0	1	0	1	44	3	6	6	0
87	TP-1	8	TP-N-18	5	WEEKEND	450	REGULAR WEEK	SUN	-5	NO WIND	1	8_7_rate	100	0	1	0	0	1	1	0	0	0	1	0	0	1	0	0	0	0	0	0	0	1	0	0	1	0	0	0	0	1	0	1	44	3	6	6	0
87	TP-1	8	TP-N-18	5	WEEKEND	550	REGULAR WEEK	SUN	-5	NO WIND	1	8_8_rate	40	0	1	0	0	1	1	0	0	0	0	1	0	1	0	0	0	0	0	0	0	1	0	0	1	0	0	0	0	1	0	1	44	3	6	6	0
87	TP-1	8	TP-N-18	1	WEEKEND	650	REGULAR WEEK	SUN	-5	NO WIND	1	8_9_rate	10	1	0	0	0	1	1	0	0	0	0	0	1	1	0	0	0	0	0	0	0	1	0	0	1	0	0	0	0	1	0	1	44	3	6	6	0
87	TP-1	9	TP-N-19	10	MIDWEEK	250	VACATION	SUN	-5	NO WIND	1	9_1_rate	15	0	0	1	1	0	0	1	1	0	0	0	0	1	0	0	0	0	0	0	0	1	0	0	1	0	0	0	0	1	0	1	44	3	6	6	0
87	TP-1	9	TP-N-19	5	MIDWEEK	350	VACATION	SUN	-5	NO WIND	1	9_2_rate	75	0	1	0	1	0	0	1	0	1	0	0	0	1	0	0	0	0	0	0	0	1	0	0	1	0	0	0	0	1	0	1	44	3	6	6	0
87	TP-1	9	TP-N-19	5	MIDWEEK	450	VACATION	SUN	-5	NO WIND	1	9_3_rate	75	0	1	0	1	0	0	1	0	0	1	0	0	1	0	0	0	0	0	0	0	1	0	0	1	0	0	0	0	1	0	1	44	3	6	6	0
87	TP-1	9	TP-N-19	1	MIDWEEK	550	VACATION	SUN	-5	NO WIND	1	9_4_rate	20	1	0	0	1	0	0	1	0	0	0	1	0	1	0	0	0	0	0	0	0	1	0	0	1	0	0	0	0	1	0	1	44	3	6	6	0
87	TP-1	9	TP-N-19	10	WEEKEND	250	VACATION	SUN	-5	NO WIND	1	9_5_rate	10	0	0	1	0	1	0	1	1	0	0	0	0	1	0	0	0	0	0	0	0	1	0	0	1	0	0	0	0	1	0	1	44	3	6	6	0
87	TP-1	9	TP-N-19	10	WEEKEND	350	VACATION	SUN	-5	NO WIND	1	9_6_rate	10	0	0	1	0	1	0	1	0	1	0	0	0	1	0	0	0	0	0	0	0	1	0	0	1	0	0	0	0	1	0	1	44	3	6	6	0
87	TP-1	9	TP-N-19	5	WEEKEND	450	VACATION	SUN	-5	NO WIND	1	9_7_rate	75	0	1	0	0	1	0	1	0	0	1	0	0	1	0	0	0	0	0	0	0	1	0	0	1	0	0	0	0	1	0	1	44	3	6	6	0
87	TP-1	9	TP-N-19	5	WEEKEND	550	VACATION	SUN	-5	NO WIND	1	9_8_rate	50	0	1	0	0	1	0	1	0	0	0	1	0	1	0	0	0	0	0	0	0	1	0	0	1	0	0	0	0	1	0	1	44	3	6	6	0
87	TP-1	9	TP-N-19	1	WEEKEND	650	VACATION	SUN	-5	NO WIND	1	9_9_rate	0	1	0	0	0	1	0	1	0	0	0	0	1	1	0	0	0	0	0	0	0	1	0	0	1	0	0	0	0	1	0	1	44	3	6	6	0
88	SLOPES-1	8	BAKKER-18	10	MIDWEEK	250	REGULAR WEEK	SUN	-5	NO WIND	1	8_1_rate	100	0	0	1	1	0	1	0	1	0	0	0	0	1	0	0	0	0	0	0	0	1	0	0	1	0	0	0	0	1	0	1	42	3	10	0	0
88	SLOPES-1	8	BAKKER-18	5	MIDWEEK	350	REGULAR WEEK	SUN	-5	NO WIND	1	8_2_rate	80	0	1	0	1	0	1	0	0	1	0	0	0	1	0	0	0	0	0	0	0	1	0	0	1	0	0	0	0	1	0	1	42	3	10	0	0
88	SLOPES-1	8	BAKKER-18	5	MIDWEEK	450	REGULAR WEEK	SUN	-5	NO WIND	1	8_3_rate	80	0	1	0	1	0	1	0	0	0	1	0	0	1	0	0	0	0	0	0	0	1	0	0	1	0	0	0	0	1	0	1	42	3	10	0	0
88	SLOPES-1	8	BAKKER-18	1	MIDWEEK	550	REGULAR WEEK	SUN	-5	NO WIND	1	8_4_rate	40	1	0	0	1	0	1	0	0	0	0	1	0	1	0	0	0	0	0	0	0	1	0	0	1	0	0	0	0	1	0	1	42	3	10	0	0
88	SLOPES-1	8	BAKKER-18	10	WEEKEND	250	REGULAR WEEK	SUN	-5	NO WIND	1	8_5_rate	100	0	0	1	0	1	1	0	1	0	0	0	0	1	0	0	0	0	0	0	0	1	0	0	1	0	0	0	0	1	0	1	42	3	10	0	0
88	SLOPES-1	8	BAKKER-18	10	WEEKEND	350	REGULAR WEEK	SUN	-5	NO WIND	1	8_6_rate	80	0	0	1	0	1	1	0	0	1	0	0	0	1	0	0	0	0	0	0	0	1	0	0	1	0	0	0	0	1	0	1	42	3	10	0	0
88	SLOPES-1	8	BAKKER-18	5	WEEKEND	450	REGULAR WEEK	SUN	-5	NO WIND	1	8_7_rate	60	0	1	0	0	1	1	0	0	0	1	0	0	1	0	0	0	0	0	0	0	1	0	0	1	0	0	0	0	1	0	1	42	3	10	0	0
88	SLOPES-1	8	BAKKER-18	5	WEEKEND	550	REGULAR WEEK	SUN	-5	NO WIND	1	8_8_rate	40	0	1	0	0	1	1	0	0	0	0	1	0	1	0	0	0	0	0	0	0	1	0	0	1	0	0	0	0	1	0	1	42	3	10	0	0
88	SLOPES-1	8	BAKKER-18	1	WEEKEND	650	REGULAR WEEK	SUN	-5	NO WIND	1	8_9_rate	40	1	0	0	0	1	1	0	0	0	0	0	1	1	0	0	0	0	0	0	0	1	0	0	1	0	0	0	0	1	0	1	42	3	10	0	0
88	SLOPES-1	9	BAKKER-19	10	MIDWEEK	250	REGULAR WEEK	SUN	-5	NO WIND	0.5	9_1_rate	50	0	0	1	1	0	1	0	1	0	0	0	0	1	0	0	0	0	0	0	0	1	0	0	1	0	0	1	0	0	0	1	42	3	10	0	0
88	SLOPES-1	9	BAKKER-19	5	MIDWEEK	350	REGULAR WEEK	SUN	-5	NO WIND	0.5	9_2_rate	50	0	1	0	1	0	1	0	0	1	0	0	0	1	0	0	0	0	0	0	0	1	0	0	1	0	0	1	0	0	0	1	42	3	10	0	0
88	SLOPES-1	9	BAKKER-19	5	MIDWEEK	450	REGULAR WEEK	SUN	-5	NO WIND	0.5	9_3_rate	40	0	1	0	1	0	1	0	0	0	1	0	0	1	0	0	0	0	0	0	0	1	0	0	1	0	0	1	0	0	0	1	42	3	10	0	0
88	SLOPES-1	9	BAKKER-19	1	MIDWEEK	550	REGULAR WEEK	SUN	-5	NO WIND	0.5	9_4_rate	40	1	0	0	1	0	1	0	0	0	0	1	0	1	0	0	0	0	0	0	0	1	0	0	1	0	0	1	0	0	0	1	42	3	10	0	0
88	SLOPES-1	9	BAKKER-19	10	WEEKEND	250	REGULAR WEEK	SUN	-5	NO WIND	0.5	9_5_rate	50	0	0	1	0	1	1	0	1	0	0	0	0	1	0	0	0	0	0	0	0	1	0	0	1	0	0	1	0	0	0	1	42	3	10	0	0
88	SLOPES-1	9	BAKKER-19	10	WEEKEND	350	REGULAR WEEK	SUN	-5	NO WIND	0.5	9_6_rate	50	0	0	1	0	1	1	0	0	1	0	0	0	1	0	0	0	0	0	0	0	1	0	0	1	0	0	1	0	0	0	1	42	3	10	0	0
88	SLOPES-1	9	BAKKER-19	5	WEEKEND	450	REGULAR WEEK	SUN	-5	NO WIND	0.5	9_7_rate	40	0	1	0	0	1	1	0	0	0	1	0	0	1	0	0	0	0	0	0	0	1	0	0	1	0	0	1	0	0	0	1	42	3	10	0	0
88	SLOPES-1	9	BAKKER-19	5	WEEKEND	550	REGULAR WEEK	SUN	-5	NO WIND	0.5	9_8_rate	40	0	1	0	0	1	1	0	0	0	0	1	0	1	0	0	0	0	0	0	0	1	0	0	1	0	0	1	0	0	0	1	42	3	10	0	0
88	SLOPES-1	9	BAKKER-19	1	WEEKEND	650	REGULAR WEEK	SUN	-5	NO WIND	0.5	9_9_rate	40	1	0	0	0	1	1	0	0	0	0	0	1	1	0	0	0	0	0	0	0	1	0	0	1	0	0	1	0	0	0	1	42	3	10	0	0
89	SLOPES-2	8	BAKKER-28	10	MIDWEEK	250	REGULAR WEEK	SUN	-5	NO WIND	1	8_1_rate	100	0	0	1	1	0	1	0	1	0	0	0	0	1	0	0	0	0	0	0	0	1	0	0	1	0	0	0	0	1	1	0	37	3	6	0	0
89	SLOPES-2	8	BAKKER-28	5	MIDWEEK	350	REGULAR WEEK	SUN	-5	NO WIND	1	8_2_rate	75	0	1	0	1	0	1	0	0	1	0	0	0	1	0	0	0	0	0	0	0	1	0	0	1	0	0	0	0	1	1	0	37	3	6	0	0
89	SLOPES-2	8	BAKKER-28	5	MIDWEEK	450	REGULAR WEEK	SUN	-5	NO WIND	1	8_3_rate	75	0	1	0	1	0	1	0	0	0	1	0	0	1	0	0	0	0	0	0	0	1	0	0	1	0	0	0	0	1	1	0	37	3	6	0	0
89	SLOPES-2	8	BAKKER-28	1	MIDWEEK	550	REGULAR WEEK	SUN	-5	NO WIND	1	8_4_rate	25	1	0	0	1	0	1	0	0	0	0	1	0	1	0	0	0	0	0	0	0	1	0	0	1	0	0	0	0	1	1	0	37	3	6	0	0
89	SLOPES-2	8	BAKKER-28	10	WEEKEND	250	REGULAR WEEK	SUN	-5	NO WIND	1	8_5_rate	100	0	0	1	0	1	1	0	1	0	0	0	0	1	0	0	0	0	0	0	0	1	0	0	1	0	0	0	0	1	1	0	37	3	6	0	0
89	SLOPES-2	8	BAKKER-28	10	WEEKEND	350	REGULAR WEEK	SUN	-5	NO WIND	1	8_6_rate	100	0	0	1	0	1	1	0	0	1	0	0	0	1	0	0	0	0	0	0	0	1	0	0	1	0	0	0	0	1	1	0	37	3	6	0	0
89	SLOPES-2	8	BAKKER-28	5	WEEKEND	450	REGULAR WEEK	SUN	-5	NO WIND	1	8_7_rate	100	0	1	0	0	1	1	0	0	0	1	0	0	1	0	0	0	0	0	0	0	1	0	0	1	0	0	0	0	1	1	0	37	3	6	0	0
89	SLOPES-2	8	BAKKER-28	5	WEEKEND	550	REGULAR WEEK	SUN	-5	NO WIND	1	8_8_rate	75	0	1	0	0	1	1	0	0	0	0	1	0	1	0	0	0	0	0	0	0	1	0	0	1	0	0	0	0	1	1	0	37	3	6	0	0
89	SLOPES-2	8	BAKKER-28	1	WEEKEND	650	REGULAR WEEK	SUN	-5	NO WIND	1	8_9_rate	0	1	0	0	0	1	1	0	0	0	0	0	1	1	0	0	0	0	0	0	0	1	0	0	1	0	0	0	0	1	1	0	37	3	6	0	0
89	SLOPES-2	9	BAKKER-29	10	MIDWEEK	250	REGULAR WEEK	SUN	-5	NO WIND	0.75	9_1_rate	100	0	0	1	1	0	1	0	1	0	0	0	0	1	0	0	0	0	0	0	0	1	0	0	1	0	0	0	1	0	1	0	37	3	6	0	0
89	SLOPES-2	9	BAKKER-29	5	MIDWEEK	350	REGULAR WEEK	SUN	-5	NO WIND	0.75	9_2_rate	75	0	1	0	1	0	1	0	0	1	0	0	0	1	0	0	0	0	0	0	0	1	0	0	1	0	0	0	1	0	1	0	37	3	6	0	0
89	SLOPES-2	9	BAKKER-29	5	MIDWEEK	450	REGULAR WEEK	SUN	-5	NO WIND	0.75	9_3_rate	75	0	1	0	1	0	1	0	0	0	1	0	0	1	0	0	0	0	0	0	0	1	0	0	1	0	0	0	1	0	1	0	37	3	6	0	0
89	SLOPES-2	9	BAKKER-29	1	MIDWEEK	550	REGULAR WEEK	SUN	-5	NO WIND	0.75	9_4_rate	25	1	0	0	1	0	1	0	0	0	0	1	0	1	0	0	0	0	0	0	0	1	0	0	1	0	0	0	1	0	1	0	37	3	6	0	0
89	SLOPES-2	9	BAKKER-29	10	WEEKEND	250	REGULAR WEEK	SUN	-5	NO WIND	0.75	9_5_rate	100	0	0	1	0	1	1	0	1	0	0	0	0	1	0	0	0	0	0	0	0	1	0	0	1	0	0	0	1	0	1	0	37	3	6	0	0
89	SLOPES-2	9	BAKKER-29	10	WEEKEND	350	REGULAR WEEK	SUN	-5	NO WIND	0.75	9_6_rate	100	0	0	1	0	1	1	0	0	1	0	0	0	1	0	0	0	0	0	0	0	1	0	0	1	0	0	0	1	0	1	0	37	3	6	0	0
89	SLOPES-2	9	BAKKER-29	5	WEEKEND	450	REGULAR WEEK	SUN	-5	NO WIND	0.75	9_7_rate	100	0	1	0	0	1	1	0	0	0	1	0	0	1	0	0	0	0	0	0	0	1	0	0	1	0	0	0	1	0	1	0	37	3	6	0	0
89	SLOPES-2	9	BAKKER-29	5	WEEKEND	550	REGULAR WEEK	SUN	-5	NO WIND	0.75	9_8_rate	50	0	1	0	0	1	1	0	0	0	0	1	0	1	0	0	0	0	0	0	0	1	0	0	1	0	0	0	1	0	1	0	37	3	6	0	0
89	SLOPES-2	9	BAKKER-29	1	WEEKEND	650	REGULAR WEEK	SUN	-5	NO WIND	0.75	9_9_rate	0	1	0	0	0	1	1	0	0	0	0	0	1	1	0	0	0	0	0	0	0	1	0	0	1	0	0	0	1	0	1	0	37	3	6	0	0
90	WIND-1	8	VIND-18	10	MIDWEEK	250	REGULAR WEEK	CLOUDY	-10	NO WIND	1	8_1_rate	40	0	0	1	1	0	1	0	1	0	0	0	0	0	0	0	1	0	0	0	1	0	0	0	1	0	0	0	0	1	1	0	48	3	6	6	0
90	WIND-1	8	VIND-18	5	MIDWEEK	350	REGULAR WEEK	CLOUDY	-10	NO WIND	1	8_2_rate	80	0	1	0	1	0	1	0	0	1	0	0	0	0	0	0	1	0	0	0	1	0	0	0	1	0	0	0	0	1	1	0	48	3	6	6	0
90	WIND-1	8	VIND-18	5	MIDWEEK	450	REGULAR WEEK	CLOUDY	-10	NO WIND	1	8_3_rate	80	0	1	0	1	0	1	0	0	0	1	0	0	0	0	0	1	0	0	0	1	0	0	0	1	0	0	0	0	1	1	0	48	3	6	6	0
90	WIND-1	8	VIND-18	1	MIDWEEK	550	REGULAR WEEK	CLOUDY	-10	NO WIND	1	8_4_rate	95	1	0	0	1	0	1	0	0	0	0	1	0	0	0	0	1	0	0	0	1	0	0	0	1	0	0	0	0	1	1	0	48	3	6	6	0
90	WIND-1	8	VIND-18	10	WEEKEND	250	REGULAR WEEK	CLOUDY	-10	NO WIND	1	8_5_rate	70	0	0	1	0	1	1	0	1	0	0	0	0	0	0	0	1	0	0	0	1	0	0	0	1	0	0	0	0	1	1	0	48	3	6	6	0
90	WIND-1	8	VIND-18	10	WEEKEND	350	REGULAR WEEK	CLOUDY	-10	NO WIND	1	8_6_rate	80	0	0	1	0	1	1	0	0	1	0	0	0	0	0	0	1	0	0	0	1	0	0	0	1	0	0	0	0	1	1	0	48	3	6	6	0
90	WIND-1	8	VIND-18	5	WEEKEND	450	REGULAR WEEK	CLOUDY	-10	NO WIND	1	8_7_rate	90	0	1	0	0	1	1	0	0	0	1	0	0	0	0	0	1	0	0	0	1	0	0	0	1	0	0	0	0	1	1	0	48	3	6	6	0
90	WIND-1	8	VIND-18	5	WEEKEND	550	REGULAR WEEK	CLOUDY	-10	NO WIND	1	8_8_rate	90	0	1	0	0	1	1	0	0	0	0	1	0	0	0	0	1	0	0	0	1	0	0	0	1	0	0	0	0	1	1	0	48	3	6	6	0
90	WIND-1	8	VIND-18	1	WEEKEND	650	REGULAR WEEK	CLOUDY	-10	NO WIND	1	8_9_rate	90	1	0	0	0	1	1	0	0	0	0	0	1	0	0	0	1	0	0	0	1	0	0	0	1	0	0	0	0	1	1	0	48	3	6	6	0
90	WIND-1	9	VIND-19	10	MIDWEEK	250	REGULAR WEEK	CLOUDY	-10	FRESH BREEZE	1	9_1_rate	30	0	0	1	1	0	1	0	1	0	0	0	0	0	0	0	1	0	0	0	1	0	0	0	0	0	1	0	0	1	1	0	48	3	6	6	0
90	WIND-1	9	VIND-19	5	MIDWEEK	350	REGULAR WEEK	CLOUDY	-10	FRESH BREEZE	1	9_2_rate	30	0	1	0	1	0	1	0	0	1	0	0	0	0	0	0	1	0	0	0	1	0	0	0	0	0	1	0	0	1	1	0	48	3	6	6	0
90	WIND-1	9	VIND-19	5	MIDWEEK	450	REGULAR WEEK	CLOUDY	-10	FRESH BREEZE	1	9_3_rate	25	0	1	0	1	0	1	0	0	0	1	0	0	0	0	0	1	0	0	0	1	0	0	0	0	0	1	0	0	1	1	0	48	3	6	6	0
90	WIND-1	9	VIND-19	1	MIDWEEK	550	REGULAR WEEK	CLOUDY	-10	FRESH BREEZE	1	9_4_rate	55	1	0	0	1	0	1	0	0	0	0	1	0	0	0	0	1	0	0	0	1	0	0	0	0	0	1	0	0	1	1	0	48	3	6	6	0
90	WIND-1	9	VIND-19	10	WEEKEND	250	REGULAR WEEK	CLOUDY	-10	FRESH BREEZE	1	9_5_rate	20	0	0	1	0	1	1	0	1	0	0	0	0	0	0	0	1	0	0	0	1	0	0	0	0	0	1	0	0	1	1	0	48	3	6	6	0
90	WIND-1	9	VIND-19	10	WEEKEND	350	REGULAR WEEK	CLOUDY	-10	FRESH BREEZE	1	9_6_rate	20	0	0	1	0	1	1	0	0	1	0	0	0	0	0	0	1	0	0	0	1	0	0	0	0	0	1	0	0	1	1	0	48	3	6	6	0
90	WIND-1	9	VIND-19	5	WEEKEND	450	REGULAR WEEK	CLOUDY	-10	FRESH BREEZE	1	9_7_rate	30	0	1	0	0	1	1	0	0	0	1	0	0	0	0	0	1	0	0	0	1	0	0	0	0	0	1	0	0	1	1	0	48	3	6	6	0
90	WIND-1	9	VIND-19	5	WEEKEND	550	REGULAR WEEK	CLOUDY	-10	FRESH BREEZE	1	9_8_rate	30	0	1	0	0	1	1	0	0	0	0	1	0	0	0	0	1	0	0	0	1	0	0	0	0	0	1	0	0	1	1	0	48	3	6	6	0
90	WIND-1	9	VIND-19	1	WEEKEND	650	REGULAR WEEK	CLOUDY	-10	FRESH BREEZE	1	9_9_rate	40	1	0	0	0	1	1	0	0	0	0	0	1	0	0	0	1	0	0	0	1	0	0	0	0	0	1	0	0	1	1	0	48	3	6	6	0
91	WIND-2	8	VIND-28	10	MIDWEEK	250	REGULAR WEEK	FOG	0	NO WIND	1	8_1_rate	80	0	0	1	1	0	1	0	1	0	0	0	0	0	0	0	0	1	0	0	0	0	1	0	1	0	0	0	0	1	1	0	46	3	6	6	0
91	WIND-2	8	VIND-28	5	MIDWEEK	350	REGULAR WEEK	FOG	0	NO WIND	1	8_2_rate	40	0	1	0	1	0	1	0	0	1	0	0	0	0	0	0	0	1	0	0	0	0	1	0	1	0	0	0	0	1	1	0	46	3	6	6	0
91	WIND-2	8	VIND-28	5	MIDWEEK	450	REGULAR WEEK	FOG	0	NO WIND	1	8_3_rate	40	0	1	0	1	0	1	0	0	0	1	0	0	0	0	0	0	1	0	0	0	0	1	0	1	0	0	0	0	1	1	0	46	3	6	6	0
91	WIND-2	8	VIND-28	1	MIDWEEK	550	REGULAR WEEK	FOG	0	NO WIND	1	8_4_rate	50	1	0	0	1	0	1	0	0	0	0	1	0	0	0	0	0	1	0	0	0	0	1	0	1	0	0	0	0	1	1	0	46	3	6	6	0
91	WIND-2	8	VIND-28	10	WEEKEND	250	REGULAR WEEK	FOG	0	NO WIND	1	8_5_rate	80	0	0	1	0	1	1	0	1	0	0	0	0	0	0	0	0	1	0	0	0	0	1	0	1	0	0	0	0	1	1	0	46	3	6	6	0
91	WIND-2	8	VIND-28	10	WEEKEND	350	REGULAR WEEK	FOG	0	NO WIND	1	8_6_rate	70	0	0	1	0	1	1	0	0	1	0	0	0	0	0	0	0	1	0	0	0	0	1	0	1	0	0	0	0	1	1	0	46	3	6	6	0
91	WIND-2	8	VIND-28	5	WEEKEND	450	REGULAR WEEK	FOG	0	NO WIND	1	8_7_rate	40	0	1	0	0	1	1	0	0	0	1	0	0	0	0	0	0	1	0	0	0	0	1	0	1	0	0	0	0	1	1	0	46	3	6	6	0
91	WIND-2	8	VIND-28	5	WEEKEND	550	REGULAR WEEK	FOG	0	NO WIND	1	8_8_rate	50	0	1	0	0	1	1	0	0	0	0	1	0	0	0	0	0	1	0	0	0	0	1	0	1	0	0	0	0	1	1	0	46	3	6	6	0
91	WIND-2	8	VIND-28	1	WEEKEND	650	REGULAR WEEK	FOG	0	NO WIND	1	8_9_rate	50	1	0	0	0	1	1	0	0	0	0	0	1	0	0	0	0	1	0	0	0	0	1	0	1	0	0	0	0	1	1	0	46	3	6	6	0
91	WIND-2	9	VIND-29	10	MIDWEEK	250	REGULAR WEEK	FOG	0	FRESH BREEZE	1	9_1_rate	30	0	0	1	1	0	1	0	1	0	0	0	0	0	0	0	0	1	0	0	0	0	1	0	0	0	1	0	0	1	1	0	46	3	6	6	0
91	WIND-2	9	VIND-29	5	MIDWEEK	350	REGULAR WEEK	FOG	0	FRESH BREEZE	1	9_2_rate	30	0	1	0	1	0	1	0	0	1	0	0	0	0	0	0	0	1	0	0	0	0	1	0	0	0	1	0	0	1	1	0	46	3	6	6	0
91	WIND-2	9	VIND-29	5	MIDWEEK	450	REGULAR WEEK	FOG	0	FRESH BREEZE	1	9_3_rate	20	0	1	0	1	0	1	0	0	0	1	0	0	0	0	0	0	1	0	0	0	0	1	0	0	0	1	0	0	1	1	0	46	3	6	6	0
91	WIND-2	9	VIND-29	1	MIDWEEK	550	REGULAR WEEK	FOG	0	FRESH BREEZE	1	9_4_rate	20	1	0	0	1	0	1	0	0	0	0	1	0	0	0	0	0	1	0	0	0	0	1	0	0	0	1	0	0	1	1	0	46	3	6	6	0
91	WIND-2	9	VIND-29	10	WEEKEND	250	REGULAR WEEK	FOG	0	FRESH BREEZE	1	9_5_rate	40	0	0	1	0	1	1	0	1	0	0	0	0	0	0	0	0	1	0	0	0	0	1	0	0	0	1	0	0	1	1	0	46	3	6	6	0
91	WIND-2	9	VIND-29	10	WEEKEND	350	REGULAR WEEK	FOG	0	FRESH BREEZE	1	9_6_rate	40	0	0	1	0	1	1	0	0	1	0	0	0	0	0	0	0	1	0	0	0	0	1	0	0	0	1	0	0	1	1	0	46	3	6	6	0
91	WIND-2	9	VIND-29	5	WEEKEND	450	REGULAR WEEK	FOG	0	FRESH BREEZE	1	9_7_rate	40	0	1	0	0	1	1	0	0	0	1	0	0	0	0	0	0	1	0	0	0	0	1	0	0	0	1	0	0	1	1	0	46	3	6	6	0
91	WIND-2	9	VIND-29	5	WEEKEND	550	REGULAR WEEK	FOG	0	FRESH BREEZE	1	9_8_rate	30	0	1	0	0	1	1	0	0	0	0	1	0	0	0	0	0	1	0	0	0	0	1	0	0	0	1	0	0	1	1	0	46	3	6	6	0
91	WIND-2	9	VIND-29	1	WEEKEND	650	REGULAR WEEK	FOG	0	FRESH BREEZE	1	9_9_rate	20	1	0	0	0	1	1	0	0	0	0	0	1	0	0	0	0	1	0	0	0	0	1	0	0	0	1	0	0	1	1	0	46	3	6	6	0
92	TEMP-1	8	TEMP-18	10	MIDWEEK	250	REGULAR WEEK	SUN	-5	NO WIND	1	8_1_rate	100	0	0	1	1	0	1	0	1	0	0	0	0	1	0	0	0	0	0	0	0	1	0	0	1	0	0	0	0	1	1	0	48	4	1	1	0
92	TEMP-1	8	TEMP-18	5	MIDWEEK	350	REGULAR WEEK	SUN	-5	NO WIND	1	8_2_rate	80	0	1	0	1	0	1	0	0	1	0	0	0	1	0	0	0	0	0	0	0	1	0	0	1	0	0	0	0	1	1	0	48	4	1	1	0
92	TEMP-1	8	TEMP-18	5	MIDWEEK	450	REGULAR WEEK	SUN	-5	NO WIND	1	8_3_rate	60	0	1	0	1	0	1	0	0	0	1	0	0	1	0	0	0	0	0	0	0	1	0	0	1	0	0	0	0	1	1	0	48	4	1	1	0
92	TEMP-1	8	TEMP-18	1	MIDWEEK	550	REGULAR WEEK	SUN	-5	NO WIND	1	8_4_rate	40	1	0	0	1	0	1	0	0	0	0	1	0	1	0	0	0	0	0	0	0	1	0	0	1	0	0	0	0	1	1	0	48	4	1	1	0
92	TEMP-1	8	TEMP-18	10	WEEKEND	250	REGULAR WEEK	SUN	-5	NO WIND	1	8_5_rate	100	0	0	1	0	1	1	0	1	0	0	0	0	1	0	0	0	0	0	0	0	1	0	0	1	0	0	0	0	1	1	0	48	4	1	1	0
92	TEMP-1	8	TEMP-18	10	WEEKEND	350	REGULAR WEEK	SUN	-5	NO WIND	1	8_6_rate	80	0	0	1	0	1	1	0	0	1	0	0	0	1	0	0	0	0	0	0	0	1	0	0	1	0	0	0	0	1	1	0	48	4	1	1	0
92	TEMP-1	8	TEMP-18	5	WEEKEND	450	REGULAR WEEK	SUN	-5	NO WIND	1	8_7_rate	60	0	1	0	0	1	1	0	0	0	1	0	0	1	0	0	0	0	0	0	0	1	0	0	1	0	0	0	0	1	1	0	48	4	1	1	0
92	TEMP-1	8	TEMP-18	5	WEEKEND	550	REGULAR WEEK	SUN	-5	NO WIND	1	8_8_rate	40	0	1	0	0	1	1	0	0	0	0	1	0	1	0	0	0	0	0	0	0	1	0	0	1	0	0	0	0	1	1	0	48	4	1	1	0
92	TEMP-1	8	TEMP-18	1	WEEKEND	650	REGULAR WEEK	SUN	-5	NO WIND	1	8_9_rate	20	1	0	0	0	1	1	0	0	0	0	0	1	1	0	0	0	0	0	0	0	1	0	0	1	0	0	0	0	1	1	0	48	4	1	1	0
92	TEMP-1	9	TEMP-19	10	MIDWEEK	250	REGULAR WEEK	SUN	-15	NO WIND	1	9_1_rate	0	0	0	1	1	0	1	0	1	0	0	0	0	1	0	0	0	0	0	1	0	0	0	0	1	0	0	0	0	1	1	0	48	4	1	1	0
92	TEMP-1	9	TEMP-19	5	MIDWEEK	350	REGULAR WEEK	SUN	-15	NO WIND	1	9_2_rate	0	0	1	0	1	0	1	0	0	1	0	0	0	1	0	0	0	0	0	1	0	0	0	0	1	0	0	0	0	1	1	0	48	4	1	1	0
92	TEMP-1	9	TEMP-19	5	MIDWEEK	450	REGULAR WEEK	SUN	-15	NO WIND	1	9_3_rate	0	0	1	0	1	0	1	0	0	0	1	0	0	1	0	0	0	0	0	1	0	0	0	0	1	0	0	0	0	1	1	0	48	4	1	1	0
92	TEMP-1	9	TEMP-19	1	MIDWEEK	550	REGULAR WEEK	SUN	-15	NO WIND	1	9_4_rate	0	1	0	0	1	0	1	0	0	0	0	1	0	1	0	0	0	0	0	1	0	0	0	0	1	0	0	0	0	1	1	0	48	4	1	1	0
92	TEMP-1	9	TEMP-19	10	WEEKEND	250	REGULAR WEEK	SUN	-15	NO WIND	1	9_5_rate	0	0	0	1	0	1	1	0	1	0	0	0	0	1	0	0	0	0	0	1	0	0	0	0	1	0	0	0	0	1	1	0	48	4	1	1	0
92	TEMP-1	9	TEMP-19	10	WEEKEND	350	REGULAR WEEK	SUN	-15	NO WIND	1	9_6_rate	0	0	0	1	0	1	1	0	0	1	0	0	0	1	0	0	0	0	0	1	0	0	0	0	1	0	0	0	0	1	1	0	48	4	1	1	0
92	TEMP-1	9	TEMP-19	5	WEEKEND	450	REGULAR WEEK	SUN	-15	NO WIND	1	9_7_rate	0	0	1	0	0	1	1	0	0	0	1	0	0	1	0	0	0	0	0	1	0	0	0	0	1	0	0	0	0	1	1	0	48	4	1	1	0
92	TEMP-1	9	TEMP-19	5	WEEKEND	550	REGULAR WEEK	SUN	-15	NO WIND	1	9_8_rate	0	0	1	0	0	1	1	0	0	0	0	1	0	1	0	0	0	0	0	1	0	0	0	0	1	0	0	0	0	1	1	0	48	4	1	1	0
92	TEMP-1	9	TEMP-19	1	WEEKEND	650	REGULAR WEEK	SUN	-15	NO WIND	1	9_9_rate	0	1	0	0	0	1	1	0	0	0	0	0	1	1	0	0	0	0	0	1	0	0	0	0	1	0	0	0	0	1	1	0	48	4	1	1	0
93	WIND-2	8	VIND-28	10	MIDWEEK	250	REGULAR WEEK	FOG	0	NO WIND	1	8_1_rate	20	0	0	1	1	0	1	0	1	0	0	0	0	0	0	0	0	1	0	0	0	0	1	0	1	0	0	0	0	1	1	0	28	2	100	40	1
93	WIND-2	8	VIND-28	5	MIDWEEK	350	REGULAR WEEK	FOG	0	NO WIND	1	8_2_rate	10	0	1	0	1	0	1	0	0	1	0	0	0	0	0	0	0	1	0	0	0	0	1	0	1	0	0	0	0	1	1	0	28	2	100	40	1
93	WIND-2	8	VIND-28	5	MIDWEEK	450	REGULAR WEEK	FOG	0	NO WIND	1	8_3_rate	5	0	1	0	1	0	1	0	0	0	1	0	0	0	0	0	0	1	0	0	0	0	1	0	1	0	0	0	0	1	1	0	28	2	100	40	1
93	WIND-2	8	VIND-28	1	MIDWEEK	550	REGULAR WEEK	FOG	0	NO WIND	1	8_4_rate	0	1	0	0	1	0	1	0	0	0	0	1	0	0	0	0	0	1	0	0	0	0	1	0	1	0	0	0	0	1	1	0	28	2	100	40	1
93	WIND-2	8	VIND-28	10	WEEKEND	250	REGULAR WEEK	FOG	0	NO WIND	1	8_5_rate	20	0	0	1	0	1	1	0	1	0	0	0	0	0	0	0	0	1	0	0	0	0	1	0	1	0	0	0	0	1	1	0	28	2	100	40	1
93	WIND-2	8	VIND-28	10	WEEKEND	350	REGULAR WEEK	FOG	0	NO WIND	1	8_6_rate	10	0	0	1	0	1	1	0	0	1	0	0	0	0	0	0	0	1	0	0	0	0	1	0	1	0	0	0	0	1	1	0	28	2	100	40	1
93	WIND-2	8	VIND-28	5	WEEKEND	450	REGULAR WEEK	FOG	0	NO WIND	1	8_7_rate	5	0	1	0	0	1	1	0	0	0	1	0	0	0	0	0	0	1	0	0	0	0	1	0	1	0	0	0	0	1	1	0	28	2	100	40	1
93	WIND-2	8	VIND-28	5	WEEKEND	550	REGULAR WEEK	FOG	0	NO WIND	1	8_8_rate	0	0	1	0	0	1	1	0	0	0	0	1	0	0	0	0	0	1	0	0	0	0	1	0	1	0	0	0	0	1	1	0	28	2	100	40	1
93	WIND-2	8	VIND-28	1	WEEKEND	650	REGULAR WEEK	FOG	0	NO WIND	1	8_9_rate	0	1	0	0	0	1	1	0	0	0	0	0	1	0	0	0	0	1	0	0	0	0	1	0	1	0	0	0	0	1	1	0	28	2	100	40	1
93	WIND-2	9	VIND-29	10	MIDWEEK	250	REGULAR WEEK	FOG	0	FRESH BREEZE	1	9_1_rate	20	0	0	1	1	0	1	0	1	0	0	0	0	0	0	0	0	1	0	0	0	0	1	0	0	0	1	0	0	1	1	0	28	2	100	40	1
93	WIND-2	9	VIND-29	5	MIDWEEK	350	REGULAR WEEK	FOG	0	FRESH BREEZE	1	9_2_rate	10	0	1	0	1	0	1	0	0	1	0	0	0	0	0	0	0	1	0	0	0	0	1	0	0	0	1	0	0	1	1	0	28	2	100	40	1
93	WIND-2	9	VIND-29	5	MIDWEEK	450	REGULAR WEEK	FOG	0	FRESH BREEZE	1	9_3_rate	5	0	1	0	1	0	1	0	0	0	1	0	0	0	0	0	0	1	0	0	0	0	1	0	0	0	1	0	0	1	1	0	28	2	100	40	1
93	WIND-2	9	VIND-29	1	MIDWEEK	550	REGULAR WEEK	FOG	0	FRESH BREEZE	1	9_4_rate	0	1	0	0	1	0	1	0	0	0	0	1	0	0	0	0	0	1	0	0	0	0	1	0	0	0	1	0	0	1	1	0	28	2	100	40	1
93	WIND-2	9	VIND-29	10	WEEKEND	250	REGULAR WEEK	FOG	0	FRESH BREEZE	1	9_5_rate	0	0	0	1	0	1	1	0	1	0	0	0	0	0	0	0	0	1	0	0	0	0	1	0	0	0	1	0	0	1	1	0	28	2	100	40	1
93	WIND-2	9	VIND-29	10	WEEKEND	350	REGULAR WEEK	FOG	0	FRESH BREEZE	1	9_6_rate	0	0	0	1	0	1	1	0	0	1	0	0	0	0	0	0	0	1	0	0	0	0	1	0	0	0	1	0	0	1	1	0	28	2	100	40	1
93	WIND-2	9	VIND-29	5	WEEKEND	450	REGULAR WEEK	FOG	0	FRESH BREEZE	1	9_7_rate	0	0	1	0	0	1	1	0	0	0	1	0	0	0	0	0	0	1	0	0	0	0	1	0	0	0	1	0	0	1	1	0	28	2	100	40	1
93	WIND-2	9	VIND-29	5	WEEKEND	550	REGULAR WEEK	FOG	0	FRESH BREEZE	1	9_8_rate	0	0	1	0	0	1	1	0	0	0	0	1	0	0	0	0	0	1	0	0	0	0	1	0	0	0	1	0	0	1	1	0	28	2	100	40	1
93	WIND-2	9	VIND-29	1	WEEKEND	650	REGULAR WEEK	FOG	0	FRESH BREEZE	1	9_9_rate	0	1	0	0	0	1	1	0	0	0	0	0	1	0	0	0	0	1	0	0	0	0	1	0	0	0	1	0	0	1	1	0	28	2	100	40	1
94	SNOW-2	8	SNØ-28	10	MIDWEEK	250	REGULAR WEEK	SNOW	-15	NO WIND	1	8_1_rate	30	0	0	1	1	0	1	0	1	0	0	0	0	0	0	1	0	0	0	1	0	0	0	0	1	0	0	0	0	1	0	1	35	0	20	15	1
94	SNOW-2	8	SNØ-28	5	MIDWEEK	350	REGULAR WEEK	SNOW	-15	NO WIND	1	8_2_rate	50	0	1	0	1	0	1	0	0	1	0	0	0	0	0	1	0	0	0	1	0	0	0	0	1	0	0	0	0	1	0	1	35	0	20	15	1
94	SNOW-2	8	SNØ-28	5	MIDWEEK	450	REGULAR WEEK	SNOW	-15	NO WIND	1	8_3_rate	20	0	1	0	1	0	1	0	0	0	1	0	0	0	0	1	0	0	0	1	0	0	0	0	1	0	0	0	0	1	0	1	35	0	20	15	1
94	SNOW-2	8	SNØ-28	1	MIDWEEK	550	REGULAR WEEK	SNOW	-15	NO WIND	1	8_4_rate	10	1	0	0	1	0	1	0	0	0	0	1	0	0	0	1	0	0	0	1	0	0	0	0	1	0	0	0	0	1	0	1	35	0	20	15	1
94	SNOW-2	8	SNØ-28	10	WEEKEND	250	REGULAR WEEK	SNOW	-15	NO WIND	1	8_5_rate	60	0	0	1	0	1	1	0	1	0	0	0	0	0	0	1	0	0	0	1	0	0	0	0	1	0	0	0	0	1	0	1	35	0	20	15	1
94	SNOW-2	8	SNØ-28	10	WEEKEND	350	REGULAR WEEK	SNOW	-15	NO WIND	1	8_6_rate	60	0	0	1	0	1	1	0	0	1	0	0	0	0	0	1	0	0	0	1	0	0	0	0	1	0	0	0	0	1	0	1	35	0	20	15	1
94	SNOW-2	8	SNØ-28	5	WEEKEND	450	REGULAR WEEK	SNOW	-15	NO WIND	1	8_7_rate	50	0	1	0	0	1	1	0	0	0	1	0	0	0	0	1	0	0	0	1	0	0	0	0	1	0	0	0	0	1	0	1	35	0	20	15	1
94	SNOW-2	8	SNØ-28	5	WEEKEND	550	REGULAR WEEK	SNOW	-15	NO WIND	1	8_8_rate	10	0	1	0	0	1	1	0	0	0	0	1	0	0	0	1	0	0	0	1	0	0	0	0	1	0	0	0	0	1	0	1	35	0	20	15	1
94	SNOW-2	8	SNØ-28	1	WEEKEND	650	REGULAR WEEK	SNOW	-15	NO WIND	1	8_9_rate	10	1	0	0	0	1	1	0	0	0	0	0	1	0	0	1	0	0	0	1	0	0	0	0	1	0	0	0	0	1	0	1	35	0	20	15	1
94	SNOW-2	9	SNØ-29	10	MIDWEEK	250	REGULAR WEEK	SNOW	-15	GENTLE BREEZE	1	9_1_rate	10	0	0	1	1	0	1	0	1	0	0	0	0	0	0	1	0	0	0	1	0	0	0	0	0	1	0	0	0	1	0	1	35	0	20	15	1
94	SNOW-2	9	SNØ-29	5	MIDWEEK	350	REGULAR WEEK	SNOW	-15	GENTLE BREEZE	1	9_2_rate	50	0	1	0	1	0	1	0	0	1	0	0	0	0	0	1	0	0	0	1	0	0	0	0	0	1	0	0	0	1	0	1	35	0	20	15	1
94	SNOW-2	9	SNØ-29	5	MIDWEEK	450	REGULAR WEEK	SNOW	-15	GENTLE BREEZE	1	9_3_rate	50	0	1	0	1	0	1	0	0	0	1	0	0	0	0	1	0	0	0	1	0	0	0	0	0	1	0	0	0	1	0	1	35	0	20	15	1
94	SNOW-2	9	SNØ-29	1	MIDWEEK	550	REGULAR WEEK	SNOW	-15	GENTLE BREEZE	1	9_4_rate	60	1	0	0	1	0	1	0	0	0	0	1	0	0	0	1	0	0	0	1	0	0	0	0	0	1	0	0	0	1	0	1	35	0	20	15	1
94	SNOW-2	9	SNØ-29	10	WEEKEND	250	REGULAR WEEK	SNOW	-15	GENTLE BREEZE	1	9_5_rate	20	0	0	1	0	1	1	0	1	0	0	0	0	0	0	1	0	0	0	1	0	0	0	0	0	1	0	0	0	1	0	1	35	0	20	15	1
94	SNOW-2	9	SNØ-29	10	WEEKEND	350	REGULAR WEEK	SNOW	-15	GENTLE BREEZE	1	9_6_rate	20	0	0	1	0	1	1	0	0	1	0	0	0	0	0	1	0	0	0	1	0	0	0	0	0	1	0	0	0	1	0	1	35	0	20	15	1
94	SNOW-2	9	SNØ-29	5	WEEKEND	450	REGULAR WEEK	SNOW	-15	GENTLE BREEZE	1	9_7_rate	60	0	1	0	0	1	1	0	0	0	1	0	0	0	0	1	0	0	0	1	0	0	0	0	0	1	0	0	0	1	0	1	35	0	20	15	1
94	SNOW-2	9	SNØ-29	5	WEEKEND	550	REGULAR WEEK	SNOW	-15	GENTLE BREEZE	1	9_8_rate	40	0	1	0	0	1	1	0	0	0	0	1	0	0	0	1	0	0	0	1	0	0	0	0	0	1	0	0	0	1	0	1	35	0	20	15	1
94	SNOW-2	9	SNØ-29	1	WEEKEND	650	REGULAR WEEK	SNOW	-15	GENTLE BREEZE	1	9_9_rate	10	1	0	0	0	1	1	0	0	0	0	0	1	0	0	1	0	0	0	1	0	0	0	0	0	1	0	0	0	1	0	1	35	0	20	15	1
95	RAIN-1	8	REGN-18	10	MIDWEEK	250	REGULAR WEEK	RAIN	5	NO WIND	1	8_1_rate	20	0	0	1	1	0	1	0	1	0	0	0	0	0	1	0	0	0	0	0	0	0	0	1	1	0	0	0	0	1	1	0	30	0	100	100	1
95	RAIN-1	8	REGN-18	5	MIDWEEK	350	REGULAR WEEK	RAIN	5	NO WIND	1	8_2_rate	20	0	1	0	1	0	1	0	0	1	0	0	0	0	1	0	0	0	0	0	0	0	0	1	1	0	0	0	0	1	1	0	30	0	100	100	1
95	RAIN-1	8	REGN-18	5	MIDWEEK	450	REGULAR WEEK	RAIN	5	NO WIND	1	8_3_rate	20	0	1	0	1	0	1	0	0	0	1	0	0	0	1	0	0	0	0	0	0	0	0	1	1	0	0	0	0	1	1	0	30	0	100	100	1
95	RAIN-1	8	REGN-18	1	MIDWEEK	550	REGULAR WEEK	RAIN	5	NO WIND	1	8_4_rate	40	1	0	0	1	0	1	0	0	0	0	1	0	0	1	0	0	0	0	0	0	0	0	1	1	0	0	0	0	1	1	0	30	0	100	100	1
95	RAIN-1	8	REGN-18	10	WEEKEND	250	REGULAR WEEK	RAIN	5	NO WIND	1	8_5_rate	50	0	0	1	0	1	1	0	1	0	0	0	0	0	1	0	0	0	0	0	0	0	0	1	1	0	0	0	0	1	1	0	30	0	100	100	1
95	RAIN-1	8	REGN-18	10	WEEKEND	350	REGULAR WEEK	RAIN	5	NO WIND	1	8_6_rate	40	0	0	1	0	1	1	0	0	1	0	0	0	0	1	0	0	0	0	0	0	0	0	1	1	0	0	0	0	1	1	0	30	0	100	100	1
95	RAIN-1	8	REGN-18	5	WEEKEND	450	REGULAR WEEK	RAIN	5	NO WIND	1	8_7_rate	60	0	1	0	0	1	1	0	0	0	1	0	0	0	1	0	0	0	0	0	0	0	0	1	1	0	0	0	0	1	1	0	30	0	100	100	1
95	RAIN-1	8	REGN-18	5	WEEKEND	550	REGULAR WEEK	RAIN	5	NO WIND	1	8_8_rate	50	0	1	0	0	1	1	0	0	0	0	1	0	0	1	0	0	0	0	0	0	0	0	1	1	0	0	0	0	1	1	0	30	0	100	100	1
95	RAIN-1	8	REGN-18	1	WEEKEND	650	REGULAR WEEK	RAIN	5	NO WIND	1	8_9_rate	80	1	0	0	0	1	1	0	0	0	0	0	1	0	1	0	0	0	0	0	0	0	0	1	1	0	0	0	0	1	1	0	30	0	100	100	1
95	RAIN-1	9	REGN-19	10	MIDWEEK	250	REGULAR WEEK	RAIN	5	GENTLE BREEZE	1	9_1_rate	0	0	0	1	1	0	1	0	1	0	0	0	0	0	1	0	0	0	0	0	0	0	0	1	0	1	0	0	0	1	1	0	30	0	100	100	1
95	RAIN-1	9	REGN-19	5	MIDWEEK	350	REGULAR WEEK	RAIN	5	GENTLE BREEZE	1	9_2_rate	0	0	1	0	1	0	1	0	0	1	0	0	0	0	1	0	0	0	0	0	0	0	0	1	0	1	0	0	0	1	1	0	30	0	100	100	1
95	RAIN-1	9	REGN-19	5	MIDWEEK	450	REGULAR WEEK	RAIN	5	GENTLE BREEZE	1	9_3_rate	0	0	1	0	1	0	1	0	0	0	1	0	0	0	1	0	0	0	0	0	0	0	0	1	0	1	0	0	0	1	1	0	30	0	100	100	1
95	RAIN-1	9	REGN-19	1	MIDWEEK	550	REGULAR WEEK	RAIN	5	GENTLE BREEZE	1	9_4_rate	0	1	0	0	1	0	1	0	0	0	0	1	0	0	1	0	0	0	0	0	0	0	0	1	0	1	0	0	0	1	1	0	30	0	100	100	1
95	RAIN-1	9	REGN-19	10	WEEKEND	250	REGULAR WEEK	RAIN	5	GENTLE BREEZE	1	9_5_rate	0	0	0	1	0	1	1	0	1	0	0	0	0	0	1	0	0	0	0	0	0	0	0	1	0	1	0	0	0	1	1	0	30	0	100	100	1
95	RAIN-1	9	REGN-19	10	WEEKEND	350	REGULAR WEEK	RAIN	5	GENTLE BREEZE	1	9_6_rate	0	0	0	1	0	1	1	0	0	1	0	0	0	0	1	0	0	0	0	0	0	0	0	1	0	1	0	0	0	1	1	0	30	0	100	100	1
95	RAIN-1	9	REGN-19	5	WEEKEND	450	REGULAR WEEK	RAIN	5	GENTLE BREEZE	1	9_7_rate	0	0	1	0	0	1	1	0	0	0	1	0	0	0	1	0	0	0	0	0	0	0	0	1	0	1	0	0	0	1	1	0	30	0	100	100	1
95	RAIN-1	9	REGN-19	5	WEEKEND	550	REGULAR WEEK	RAIN	5	GENTLE BREEZE	1	9_8_rate	0	0	1	0	0	1	1	0	0	0	0	1	0	0	1	0	0	0	0	0	0	0	0	1	0	1	0	0	0	1	1	0	30	0	100	100	1
95	RAIN-1	9	REGN-19	1	WEEKEND	650	REGULAR WEEK	RAIN	5	GENTLE BREEZE	1	9_9_rate	0	1	0	0	0	1	1	0	0	0	0	0	1	0	1	0	0	0	0	0	0	0	0	1	0	1	0	0	0	1	1	0	30	0	100	100	1
96	SNOW-1	8	SNØ-18	10	MIDWEEK	250	REGULAR WEEK	SNOW	0	NO WIND	1	8_1_rate	70	0	0	1	1	0	1	0	1	0	0	0	0	0	0	1	0	0	0	0	0	0	1	0	1	0	0	0	0	1	1	0	42	0	20	15	1
96	SNOW-1	8	SNØ-18	5	MIDWEEK	350	REGULAR WEEK	SNOW	0	NO WIND	1	8_2_rate	70	0	1	0	1	0	1	0	0	1	0	0	0	0	0	1	0	0	0	0	0	0	1	0	1	0	0	0	0	1	1	0	42	0	20	15	1
96	SNOW-1	8	SNØ-18	5	MIDWEEK	450	REGULAR WEEK	SNOW	0	NO WIND	1	8_3_rate	40	0	1	0	1	0	1	0	0	0	1	0	0	0	0	1	0	0	0	0	0	0	1	0	1	0	0	0	0	1	1	0	42	0	20	15	1
96	SNOW-1	8	SNØ-18	1	MIDWEEK	550	REGULAR WEEK	SNOW	0	NO WIND	1	8_4_rate	20	1	0	0	1	0	1	0	0	0	0	1	0	0	0	1	0	0	0	0	0	0	1	0	1	0	0	0	0	1	1	0	42	0	20	15	1
96	SNOW-1	8	SNØ-18	10	WEEKEND	250	REGULAR WEEK	SNOW	0	NO WIND	1	8_5_rate	70	0	0	1	0	1	1	0	1	0	0	0	0	0	0	1	0	0	0	0	0	0	1	0	1	0	0	0	0	1	1	0	42	0	20	15	1
96	SNOW-1	8	SNØ-18	10	WEEKEND	350	REGULAR WEEK	SNOW	0	NO WIND	1	8_6_rate	50	0	0	1	0	1	1	0	0	1	0	0	0	0	0	1	0	0	0	0	0	0	1	0	1	0	0	0	0	1	1	0	42	0	20	15	1
96	SNOW-1	8	SNØ-18	5	WEEKEND	450	REGULAR WEEK	SNOW	0	NO WIND	1	8_7_rate	50	0	1	0	0	1	1	0	0	0	1	0	0	0	0	1	0	0	0	0	0	0	1	0	1	0	0	0	0	1	1	0	42	0	20	15	1
96	SNOW-1	8	SNØ-18	5	WEEKEND	550	REGULAR WEEK	SNOW	0	NO WIND	1	8_8_rate	40	0	1	0	0	1	1	0	0	0	0	1	0	0	0	1	0	0	0	0	0	0	1	0	1	0	0	0	0	1	1	0	42	0	20	15	1
96	SNOW-1	8	SNØ-18	1	WEEKEND	650	REGULAR WEEK	SNOW	0	NO WIND	1	8_9_rate	20	1	0	0	0	1	1	0	0	0	0	0	1	0	0	1	0	0	0	0	0	0	1	0	1	0	0	0	0	1	1	0	42	0	20	15	1
96	SNOW-1	9	SNØ-19	10	MIDWEEK	250	REGULAR WEEK	SNOW	0	GENTLE BREEZE	1	9_1_rate	30	0	0	1	1	0	1	0	1	0	0	0	0	0	0	1	0	0	0	0	0	0	1	0	0	1	0	0	0	1	1	0	42	0	20	15	1
96	SNOW-1	9	SNØ-19	5	MIDWEEK	350	REGULAR WEEK	SNOW	0	GENTLE BREEZE	1	9_2_rate	40	0	1	0	1	0	1	0	0	1	0	0	0	0	0	1	0	0	0	0	0	0	1	0	0	1	0	0	0	1	1	0	42	0	20	15	1
96	SNOW-1	9	SNØ-19	5	MIDWEEK	450	REGULAR WEEK	SNOW	0	GENTLE BREEZE	1	9_3_rate	20	0	1	0	1	0	1	0	0	0	1	0	0	0	0	1	0	0	0	0	0	0	1	0	0	1	0	0	0	1	1	0	42	0	20	15	1
96	SNOW-1	9	SNØ-19	1	MIDWEEK	550	REGULAR WEEK	SNOW	0	GENTLE BREEZE	1	9_4_rate	10	1	0	0	1	0	1	0	0	0	0	1	0	0	0	1	0	0	0	0	0	0	1	0	0	1	0	0	0	1	1	0	42	0	20	15	1
96	SNOW-1	9	SNØ-19	10	WEEKEND	250	REGULAR WEEK	SNOW	0	GENTLE BREEZE	1	9_5_rate	30	0	0	1	0	1	1	0	1	0	0	0	0	0	0	1	0	0	0	0	0	0	1	0	0	1	0	0	0	1	1	0	42	0	20	15	1
96	SNOW-1	9	SNØ-19	10	WEEKEND	350	REGULAR WEEK	SNOW	0	GENTLE BREEZE	1	9_6_rate	20	0	0	1	0	1	1	0	0	1	0	0	0	0	0	1	0	0	0	0	0	0	1	0	0	1	0	0	0	1	1	0	42	0	20	15	1
96	SNOW-1	9	SNØ-19	5	WEEKEND	450	REGULAR WEEK	SNOW	0	GENTLE BREEZE	1	9_7_rate	20	0	1	0	0	1	1	0	0	0	1	0	0	0	0	1	0	0	0	0	0	0	1	0	0	1	0	0	0	1	1	0	42	0	20	15	1
96	SNOW-1	9	SNØ-19	5	WEEKEND	550	REGULAR WEEK	SNOW	0	GENTLE BREEZE	1	9_8_rate	0	0	1	0	0	1	1	0	0	0	0	1	0	0	0	1	0	0	0	0	0	0	1	0	0	1	0	0	0	1	1	0	42	0	20	15	1
96	SNOW-1	9	SNØ-19	1	WEEKEND	650	REGULAR WEEK	SNOW	0	GENTLE BREEZE	1	9_9_rate	0	1	0	0	0	1	1	0	0	0	0	0	1	0	0	1	0	0	0	0	0	0	1	0	0	1	0	0	0	1	1	0	42	0	20	15	1
97	SLOPES-2	8	BAKKER-28	10	MIDWEEK	250	REGULAR WEEK	SUN	-5	NO WIND	1	8_1_rate	10	0	0	1	1	0	1	0	1	0	0	0	0	1	0	0	0	0	0	0	0	1	0	0	1	0	0	0	0	1	1	0	16	4	7	1	0
97	SLOPES-2	8	BAKKER-28	5	MIDWEEK	350	REGULAR WEEK	SUN	-5	NO WIND	1	8_2_rate	20	0	1	0	1	0	1	0	0	1	0	0	0	1	0	0	0	0	0	0	0	1	0	0	1	0	0	0	0	1	1	0	16	4	7	1	0
97	SLOPES-2	8	BAKKER-28	5	MIDWEEK	450	REGULAR WEEK	SUN	-5	NO WIND	1	8_3_rate	20	0	1	0	1	0	1	0	0	0	1	0	0	1	0	0	0	0	0	0	0	1	0	0	1	0	0	0	0	1	1	0	16	4	7	1	0
97	SLOPES-2	8	BAKKER-28	1	MIDWEEK	550	REGULAR WEEK	SUN	-5	NO WIND	1	8_4_rate	90	1	0	0	1	0	1	0	0	0	0	1	0	1	0	0	0	0	0	0	0	1	0	0	1	0	0	0	0	1	1	0	16	4	7	1	0
97	SLOPES-2	8	BAKKER-28	10	WEEKEND	250	REGULAR WEEK	SUN	-5	NO WIND	1	8_5_rate	40	0	0	1	0	1	1	0	1	0	0	0	0	1	0	0	0	0	0	0	0	1	0	0	1	0	0	0	0	1	1	0	16	4	7	1	0
97	SLOPES-2	8	BAKKER-28	10	WEEKEND	350	REGULAR WEEK	SUN	-5	NO WIND	1	8_6_rate	50	0	0	1	0	1	1	0	0	1	0	0	0	1	0	0	0	0	0	0	0	1	0	0	1	0	0	0	0	1	1	0	16	4	7	1	0
97	SLOPES-2	8	BAKKER-28	5	WEEKEND	450	REGULAR WEEK	SUN	-5	NO WIND	1	8_7_rate	70	0	1	0	0	1	1	0	0	0	1	0	0	1	0	0	0	0	0	0	0	1	0	0	1	0	0	0	0	1	1	0	16	4	7	1	0
97	SLOPES-2	8	BAKKER-28	5	WEEKEND	550	REGULAR WEEK	SUN	-5	NO WIND	1	8_8_rate	70	0	1	0	0	1	1	0	0	0	0	1	0	1	0	0	0	0	0	0	0	1	0	0	1	0	0	0	0	1	1	0	16	4	7	1	0
97	SLOPES-2	8	BAKKER-28	1	WEEKEND	650	REGULAR WEEK	SUN	-5	NO WIND	1	8_9_rate	90	1	0	0	0	1	1	0	0	0	0	0	1	1	0	0	0	0	0	0	0	1	0	0	1	0	0	0	0	1	1	0	16	4	7	1	0
97	SLOPES-2	9	BAKKER-29	10	MIDWEEK	250	REGULAR WEEK	SUN	-5	NO WIND	0.75	9_1_rate	10	0	0	1	1	0	1	0	1	0	0	0	0	1	0	0	0	0	0	0	0	1	0	0	1	0	0	0	1	0	1	0	16	4	7	1	0
97	SLOPES-2	9	BAKKER-29	5	MIDWEEK	350	REGULAR WEEK	SUN	-5	NO WIND	0.75	9_2_rate	50	0	1	0	1	0	1	0	0	1	0	0	0	1	0	0	0	0	0	0	0	1	0	0	1	0	0	0	1	0	1	0	16	4	7	1	0
97	SLOPES-2	9	BAKKER-29	5	MIDWEEK	450	REGULAR WEEK	SUN	-5	NO WIND	0.75	9_3_rate	50	0	1	0	1	0	1	0	0	0	1	0	0	1	0	0	0	0	0	0	0	1	0	0	1	0	0	0	1	0	1	0	16	4	7	1	0
97	SLOPES-2	9	BAKKER-29	1	MIDWEEK	550	REGULAR WEEK	SUN	-5	NO WIND	0.75	9_4_rate	50	1	0	0	1	0	1	0	0	0	0	1	0	1	0	0	0	0	0	0	0	1	0	0	1	0	0	0	1	0	1	0	16	4	7	1	0
97	SLOPES-2	9	BAKKER-29	10	WEEKEND	250	REGULAR WEEK	SUN	-5	NO WIND	0.75	9_5_rate	50	0	0	1	0	1	1	0	1	0	0	0	0	1	0	0	0	0	0	0	0	1	0	0	1	0	0	0	1	0	1	0	16	4	7	1	0
97	SLOPES-2	9	BAKKER-29	10	WEEKEND	350	REGULAR WEEK	SUN	-5	NO WIND	0.75	9_6_rate	40	0	0	1	0	1	1	0	0	1	0	0	0	1	0	0	0	0	0	0	0	1	0	0	1	0	0	0	1	0	1	0	16	4	7	1	0
97	SLOPES-2	9	BAKKER-29	5	WEEKEND	450	REGULAR WEEK	SUN	-5	NO WIND	0.75	9_7_rate	30	0	1	0	0	1	1	0	0	0	1	0	0	1	0	0	0	0	0	0	0	1	0	0	1	0	0	0	1	0	1	0	16	4	7	1	0
97	SLOPES-2	9	BAKKER-29	5	WEEKEND	550	REGULAR WEEK	SUN	-5	NO WIND	0.75	9_8_rate	20	0	1	0	0	1	1	0	0	0	0	1	0	1	0	0	0	0	0	0	0	1	0	0	1	0	0	0	1	0	1	0	16	4	7	1	0
97	SLOPES-2	9	BAKKER-29	1	WEEKEND	650	REGULAR WEEK	SUN	-5	NO WIND	0.75	9_9_rate	20	1	0	0	0	1	1	0	0	0	0	0	1	1	0	0	0	0	0	0	0	1	0	0	1	0	0	0	1	0	1	0	16	4	7	1	0
98	WIND-1	8	VIND-18	10	MIDWEEK	250	REGULAR WEEK	CLOUDY	-10	NO WIND	1	8_1_rate	60	0	0	1	1	0	1	0	1	0	0	0	0	0	0	0	1	0	0	0	1	0	0	0	1	0	0	0	0	1	1	0	16	4	7	2	0
98	WIND-1	8	VIND-18	5	MIDWEEK	350	REGULAR WEEK	CLOUDY	-10	NO WIND	1	8_2_rate	80	0	1	0	1	0	1	0	0	1	0	0	0	0	0	0	1	0	0	0	1	0	0	0	1	0	0	0	0	1	1	0	16	4	7	2	0
98	WIND-1	8	VIND-18	5	MIDWEEK	450	REGULAR WEEK	CLOUDY	-10	NO WIND	1	8_3_rate	80	0	1	0	1	0	1	0	0	0	1	0	0	0	0	0	1	0	0	0	1	0	0	0	1	0	0	0	0	1	1	0	16	4	7	2	0
98	WIND-1	8	VIND-18	1	MIDWEEK	550	REGULAR WEEK	CLOUDY	-10	NO WIND	1	8_4_rate	40	1	0	0	1	0	1	0	0	0	0	1	0	0	0	0	1	0	0	0	1	0	0	0	1	0	0	0	0	1	1	0	16	4	7	2	0
98	WIND-1	8	VIND-18	10	WEEKEND	250	REGULAR WEEK	CLOUDY	-10	NO WIND	1	8_5_rate	100	0	0	1	0	1	1	0	1	0	0	0	0	0	0	0	1	0	0	0	1	0	0	0	1	0	0	0	0	1	1	0	16	4	7	2	0
98	WIND-1	8	VIND-18	10	WEEKEND	350	REGULAR WEEK	CLOUDY	-10	NO WIND	1	8_6_rate	90	0	0	1	0	1	1	0	0	1	0	0	0	0	0	0	1	0	0	0	1	0	0	0	1	0	0	0	0	1	1	0	16	4	7	2	0
98	WIND-1	8	VIND-18	5	WEEKEND	450	REGULAR WEEK	CLOUDY	-10	NO WIND	1	8_7_rate	70	0	1	0	0	1	1	0	0	0	1	0	0	0	0	0	1	0	0	0	1	0	0	0	1	0	0	0	0	1	1	0	16	4	7	2	0
98	WIND-1	8	VIND-18	5	WEEKEND	550	REGULAR WEEK	CLOUDY	-10	NO WIND	1	8_8_rate	30	0	1	0	0	1	1	0	0	0	0	1	0	0	0	0	1	0	0	0	1	0	0	0	1	0	0	0	0	1	1	0	16	4	7	2	0
98	WIND-1	8	VIND-18	1	WEEKEND	650	REGULAR WEEK	CLOUDY	-10	NO WIND	1	8_9_rate	40	1	0	0	0	1	1	0	0	0	0	0	1	0	0	0	1	0	0	0	1	0	0	0	1	0	0	0	0	1	1	0	16	4	7	2	0
98	WIND-1	9	VIND-19	10	MIDWEEK	250	REGULAR WEEK	CLOUDY	-10	FRESH BREEZE	1	9_1_rate	50	0	0	1	1	0	1	0	1	0	0	0	0	0	0	0	1	0	0	0	1	0	0	0	0	0	1	0	0	1	1	0	16	4	7	2	0
98	WIND-1	9	VIND-19	5	MIDWEEK	350	REGULAR WEEK	CLOUDY	-10	FRESH BREEZE	1	9_2_rate	70	0	1	0	1	0	1	0	0	1	0	0	0	0	0	0	1	0	0	0	1	0	0	0	0	0	1	0	0	1	1	0	16	4	7	2	0
98	WIND-1	9	VIND-19	5	MIDWEEK	450	REGULAR WEEK	CLOUDY	-10	FRESH BREEZE	1	9_3_rate	70	0	1	0	1	0	1	0	0	0	1	0	0	0	0	0	1	0	0	0	1	0	0	0	0	0	1	0	0	1	1	0	16	4	7	2	0
98	WIND-1	9	VIND-19	1	MIDWEEK	550	REGULAR WEEK	CLOUDY	-10	FRESH BREEZE	1	9_4_rate	30	1	0	0	1	0	1	0	0	0	0	1	0	0	0	0	1	0	0	0	1	0	0	0	0	0	1	0	0	1	1	0	16	4	7	2	0
98	WIND-1	9	VIND-19	10	WEEKEND	250	REGULAR WEEK	CLOUDY	-10	FRESH BREEZE	1	9_5_rate	90	0	0	1	0	1	1	0	1	0	0	0	0	0	0	0	1	0	0	0	1	0	0	0	0	0	1	0	0	1	1	0	16	4	7	2	0
98	WIND-1	9	VIND-19	10	WEEKEND	350	REGULAR WEEK	CLOUDY	-10	FRESH BREEZE	1	9_6_rate	80	0	0	1	0	1	1	0	0	1	0	0	0	0	0	0	1	0	0	0	1	0	0	0	0	0	1	0	0	1	1	0	16	4	7	2	0
98	WIND-1	9	VIND-19	5	WEEKEND	450	REGULAR WEEK	CLOUDY	-10	FRESH BREEZE	1	9_7_rate	60	0	1	0	0	1	1	0	0	0	1	0	0	0	0	0	1	0	0	0	1	0	0	0	0	0	1	0	0	1	1	0	16	4	7	2	0
98	WIND-1	9	VIND-19	5	WEEKEND	550	REGULAR WEEK	CLOUDY	-10	FRESH BREEZE	1	9_8_rate	20	0	1	0	0	1	1	0	0	0	0	1	0	0	0	0	1	0	0	0	1	0	0	0	0	0	1	0	0	1	1	0	16	4	7	2	0
98	WIND-1	9	VIND-19	1	WEEKEND	650	REGULAR WEEK	CLOUDY	-10	FRESH BREEZE	1	9_9_rate	30	1	0	0	0	1	1	0	0	0	0	0	1	0	0	0	1	0	0	0	1	0	0	0	0	0	1	0	0	1	1	0	16	4	7	2	0
99	SLOPES-1	8	BAKKER-18	10	MIDWEEK	250	REGULAR WEEK	SUN	-5	NO WIND	1	8_1_rate	10	0	0	1	1	0	1	0	1	0	0	0	0	1	0	0	0	0	0	0	0	1	0	0	1	0	0	0	0	1	1	0	16	4	6	2	0
99	SLOPES-1	8	BAKKER-18	5	MIDWEEK	350	REGULAR WEEK	SUN	-5	NO WIND	1	8_2_rate	20	0	1	0	1	0	1	0	0	1	0	0	0	1	0	0	0	0	0	0	0	1	0	0	1	0	0	0	0	1	1	0	16	4	6	2	0
99	SLOPES-1	8	BAKKER-18	5	MIDWEEK	450	REGULAR WEEK	SUN	-5	NO WIND	1	8_3_rate	10	0	1	0	1	0	1	0	0	0	1	0	0	1	0	0	0	0	0	0	0	1	0	0	1	0	0	0	0	1	1	0	16	4	6	2	0
99	SLOPES-1	8	BAKKER-18	1	MIDWEEK	550	REGULAR WEEK	SUN	-5	NO WIND	1	8_4_rate	20	1	0	0	1	0	1	0	0	0	0	1	0	1	0	0	0	0	0	0	0	1	0	0	1	0	0	0	0	1	1	0	16	4	6	2	0
99	SLOPES-1	8	BAKKER-18	10	WEEKEND	250	REGULAR WEEK	SUN	-5	NO WIND	1	8_5_rate	100	0	0	1	0	1	1	0	1	0	0	0	0	1	0	0	0	0	0	0	0	1	0	0	1	0	0	0	0	1	1	0	16	4	6	2	0
99	SLOPES-1	8	BAKKER-18	10	WEEKEND	350	REGULAR WEEK	SUN	-5	NO WIND	1	8_6_rate	100	0	0	1	0	1	1	0	0	1	0	0	0	1	0	0	0	0	0	0	0	1	0	0	1	0	0	0	0	1	1	0	16	4	6	2	0
99	SLOPES-1	8	BAKKER-18	5	WEEKEND	450	REGULAR WEEK	SUN	-5	NO WIND	1	8_7_rate	80	0	1	0	0	1	1	0	0	0	1	0	0	1	0	0	0	0	0	0	0	1	0	0	1	0	0	0	0	1	1	0	16	4	6	2	0
99	SLOPES-1	8	BAKKER-18	5	WEEKEND	550	REGULAR WEEK	SUN	-5	NO WIND	1	8_8_rate	60	0	1	0	0	1	1	0	0	0	0	1	0	1	0	0	0	0	0	0	0	1	0	0	1	0	0	0	0	1	1	0	16	4	6	2	0
99	SLOPES-1	8	BAKKER-18	1	WEEKEND	650	REGULAR WEEK	SUN	-5	NO WIND	1	8_9_rate	70	1	0	0	0	1	1	0	0	0	0	0	1	1	0	0	0	0	0	0	0	1	0	0	1	0	0	0	0	1	1	0	16	4	6	2	0
99	SLOPES-1	9	BAKKER-19	10	MIDWEEK	250	REGULAR WEEK	SUN	-5	NO WIND	0.5	9_1_rate	10	0	0	1	1	0	1	0	1	0	0	0	0	1	0	0	0	0	0	0	0	1	0	0	1	0	0	1	0	0	1	0	16	4	6	2	0
99	SLOPES-1	9	BAKKER-19	5	MIDWEEK	350	REGULAR WEEK	SUN	-5	NO WIND	0.5	9_2_rate	100	0	1	0	1	0	1	0	0	1	0	0	0	1	0	0	0	0	0	0	0	1	0	0	1	0	0	1	0	0	1	0	16	4	6	2	0
99	SLOPES-1	9	BAKKER-19	5	MIDWEEK	450	REGULAR WEEK	SUN	-5	NO WIND	0.5	9_3_rate	10	0	1	0	1	0	1	0	0	0	1	0	0	1	0	0	0	0	0	0	0	1	0	0	1	0	0	1	0	0	1	0	16	4	6	2	0
99	SLOPES-1	9	BAKKER-19	1	MIDWEEK	550	REGULAR WEEK	SUN	-5	NO WIND	0.5	9_4_rate	0	1	0	0	1	0	1	0	0	0	0	1	0	1	0	0	0	0	0	0	0	1	0	0	1	0	0	1	0	0	1	0	16	4	6	2	0
99	SLOPES-1	9	BAKKER-19	10	WEEKEND	250	REGULAR WEEK	SUN	-5	NO WIND	0.5	9_5_rate	70	0	0	1	0	1	1	0	1	0	0	0	0	1	0	0	0	0	0	0	0	1	0	0	1	0	0	1	0	0	1	0	16	4	6	2	0
99	SLOPES-1	9	BAKKER-19	10	WEEKEND	350	REGULAR WEEK	SUN	-5	NO WIND	0.5	9_6_rate	50	0	0	1	0	1	1	0	0	1	0	0	0	1	0	0	0	0	0	0	0	1	0	0	1	0	0	1	0	0	1	0	16	4	6	2	0
99	SLOPES-1	9	BAKKER-19	5	WEEKEND	450	REGULAR WEEK	SUN	-5	NO WIND	0.5	9_7_rate	100	0	1	0	0	1	1	0	0	0	1	0	0	1	0	0	0	0	0	0	0	1	0	0	1	0	0	1	0	0	1	0	16	4	6	2	0
99	SLOPES-1	9	BAKKER-19	5	WEEKEND	550	REGULAR WEEK	SUN	-5	NO WIND	0.5	9_8_rate	100	0	1	0	0	1	1	0	0	0	0	1	0	1	0	0	0	0	0	0	0	1	0	0	1	0	0	1	0	0	1	0	16	4	6	2	0
99	SLOPES-1	9	BAKKER-19	1	WEEKEND	650	REGULAR WEEK	SUN	-5	NO WIND	0.5	9_9_rate	100	1	0	0	0	1	1	0	0	0	0	0	1	1	0	0	0	0	0	0	0	1	0	0	1	0	0	1	0	0	1	0	16	4	6	2	0
100	SNOW-2	8	SNØ-28	10	MIDWEEK	250	REGULAR WEEK	SNOW	-15	NO WIND	1	8_1_rate	80	0	0	1	1	0	1	0	1	0	0	0	0	0	0	1	0	0	0	1	0	0	0	0	1	0	0	0	0	1	1	0	51	3	4	4	1
100	SNOW-2	8	SNØ-28	5	MIDWEEK	350	REGULAR WEEK	SNOW	-15	NO WIND	1	8_2_rate	75	0	1	0	1	0	1	0	0	1	0	0	0	0	0	1	0	0	0	1	0	0	0	0	1	0	0	0	0	1	1	0	51	3	4	4	1
100	SNOW-2	8	SNØ-28	5	MIDWEEK	450	REGULAR WEEK	SNOW	-15	NO WIND	1	8_3_rate	65	0	1	0	1	0	1	0	0	0	1	0	0	0	0	1	0	0	0	1	0	0	0	0	1	0	0	0	0	1	1	0	51	3	4	4	1
100	SNOW-2	8	SNØ-28	1	MIDWEEK	550	REGULAR WEEK	SNOW	-15	NO WIND	1	8_4_rate	75	1	0	0	1	0	1	0	0	0	0	1	0	0	0	1	0	0	0	1	0	0	0	0	1	0	0	0	0	1	1	0	51	3	4	4	1
100	SNOW-2	8	SNØ-28	10	WEEKEND	250	REGULAR WEEK	SNOW	-15	NO WIND	1	8_5_rate	90	0	0	1	0	1	1	0	1	0	0	0	0	0	0	1	0	0	0	1	0	0	0	0	1	0	0	0	0	1	1	0	51	3	4	4	1
100	SNOW-2	8	SNØ-28	10	WEEKEND	350	REGULAR WEEK	SNOW	-15	NO WIND	1	8_6_rate	85	0	0	1	0	1	1	0	0	1	0	0	0	0	0	1	0	0	0	1	0	0	0	0	1	0	0	0	0	1	1	0	51	3	4	4	1
100	SNOW-2	8	SNØ-28	5	WEEKEND	450	REGULAR WEEK	SNOW	-15	NO WIND	1	8_7_rate	75	0	1	0	0	1	1	0	0	0	1	0	0	0	0	1	0	0	0	1	0	0	0	0	1	0	0	0	0	1	1	0	51	3	4	4	1
100	SNOW-2	8	SNØ-28	5	WEEKEND	550	REGULAR WEEK	SNOW	-15	NO WIND	1	8_8_rate	70	0	1	0	0	1	1	0	0	0	0	1	0	0	0	1	0	0	0	1	0	0	0	0	1	0	0	0	0	1	1	0	51	3	4	4	1
100	SNOW-2	8	SNØ-28	1	WEEKEND	650	REGULAR WEEK	SNOW	-15	NO WIND	1	8_9_rate	65	1	0	0	0	1	1	0	0	0	0	0	1	0	0	1	0	0	0	1	0	0	0	0	1	0	0	0	0	1	1	0	51	3	4	4	1
100	SNOW-2	9	SNØ-29	10	MIDWEEK	250	REGULAR WEEK	SNOW	-15	GENTLE BREEZE	1	9_1_rate	75	0	0	1	1	0	1	0	1	0	0	0	0	0	0	1	0	0	0	1	0	0	0	0	0	1	0	0	0	1	1	0	51	3	4	4	1
100	SNOW-2	9	SNØ-29	5	MIDWEEK	350	REGULAR WEEK	SNOW	-15	GENTLE BREEZE	1	9_2_rate	65	0	1	0	1	0	1	0	0	1	0	0	0	0	0	1	0	0	0	1	0	0	0	0	0	1	0	0	0	1	1	0	51	3	4	4	1
100	SNOW-2	9	SNØ-29	5	MIDWEEK	450	REGULAR WEEK	SNOW	-15	GENTLE BREEZE	1	9_3_rate	60	0	1	0	1	0	1	0	0	0	1	0	0	0	0	1	0	0	0	1	0	0	0	0	0	1	0	0	0	1	1	0	51	3	4	4	1
100	SNOW-2	9	SNØ-29	1	MIDWEEK	550	REGULAR WEEK	SNOW	-15	GENTLE BREEZE	1	9_4_rate	65	1	0	0	1	0	1	0	0	0	0	1	0	0	0	1	0	0	0	1	0	0	0	0	0	1	0	0	0	1	1	0	51	3	4	4	1
100	SNOW-2	9	SNØ-29	10	WEEKEND	250	REGULAR WEEK	SNOW	-15	GENTLE BREEZE	1	9_5_rate	80	0	0	1	0	1	1	0	1	0	0	0	0	0	0	1	0	0	0	1	0	0	0	0	0	1	0	0	0	1	1	0	51	3	4	4	1
100	SNOW-2	9	SNØ-29	10	WEEKEND	350	REGULAR WEEK	SNOW	-15	GENTLE BREEZE	1	9_6_rate	75	0	0	1	0	1	1	0	0	1	0	0	0	0	0	1	0	0	0	1	0	0	0	0	0	1	0	0	0	1	1	0	51	3	4	4	1
100	SNOW-2	9	SNØ-29	5	WEEKEND	450	REGULAR WEEK	SNOW	-15	GENTLE BREEZE	1	9_7_rate	65	0	1	0	0	1	1	0	0	0	1	0	0	0	0	1	0	0	0	1	0	0	0	0	0	1	0	0	0	1	1	0	51	3	4	4	1
100	SNOW-2	9	SNØ-29	5	WEEKEND	550	REGULAR WEEK	SNOW	-15	GENTLE BREEZE	1	9_8_rate	60	0	1	0	0	1	1	0	0	0	0	1	0	0	0	1	0	0	0	1	0	0	0	0	0	1	0	0	0	1	1	0	51	3	4	4	1
100	SNOW-2	9	SNØ-29	1	WEEKEND	650	REGULAR WEEK	SNOW	-15	GENTLE BREEZE	1	9_9_rate	65	1	0	0	0	1	1	0	0	0	0	0	1	0	0	1	0	0	0	1	0	0	0	0	0	1	0	0	0	1	1	0	51	3	4	4	1
101	TEMP-1	8	TEMP-18	10	MIDWEEK	250	REGULAR WEEK	SUN	-5	NO WIND	1	8_1_rate	70	0	0	1	1	0	1	0	1	0	0	0	0	1	0	0	0	0	0	0	0	1	0	0	1	0	0	0	0	1	1	0	23	3	4	4	1
101	TEMP-1	8	TEMP-18	5	MIDWEEK	350	REGULAR WEEK	SUN	-5	NO WIND	1	8_2_rate	70	0	1	0	1	0	1	0	0	1	0	0	0	1	0	0	0	0	0	0	0	1	0	0	1	0	0	0	0	1	1	0	23	3	4	4	1
101	TEMP-1	8	TEMP-18	5	MIDWEEK	450	REGULAR WEEK	SUN	-5	NO WIND	1	8_3_rate	60	0	1	0	1	0	1	0	0	0	1	0	0	1	0	0	0	0	0	0	0	1	0	0	1	0	0	0	0	1	1	0	23	3	4	4	1
101	TEMP-1	8	TEMP-18	1	MIDWEEK	550	REGULAR WEEK	SUN	-5	NO WIND	1	8_4_rate	70	1	0	0	1	0	1	0	0	0	0	1	0	1	0	0	0	0	0	0	0	1	0	0	1	0	0	0	0	1	1	0	23	3	4	4	1
101	TEMP-1	8	TEMP-18	10	WEEKEND	250	REGULAR WEEK	SUN	-5	NO WIND	1	8_5_rate	60	0	0	1	0	1	1	0	1	0	0	0	0	1	0	0	0	0	0	0	0	1	0	0	1	0	0	0	0	1	1	0	23	3	4	4	1
101	TEMP-1	8	TEMP-18	10	WEEKEND	350	REGULAR WEEK	SUN	-5	NO WIND	1	8_6_rate	55	0	0	1	0	1	1	0	0	1	0	0	0	1	0	0	0	0	0	0	0	1	0	0	1	0	0	0	0	1	1	0	23	3	4	4	1
101	TEMP-1	8	TEMP-18	5	WEEKEND	450	REGULAR WEEK	SUN	-5	NO WIND	1	8_7_rate	60	0	1	0	0	1	1	0	0	0	1	0	0	1	0	0	0	0	0	0	0	1	0	0	1	0	0	0	0	1	1	0	23	3	4	4	1
101	TEMP-1	8	TEMP-18	5	WEEKEND	550	REGULAR WEEK	SUN	-5	NO WIND	1	8_8_rate	70	0	1	0	0	1	1	0	0	0	0	1	0	1	0	0	0	0	0	0	0	1	0	0	1	0	0	0	0	1	1	0	23	3	4	4	1
101	TEMP-1	8	TEMP-18	1	WEEKEND	650	REGULAR WEEK	SUN	-5	NO WIND	1	8_9_rate	80	1	0	0	0	1	1	0	0	0	0	0	1	1	0	0	0	0	0	0	0	1	0	0	1	0	0	0	0	1	1	0	23	3	4	4	1
101	TEMP-1	9	TEMP-19	10	MIDWEEK	250	REGULAR WEEK	SUN	-15	NO WIND	1	9_1_rate	70	0	0	1	1	0	1	0	1	0	0	0	0	1	0	0	0	0	0	1	0	0	0	0	1	0	0	0	0	1	1	0	23	3	4	4	1
101	TEMP-1	9	TEMP-19	5	MIDWEEK	350	REGULAR WEEK	SUN	-15	NO WIND	1	9_2_rate	70	0	1	0	1	0	1	0	0	1	0	0	0	1	0	0	0	0	0	1	0	0	0	0	1	0	0	0	0	1	1	0	23	3	4	4	1
101	TEMP-1	9	TEMP-19	5	MIDWEEK	450	REGULAR WEEK	SUN	-15	NO WIND	1	9_3_rate	60	0	1	0	1	0	1	0	0	0	1	0	0	1	0	0	0	0	0	1	0	0	0	0	1	0	0	0	0	1	1	0	23	3	4	4	1
101	TEMP-1	9	TEMP-19	1	MIDWEEK	550	REGULAR WEEK	SUN	-15	NO WIND	1	9_4_rate	70	1	0	0	1	0	1	0	0	0	0	1	0	1	0	0	0	0	0	1	0	0	0	0	1	0	0	0	0	1	1	0	23	3	4	4	1
101	TEMP-1	9	TEMP-19	10	WEEKEND	250	REGULAR WEEK	SUN	-15	NO WIND	1	9_5_rate	60	0	0	1	0	1	1	0	1	0	0	0	0	1	0	0	0	0	0	1	0	0	0	0	1	0	0	0	0	1	1	0	23	3	4	4	1
101	TEMP-1	9	TEMP-19	10	WEEKEND	350	REGULAR WEEK	SUN	-15	NO WIND	1	9_6_rate	50	0	0	1	0	1	1	0	0	1	0	0	0	1	0	0	0	0	0	1	0	0	0	0	1	0	0	0	0	1	1	0	23	3	4	4	1
101	TEMP-1	9	TEMP-19	5	WEEKEND	450	REGULAR WEEK	SUN	-15	NO WIND	1	9_7_rate	50	0	1	0	0	1	1	0	0	0	1	0	0	1	0	0	0	0	0	1	0	0	0	0	1	0	0	0	0	1	1	0	23	3	4	4	1
101	TEMP-1	9	TEMP-19	5	WEEKEND	550	REGULAR WEEK	SUN	-15	NO WIND	1	9_8_rate	40	0	1	0	0	1	1	0	0	0	0	1	0	1	0	0	0	0	0	1	0	0	0	0	1	0	0	0	0	1	1	0	23	3	4	4	1
101	TEMP-1	9	TEMP-19	1	WEEKEND	650	REGULAR WEEK	SUN	-15	NO WIND	1	9_9_rate	80	1	0	0	0	1	1	0	0	0	0	0	1	1	0	0	0	0	0	1	0	0	0	0	1	0	0	0	0	1	1	0	23	3	4	4	1
102	TEMP-1	8	TEMP-18	10	MIDWEEK	250	REGULAR WEEK	SUN	-5	NO WIND	1	8_1_rate	50	0	0	1	1	0	1	0	1	0	0	0	0	1	0	0	0	0	0	0	0	1	0	0	1	0	0	0	0	1	1	0	62	2	7	0	1
102	TEMP-1	8	TEMP-18	5	MIDWEEK	350	REGULAR WEEK	SUN	-5	NO WIND	1	8_2_rate	60	0	1	0	1	0	1	0	0	1	0	0	0	1	0	0	0	0	0	0	0	1	0	0	1	0	0	0	0	1	1	0	62	2	7	0	1
102	TEMP-1	8	TEMP-18	5	MIDWEEK	450	REGULAR WEEK	SUN	-5	NO WIND	1	8_3_rate	50	0	1	0	1	0	1	0	0	0	1	0	0	1	0	0	0	0	0	0	0	1	0	0	1	0	0	0	0	1	1	0	62	2	7	0	1
102	TEMP-1	8	TEMP-18	1	MIDWEEK	550	REGULAR WEEK	SUN	-5	NO WIND	1	8_4_rate	40	1	0	0	1	0	1	0	0	0	0	1	0	1	0	0	0	0	0	0	0	1	0	0	1	0	0	0	0	1	1	0	62	2	7	0	1
102	TEMP-1	8	TEMP-18	10	WEEKEND	250	REGULAR WEEK	SUN	-5	NO WIND	1	8_5_rate	70	0	0	1	0	1	1	0	1	0	0	0	0	1	0	0	0	0	0	0	0	1	0	0	1	0	0	0	0	1	1	0	62	2	7	0	1
102	TEMP-1	8	TEMP-18	10	WEEKEND	350	REGULAR WEEK	SUN	-5	NO WIND	1	8_6_rate	50	0	0	1	0	1	1	0	0	1	0	0	0	1	0	0	0	0	0	0	0	1	0	0	1	0	0	0	0	1	1	0	62	2	7	0	1
102	TEMP-1	8	TEMP-18	5	WEEKEND	450	REGULAR WEEK	SUN	-5	NO WIND	1	8_7_rate	70	0	1	0	0	1	1	0	0	0	1	0	0	1	0	0	0	0	0	0	0	1	0	0	1	0	0	0	0	1	1	0	62	2	7	0	1
102	TEMP-1	8	TEMP-18	5	WEEKEND	550	REGULAR WEEK	SUN	-5	NO WIND	1	8_8_rate	50	0	1	0	0	1	1	0	0	0	0	1	0	1	0	0	0	0	0	0	0	1	0	0	1	0	0	0	0	1	1	0	62	2	7	0	1
102	TEMP-1	8	TEMP-18	1	WEEKEND	650	REGULAR WEEK	SUN	-5	NO WIND	1	8_9_rate	20	1	0	0	0	1	1	0	0	0	0	0	1	1	0	0	0	0	0	0	0	1	0	0	1	0	0	0	0	1	1	0	62	2	7	0	1
102	TEMP-1	9	TEMP-19	10	MIDWEEK	250	REGULAR WEEK	SUN	-15	NO WIND	1	9_1_rate	0	0	0	1	1	0	1	0	1	0	0	0	0	1	0	0	0	0	0	1	0	0	0	0	1	0	0	0	0	1	1	0	62	2	7	0	1
102	TEMP-1	9	TEMP-19	5	MIDWEEK	350	REGULAR WEEK	SUN	-15	NO WIND	1	9_2_rate	0	0	1	0	1	0	1	0	0	1	0	0	0	1	0	0	0	0	0	1	0	0	0	0	1	0	0	0	0	1	1	0	62	2	7	0	1
102	TEMP-1	9	TEMP-19	5	MIDWEEK	450	REGULAR WEEK	SUN	-15	NO WIND	1	9_3_rate	0	0	1	0	1	0	1	0	0	0	1	0	0	1	0	0	0	0	0	1	0	0	0	0	1	0	0	0	0	1	1	0	62	2	7	0	1
102	TEMP-1	9	TEMP-19	1	MIDWEEK	550	REGULAR WEEK	SUN	-15	NO WIND	1	9_4_rate	0	1	0	0	1	0	1	0	0	0	0	1	0	1	0	0	0	0	0	1	0	0	0	0	1	0	0	0	0	1	1	0	62	2	7	0	1
102	TEMP-1	9	TEMP-19	10	WEEKEND	250	REGULAR WEEK	SUN	-15	NO WIND	1	9_5_rate	0	0	0	1	0	1	1	0	1	0	0	0	0	1	0	0	0	0	0	1	0	0	0	0	1	0	0	0	0	1	1	0	62	2	7	0	1
102	TEMP-1	9	TEMP-19	10	WEEKEND	350	REGULAR WEEK	SUN	-15	NO WIND	1	9_6_rate	0	0	0	1	0	1	1	0	0	1	0	0	0	1	0	0	0	0	0	1	0	0	0	0	1	0	0	0	0	1	1	0	62	2	7	0	1
102	TEMP-1	9	TEMP-19	5	WEEKEND	450	REGULAR WEEK	SUN	-15	NO WIND	1	9_7_rate	0	0	1	0	0	1	1	0	0	0	1	0	0	1	0	0	0	0	0	1	0	0	0	0	1	0	0	0	0	1	1	0	62	2	7	0	1
102	TEMP-1	9	TEMP-19	5	WEEKEND	550	REGULAR WEEK	SUN	-15	NO WIND	1	9_8_rate	0	0	1	0	0	1	1	0	0	0	0	1	0	1	0	0	0	0	0	1	0	0	0	0	1	0	0	0	0	1	1	0	62	2	7	0	1
102	TEMP-1	9	TEMP-19	1	WEEKEND	650	REGULAR WEEK	SUN	-15	NO WIND	1	9_9_rate	0	1	0	0	0	1	1	0	0	0	0	0	1	1	0	0	0	0	0	1	0	0	0	0	1	0	0	0	0	1	1	0	62	2	7	0	1
103	WIND-2	8	VIND-28	10	MIDWEEK	250	REGULAR WEEK	FOG	0	NO WIND	1	8_1_rate	10	0	0	1	1	0	1	0	1	0	0	0	0	0	0	0	0	1	0	0	0	0	1	0	1	0	0	0	0	1	0	1	22	0	3	3	1
103	WIND-2	8	VIND-28	5	MIDWEEK	350	REGULAR WEEK	FOG	0	NO WIND	1	8_2_rate	20	0	1	0	1	0	1	0	0	1	0	0	0	0	0	0	0	1	0	0	0	0	1	0	1	0	0	0	0	1	0	1	22	0	3	3	1
103	WIND-2	8	VIND-28	5	MIDWEEK	450	REGULAR WEEK	FOG	0	NO WIND	1	8_3_rate	15	0	1	0	1	0	1	0	0	0	1	0	0	0	0	0	0	1	0	0	0	0	1	0	1	0	0	0	0	1	0	1	22	0	3	3	1
103	WIND-2	8	VIND-28	1	MIDWEEK	550	REGULAR WEEK	FOG	0	NO WIND	1	8_4_rate	10	1	0	0	1	0	1	0	0	0	0	1	0	0	0	0	0	1	0	0	0	0	1	0	1	0	0	0	0	1	0	1	22	0	3	3	1
103	WIND-2	8	VIND-28	10	WEEKEND	250	REGULAR WEEK	FOG	0	NO WIND	1	8_5_rate	20	0	0	1	0	1	1	0	1	0	0	0	0	0	0	0	0	1	0	0	0	0	1	0	1	0	0	0	0	1	0	1	22	0	3	3	1
103	WIND-2	8	VIND-28	10	WEEKEND	350	REGULAR WEEK	FOG	0	NO WIND	1	8_6_rate	10	0	0	1	0	1	1	0	0	1	0	0	0	0	0	0	0	1	0	0	0	0	1	0	1	0	0	0	0	1	0	1	22	0	3	3	1
103	WIND-2	8	VIND-28	5	WEEKEND	450	REGULAR WEEK	FOG	0	NO WIND	1	8_7_rate	20	0	1	0	0	1	1	0	0	0	1	0	0	0	0	0	0	1	0	0	0	0	1	0	1	0	0	0	0	1	0	1	22	0	3	3	1
103	WIND-2	8	VIND-28	5	WEEKEND	550	REGULAR WEEK	FOG	0	NO WIND	1	8_8_rate	10	0	1	0	0	1	1	0	0	0	0	1	0	0	0	0	0	1	0	0	0	0	1	0	1	0	0	0	0	1	0	1	22	0	3	3	1
103	WIND-2	8	VIND-28	1	WEEKEND	650	REGULAR WEEK	FOG	0	NO WIND	1	8_9_rate	10	1	0	0	0	1	1	0	0	0	0	0	1	0	0	0	0	1	0	0	0	0	1	0	1	0	0	0	0	1	0	1	22	0	3	3	1
103	WIND-2	9	VIND-29	10	MIDWEEK	250	REGULAR WEEK	FOG	0	FRESH BREEZE	1	9_1_rate	0	0	0	1	1	0	1	0	1	0	0	0	0	0	0	0	0	1	0	0	0	0	1	0	0	0	1	0	0	1	0	1	22	0	3	3	1
103	WIND-2	9	VIND-29	5	MIDWEEK	350	REGULAR WEEK	FOG	0	FRESH BREEZE	1	9_2_rate	0	0	1	0	1	0	1	0	0	1	0	0	0	0	0	0	0	1	0	0	0	0	1	0	0	0	1	0	0	1	0	1	22	0	3	3	1
103	WIND-2	9	VIND-29	5	MIDWEEK	450	REGULAR WEEK	FOG	0	FRESH BREEZE	1	9_3_rate	0	0	1	0	1	0	1	0	0	0	1	0	0	0	0	0	0	1	0	0	0	0	1	0	0	0	1	0	0	1	0	1	22	0	3	3	1
103	WIND-2	9	VIND-29	1	MIDWEEK	550	REGULAR WEEK	FOG	0	FRESH BREEZE	1	9_4_rate	0	1	0	0	1	0	1	0	0	0	0	1	0	0	0	0	0	1	0	0	0	0	1	0	0	0	1	0	0	1	0	1	22	0	3	3	1
103	WIND-2	9	VIND-29	10	WEEKEND	250	REGULAR WEEK	FOG	0	FRESH BREEZE	1	9_5_rate	0	0	0	1	0	1	1	0	1	0	0	0	0	0	0	0	0	1	0	0	0	0	1	0	0	0	1	0	0	1	0	1	22	0	3	3	1
103	WIND-2	9	VIND-29	10	WEEKEND	350	REGULAR WEEK	FOG	0	FRESH BREEZE	1	9_6_rate	0	0	0	1	0	1	1	0	0	1	0	0	0	0	0	0	0	1	0	0	0	0	1	0	0	0	1	0	0	1	0	1	22	0	3	3	1
103	WIND-2	9	VIND-29	5	WEEKEND	450	REGULAR WEEK	FOG	0	FRESH BREEZE	1	9_7_rate	0	0	1	0	0	1	1	0	0	0	1	0	0	0	0	0	0	1	0	0	0	0	1	0	0	0	1	0	0	1	0	1	22	0	3	3	1
103	WIND-2	9	VIND-29	5	WEEKEND	550	REGULAR WEEK	FOG	0	FRESH BREEZE	1	9_8_rate	0	0	1	0	0	1	1	0	0	0	0	1	0	0	0	0	0	1	0	0	0	0	1	0	0	0	1	0	0	1	0	1	22	0	3	3	1
103	WIND-2	9	VIND-29	1	WEEKEND	650	REGULAR WEEK	FOG	0	FRESH BREEZE	1	9_9_rate	0	1	0	0	0	1	1	0	0	0	0	0	1	0	0	0	0	1	0	0	0	0	1	0	0	0	1	0	0	1	0	1	22	0	3	3	1
104	SNOW-2	8	SNØ-28	10	MIDWEEK	250	REGULAR WEEK	SNOW	-15	NO WIND	1	8_1_rate	15	0	0	1	1	0	1	0	1	0	0	0	0	0	0	1	0	0	0	1	0	0	0	0	1	0	0	0	0	1	0	1	35	2	5	2	0
104	SNOW-2	8	SNØ-28	5	MIDWEEK	350	REGULAR WEEK	SNOW	-15	NO WIND	1	8_2_rate	20	0	1	0	1	0	1	0	0	1	0	0	0	0	0	1	0	0	0	1	0	0	0	0	1	0	0	0	0	1	0	1	35	2	5	2	0
104	SNOW-2	8	SNØ-28	5	MIDWEEK	450	REGULAR WEEK	SNOW	-15	NO WIND	1	8_3_rate	20	0	1	0	1	0	1	0	0	0	1	0	0	0	0	1	0	0	0	1	0	0	0	0	1	0	0	0	0	1	0	1	35	2	5	2	0
104	SNOW-2	8	SNØ-28	1	MIDWEEK	550	REGULAR WEEK	SNOW	-15	NO WIND	1	8_4_rate	25	1	0	0	1	0	1	0	0	0	0	1	0	0	0	1	0	0	0	1	0	0	0	0	1	0	0	0	0	1	0	1	35	2	5	2	0
104	SNOW-2	8	SNØ-28	10	WEEKEND	250	REGULAR WEEK	SNOW	-15	NO WIND	1	8_5_rate	20	0	0	1	0	1	1	0	1	0	0	0	0	0	0	1	0	0	0	1	0	0	0	0	1	0	0	0	0	1	0	1	35	2	5	2	0
104	SNOW-2	8	SNØ-28	10	WEEKEND	350	REGULAR WEEK	SNOW	-15	NO WIND	1	8_6_rate	20	0	0	1	0	1	1	0	0	1	0	0	0	0	0	1	0	0	0	1	0	0	0	0	1	0	0	0	0	1	0	1	35	2	5	2	0
104	SNOW-2	8	SNØ-28	5	WEEKEND	450	REGULAR WEEK	SNOW	-15	NO WIND	1	8_7_rate	30	0	1	0	0	1	1	0	0	0	1	0	0	0	0	1	0	0	0	1	0	0	0	0	1	0	0	0	0	1	0	1	35	2	5	2	0
104	SNOW-2	8	SNØ-28	5	WEEKEND	550	REGULAR WEEK	SNOW	-15	NO WIND	1	8_8_rate	25	0	1	0	0	1	1	0	0	0	0	1	0	0	0	1	0	0	0	1	0	0	0	0	1	0	0	0	0	1	0	1	35	2	5	2	0
104	SNOW-2	8	SNØ-28	1	WEEKEND	650	REGULAR WEEK	SNOW	-15	NO WIND	1	8_9_rate	20	1	0	0	0	1	1	0	0	0	0	0	1	0	0	1	0	0	0	1	0	0	0	0	1	0	0	0	0	1	0	1	35	2	5	2	0
104	SNOW-2	9	SNØ-29	10	MIDWEEK	250	REGULAR WEEK	SNOW	-15	GENTLE BREEZE	1	9_1_rate	0	0	0	1	1	0	1	0	1	0	0	0	0	0	0	1	0	0	0	1	0	0	0	0	0	1	0	0	0	1	0	1	35	2	5	2	0
104	SNOW-2	9	SNØ-29	5	MIDWEEK	350	REGULAR WEEK	SNOW	-15	GENTLE BREEZE	1	9_2_rate	0	0	1	0	1	0	1	0	0	1	0	0	0	0	0	1	0	0	0	1	0	0	0	0	0	1	0	0	0	1	0	1	35	2	5	2	0
104	SNOW-2	9	SNØ-29	5	MIDWEEK	450	REGULAR WEEK	SNOW	-15	GENTLE BREEZE	1	9_3_rate	0	0	1	0	1	0	1	0	0	0	1	0	0	0	0	1	0	0	0	1	0	0	0	0	0	1	0	0	0	1	0	1	35	2	5	2	0
104	SNOW-2	9	SNØ-29	1	MIDWEEK	550	REGULAR WEEK	SNOW	-15	GENTLE BREEZE	1	9_4_rate	0	1	0	0	1	0	1	0	0	0	0	1	0	0	0	1	0	0	0	1	0	0	0	0	0	1	0	0	0	1	0	1	35	2	5	2	0
104	SNOW-2	9	SNØ-29	10	WEEKEND	250	REGULAR WEEK	SNOW	-15	GENTLE BREEZE	1	9_5_rate	0	0	0	1	0	1	1	0	1	0	0	0	0	0	0	1	0	0	0	1	0	0	0	0	0	1	0	0	0	1	0	1	35	2	5	2	0
104	SNOW-2	9	SNØ-29	10	WEEKEND	350	REGULAR WEEK	SNOW	-15	GENTLE BREEZE	1	9_6_rate	0	0	0	1	0	1	1	0	0	1	0	0	0	0	0	1	0	0	0	1	0	0	0	0	0	1	0	0	0	1	0	1	35	2	5	2	0
104	SNOW-2	9	SNØ-29	5	WEEKEND	450	REGULAR WEEK	SNOW	-15	GENTLE BREEZE	1	9_7_rate	0	0	1	0	0	1	1	0	0	0	1	0	0	0	0	1	0	0	0	1	0	0	0	0	0	1	0	0	0	1	0	1	35	2	5	2	0
104	SNOW-2	9	SNØ-29	5	WEEKEND	550	REGULAR WEEK	SNOW	-15	GENTLE BREEZE	1	9_8_rate	0	0	1	0	0	1	1	0	0	0	0	1	0	0	0	1	0	0	0	1	0	0	0	0	0	1	0	0	0	1	0	1	35	2	5	2	0
104	SNOW-2	9	SNØ-29	1	WEEKEND	650	REGULAR WEEK	SNOW	-15	GENTLE BREEZE	1	9_9_rate	0	1	0	0	0	1	1	0	0	0	0	0	1	0	0	1	0	0	0	1	0	0	0	0	0	1	0	0	0	1	0	1	35	2	5	2	0
105	WIND-1	8	VIND-18	10	MIDWEEK	250	REGULAR WEEK	CLOUDY	-10	NO WIND	1	8_1_rate	60	0	0	1	1	0	1	0	1	0	0	0	0	0	0	0	1	0	0	0	1	0	0	0	1	0	0	0	0	1	1	0	37	2	11	4	0
105	WIND-1	8	VIND-18	5	MIDWEEK	350	REGULAR WEEK	CLOUDY	-10	NO WIND	1	8_2_rate	80	0	1	0	1	0	1	0	0	1	0	0	0	0	0	0	1	0	0	0	1	0	0	0	1	0	0	0	0	1	1	0	37	2	11	4	0
105	WIND-1	8	VIND-18	5	MIDWEEK	450	REGULAR WEEK	CLOUDY	-10	NO WIND	1	8_3_rate	40	0	1	0	1	0	1	0	0	0	1	0	0	0	0	0	1	0	0	0	1	0	0	0	1	0	0	0	0	1	1	0	37	2	11	4	0
105	WIND-1	8	VIND-18	1	MIDWEEK	550	REGULAR WEEK	CLOUDY	-10	NO WIND	1	8_4_rate	20	1	0	0	1	0	1	0	0	0	0	1	0	0	0	0	1	0	0	0	1	0	0	0	1	0	0	0	0	1	1	0	37	2	11	4	0
105	WIND-1	8	VIND-18	10	WEEKEND	250	REGULAR WEEK	CLOUDY	-10	NO WIND	1	8_5_rate	40	0	0	1	0	1	1	0	1	0	0	0	0	0	0	0	1	0	0	0	1	0	0	0	1	0	0	0	0	1	1	0	37	2	11	4	0
105	WIND-1	8	VIND-18	10	WEEKEND	350	REGULAR WEEK	CLOUDY	-10	NO WIND	1	8_6_rate	50	0	0	1	0	1	1	0	0	1	0	0	0	0	0	0	1	0	0	0	1	0	0	0	1	0	0	0	0	1	1	0	37	2	11	4	0
105	WIND-1	8	VIND-18	5	WEEKEND	450	REGULAR WEEK	CLOUDY	-10	NO WIND	1	8_7_rate	80	0	1	0	0	1	1	0	0	0	1	0	0	0	0	0	1	0	0	0	1	0	0	0	1	0	0	0	0	1	1	0	37	2	11	4	0
105	WIND-1	8	VIND-18	5	WEEKEND	550	REGULAR WEEK	CLOUDY	-10	NO WIND	1	8_8_rate	70	0	1	0	0	1	1	0	0	0	0	1	0	0	0	0	1	0	0	0	1	0	0	0	1	0	0	0	0	1	1	0	37	2	11	4	0
105	WIND-1	8	VIND-18	1	WEEKEND	650	REGULAR WEEK	CLOUDY	-10	NO WIND	1	8_9_rate	20	1	0	0	0	1	1	0	0	0	0	0	1	0	0	0	1	0	0	0	1	0	0	0	1	0	0	0	0	1	1	0	37	2	11	4	0
105	WIND-1	9	VIND-19	10	MIDWEEK	250	REGULAR WEEK	CLOUDY	-10	FRESH BREEZE	1	9_1_rate	40	0	0	1	1	0	1	0	1	0	0	0	0	0	0	0	1	0	0	0	1	0	0	0	0	0	1	0	0	1	1	0	37	2	11	4	0
105	WIND-1	9	VIND-19	5	MIDWEEK	350	REGULAR WEEK	CLOUDY	-10	FRESH BREEZE	1	9_2_rate	60	0	1	0	1	0	1	0	0	1	0	0	0	0	0	0	1	0	0	0	1	0	0	0	0	0	1	0	0	1	1	0	37	2	11	4	0
105	WIND-1	9	VIND-19	5	MIDWEEK	450	REGULAR WEEK	CLOUDY	-10	FRESH BREEZE	1	9_3_rate	20	0	1	0	1	0	1	0	0	0	1	0	0	0	0	0	1	0	0	0	1	0	0	0	0	0	1	0	0	1	1	0	37	2	11	4	0
105	WIND-1	9	VIND-19	1	MIDWEEK	550	REGULAR WEEK	CLOUDY	-10	FRESH BREEZE	1	9_4_rate	10	1	0	0	1	0	1	0	0	0	0	1	0	0	0	0	1	0	0	0	1	0	0	0	0	0	1	0	0	1	1	0	37	2	11	4	0
105	WIND-1	9	VIND-19	10	WEEKEND	250	REGULAR WEEK	CLOUDY	-10	FRESH BREEZE	1	9_5_rate	30	0	0	1	0	1	1	0	1	0	0	0	0	0	0	0	1	0	0	0	1	0	0	0	0	0	1	0	0	1	1	0	37	2	11	4	0
105	WIND-1	9	VIND-19	10	WEEKEND	350	REGULAR WEEK	CLOUDY	-10	FRESH BREEZE	1	9_6_rate	40	0	0	1	0	1	1	0	0	1	0	0	0	0	0	0	1	0	0	0	1	0	0	0	0	0	1	0	0	1	1	0	37	2	11	4	0
105	WIND-1	9	VIND-19	5	WEEKEND	450	REGULAR WEEK	CLOUDY	-10	FRESH BREEZE	1	9_7_rate	60	0	1	0	0	1	1	0	0	0	1	0	0	0	0	0	1	0	0	0	1	0	0	0	0	0	1	0	0	1	1	0	37	2	11	4	0
105	WIND-1	9	VIND-19	5	WEEKEND	550	REGULAR WEEK	CLOUDY	-10	FRESH BREEZE	1	9_8_rate	50	0	1	0	0	1	1	0	0	0	0	1	0	0	0	0	1	0	0	0	1	0	0	0	0	0	1	0	0	1	1	0	37	2	11	4	0
105	WIND-1	9	VIND-19	1	WEEKEND	650	REGULAR WEEK	CLOUDY	-10	FRESH BREEZE	1	9_9_rate	10	1	0	0	0	1	1	0	0	0	0	0	1	0	0	0	1	0	0	0	1	0	0	0	0	0	1	0	0	1	1	0	37	2	11	4	0
106	SLOPES-1	8	BAKKER-18	10	MIDWEEK	250	REGULAR WEEK	SUN	-5	NO WIND	1	8_1_rate	0	0	0	1	1	0	1	0	1	0	0	0	0	1	0	0	0	0	0	0	0	1	0	0	1	0	0	0	0	1	0	1	45	2	6	2	0
106	SLOPES-1	8	BAKKER-18	5	MIDWEEK	350	REGULAR WEEK	SUN	-5	NO WIND	1	8_2_rate	0	0	1	0	1	0	1	0	0	1	0	0	0	1	0	0	0	0	0	0	0	1	0	0	1	0	0	0	0	1	0	1	45	2	6	2	0
106	SLOPES-1	8	BAKKER-18	5	MIDWEEK	450	REGULAR WEEK	SUN	-5	NO WIND	1	8_3_rate	0	0	1	0	1	0	1	0	0	0	1	0	0	1	0	0	0	0	0	0	0	1	0	0	1	0	0	0	0	1	0	1	45	2	6	2	0
106	SLOPES-1	8	BAKKER-18	1	MIDWEEK	550	REGULAR WEEK	SUN	-5	NO WIND	1	8_4_rate	0	1	0	0	1	0	1	0	0	0	0	1	0	1	0	0	0	0	0	0	0	1	0	0	1	0	0	0	0	1	0	1	45	2	6	2	0
106	SLOPES-1	8	BAKKER-18	10	WEEKEND	250	REGULAR WEEK	SUN	-5	NO WIND	1	8_5_rate	100	0	0	1	0	1	1	0	1	0	0	0	0	1	0	0	0	0	0	0	0	1	0	0	1	0	0	0	0	1	0	1	45	2	6	2	0
106	SLOPES-1	8	BAKKER-18	10	WEEKEND	350	REGULAR WEEK	SUN	-5	NO WIND	1	8_6_rate	100	0	0	1	0	1	1	0	0	1	0	0	0	1	0	0	0	0	0	0	0	1	0	0	1	0	0	0	0	1	0	1	45	2	6	2	0
106	SLOPES-1	8	BAKKER-18	5	WEEKEND	450	REGULAR WEEK	SUN	-5	NO WIND	1	8_7_rate	60	0	1	0	0	1	1	0	0	0	1	0	0	1	0	0	0	0	0	0	0	1	0	0	1	0	0	0	0	1	0	1	45	2	6	2	0
106	SLOPES-1	8	BAKKER-18	5	WEEKEND	550	REGULAR WEEK	SUN	-5	NO WIND	1	8_8_rate	30	0	1	0	0	1	1	0	0	0	0	1	0	1	0	0	0	0	0	0	0	1	0	0	1	0	0	0	0	1	0	1	45	2	6	2	0
106	SLOPES-1	8	BAKKER-18	1	WEEKEND	650	REGULAR WEEK	SUN	-5	NO WIND	1	8_9_rate	0	1	0	0	0	1	1	0	0	0	0	0	1	1	0	0	0	0	0	0	0	1	0	0	1	0	0	0	0	1	0	1	45	2	6	2	0
106	SLOPES-1	9	BAKKER-19	10	MIDWEEK	250	REGULAR WEEK	SUN	-5	NO WIND	0.5	9_1_rate	0	0	0	1	1	0	1	0	1	0	0	0	0	1	0	0	0	0	0	0	0	1	0	0	1	0	0	1	0	0	0	1	45	2	6	2	0
106	SLOPES-1	9	BAKKER-19	5	MIDWEEK	350	REGULAR WEEK	SUN	-5	NO WIND	0.5	9_2_rate	0	0	1	0	1	0	1	0	0	1	0	0	0	1	0	0	0	0	0	0	0	1	0	0	1	0	0	1	0	0	0	1	45	2	6	2	0
106	SLOPES-1	9	BAKKER-19	5	MIDWEEK	450	REGULAR WEEK	SUN	-5	NO WIND	0.5	9_3_rate	0	0	1	0	1	0	1	0	0	0	1	0	0	1	0	0	0	0	0	0	0	1	0	0	1	0	0	1	0	0	0	1	45	2	6	2	0
106	SLOPES-1	9	BAKKER-19	1	MIDWEEK	550	REGULAR WEEK	SUN	-5	NO WIND	0.5	9_4_rate	0	1	0	0	1	0	1	0	0	0	0	1	0	1	0	0	0	0	0	0	0	1	0	0	1	0	0	1	0	0	0	1	45	2	6	2	0
106	SLOPES-1	9	BAKKER-19	10	WEEKEND	250	REGULAR WEEK	SUN	-5	NO WIND	0.5	9_5_rate	100	0	0	1	0	1	1	0	1	0	0	0	0	1	0	0	0	0	0	0	0	1	0	0	1	0	0	1	0	0	0	1	45	2	6	2	0
106	SLOPES-1	9	BAKKER-19	10	WEEKEND	350	REGULAR WEEK	SUN	-5	NO WIND	0.5	9_6_rate	100	0	0	1	0	1	1	0	0	1	0	0	0	1	0	0	0	0	0	0	0	1	0	0	1	0	0	1	0	0	0	1	45	2	6	2	0
106	SLOPES-1	9	BAKKER-19	5	WEEKEND	450	REGULAR WEEK	SUN	-5	NO WIND	0.5	9_7_rate	60	0	1	0	0	1	1	0	0	0	1	0	0	1	0	0	0	0	0	0	0	1	0	0	1	0	0	1	0	0	0	1	45	2	6	2	0
106	SLOPES-1	9	BAKKER-19	5	WEEKEND	550	REGULAR WEEK	SUN	-5	NO WIND	0.5	9_8_rate	30	0	1	0	0	1	1	0	0	0	0	1	0	1	0	0	0	0	0	0	0	1	0	0	1	0	0	1	0	0	0	1	45	2	6	2	0
106	SLOPES-1	9	BAKKER-19	1	WEEKEND	650	REGULAR WEEK	SUN	-5	NO WIND	0.5	9_9_rate	0	1	0	0	0	1	1	0	0	0	0	0	1	1	0	0	0	0	0	0	0	1	0	0	1	0	0	1	0	0	0	1	45	2	6	2	0
107	SLOPES-1	8	BAKKER-18	10	MIDWEEK	250	REGULAR WEEK	SUN	-5	NO WIND	1	8_1_rate	10	0	0	1	1	0	1	0	1	0	0	0	0	1	0	0	0	0	0	0	0	1	0	0	1	0	0	0	0	1	1	0	47	2	6	3	0
107	SLOPES-1	8	BAKKER-18	5	MIDWEEK	350	REGULAR WEEK	SUN	-5	NO WIND	1	8_2_rate	10	0	1	0	1	0	1	0	0	1	0	0	0	1	0	0	0	0	0	0	0	1	0	0	1	0	0	0	0	1	1	0	47	2	6	3	0
107	SLOPES-1	8	BAKKER-18	5	MIDWEEK	450	REGULAR WEEK	SUN	-5	NO WIND	1	8_3_rate	0	0	1	0	1	0	1	0	0	0	1	0	0	1	0	0	0	0	0	0	0	1	0	0	1	0	0	0	0	1	1	0	47	2	6	3	0
107	SLOPES-1	8	BAKKER-18	1	MIDWEEK	550	REGULAR WEEK	SUN	-5	NO WIND	1	8_4_rate	0	1	0	0	1	0	1	0	0	0	0	1	0	1	0	0	0	0	0	0	0	1	0	0	1	0	0	0	0	1	1	0	47	2	6	3	0
107	SLOPES-1	8	BAKKER-18	10	WEEKEND	250	REGULAR WEEK	SUN	-5	NO WIND	1	8_5_rate	80	0	0	1	0	1	1	0	1	0	0	0	0	1	0	0	0	0	0	0	0	1	0	0	1	0	0	0	0	1	1	0	47	2	6	3	0
107	SLOPES-1	8	BAKKER-18	10	WEEKEND	350	REGULAR WEEK	SUN	-5	NO WIND	1	8_6_rate	70	0	0	1	0	1	1	0	0	1	0	0	0	1	0	0	0	0	0	0	0	1	0	0	1	0	0	0	0	1	1	0	47	2	6	3	0
107	SLOPES-1	8	BAKKER-18	5	WEEKEND	450	REGULAR WEEK	SUN	-5	NO WIND	1	8_7_rate	60	0	1	0	0	1	1	0	0	0	1	0	0	1	0	0	0	0	0	0	0	1	0	0	1	0	0	0	0	1	1	0	47	2	6	3	0
107	SLOPES-1	8	BAKKER-18	5	WEEKEND	550	REGULAR WEEK	SUN	-5	NO WIND	1	8_8_rate	40	0	1	0	0	1	1	0	0	0	0	1	0	1	0	0	0	0	0	0	0	1	0	0	1	0	0	0	0	1	1	0	47	2	6	3	0
107	SLOPES-1	8	BAKKER-18	1	WEEKEND	650	REGULAR WEEK	SUN	-5	NO WIND	1	8_9_rate	30	1	0	0	0	1	1	0	0	0	0	0	1	1	0	0	0	0	0	0	0	1	0	0	1	0	0	0	0	1	1	0	47	2	6	3	0
107	SLOPES-1	9	BAKKER-19	10	MIDWEEK	250	REGULAR WEEK	SUN	-5	NO WIND	0.5	9_1_rate	10	0	0	1	1	0	1	0	1	0	0	0	0	1	0	0	0	0	0	0	0	1	0	0	1	0	0	1	0	0	1	0	47	2	6	3	0
107	SLOPES-1	9	BAKKER-19	5	MIDWEEK	350	REGULAR WEEK	SUN	-5	NO WIND	0.5	9_2_rate	10	0	1	0	1	0	1	0	0	1	0	0	0	1	0	0	0	0	0	0	0	1	0	0	1	0	0	1	0	0	1	0	47	2	6	3	0
107	SLOPES-1	9	BAKKER-19	5	MIDWEEK	450	REGULAR WEEK	SUN	-5	NO WIND	0.5	9_3_rate	0	0	1	0	1	0	1	0	0	0	1	0	0	1	0	0	0	0	0	0	0	1	0	0	1	0	0	1	0	0	1	0	47	2	6	3	0
107	SLOPES-1	9	BAKKER-19	1	MIDWEEK	550	REGULAR WEEK	SUN	-5	NO WIND	0.5	9_4_rate	0	1	0	0	1	0	1	0	0	0	0	1	0	1	0	0	0	0	0	0	0	1	0	0	1	0	0	1	0	0	1	0	47	2	6	3	0
107	SLOPES-1	9	BAKKER-19	10	WEEKEND	250	REGULAR WEEK	SUN	-5	NO WIND	0.5	9_5_rate	80	0	0	1	0	1	1	0	1	0	0	0	0	1	0	0	0	0	0	0	0	1	0	0	1	0	0	1	0	0	1	0	47	2	6	3	0
107	SLOPES-1	9	BAKKER-19	10	WEEKEND	350	REGULAR WEEK	SUN	-5	NO WIND	0.5	9_6_rate	70	0	0	1	0	1	1	0	0	1	0	0	0	1	0	0	0	0	0	0	0	1	0	0	1	0	0	1	0	0	1	0	47	2	6	3	0
107	SLOPES-1	9	BAKKER-19	5	WEEKEND	450	REGULAR WEEK	SUN	-5	NO WIND	0.5	9_7_rate	60	0	1	0	0	1	1	0	0	0	1	0	0	1	0	0	0	0	0	0	0	1	0	0	1	0	0	1	0	0	1	0	47	2	6	3	0
107	SLOPES-1	9	BAKKER-19	5	WEEKEND	550	REGULAR WEEK	SUN	-5	NO WIND	0.5	9_8_rate	40	0	1	0	0	1	1	0	0	0	0	1	0	1	0	0	0	0	0	0	0	1	0	0	1	0	0	1	0	0	1	0	47	2	6	3	0
107	SLOPES-1	9	BAKKER-19	1	WEEKEND	650	REGULAR WEEK	SUN	-5	NO WIND	0.5	9_9_rate	40	1	0	0	0	1	1	0	0	0	0	0	1	1	0	0	0	0	0	0	0	1	0	0	1	0	0	1	0	0	1	0	47	2	6	3	0
108	RAIN-1	8	REGN-18	10	MIDWEEK	250	REGULAR WEEK	RAIN	5	NO WIND	1	8_1_rate	50	0	0	1	1	0	1	0	1	0	0	0	0	0	1	0	0	0	0	0	0	0	0	1	1	0	0	0	0	1	1	0	14	2	3	3	0
108	RAIN-1	8	REGN-18	5	MIDWEEK	350	REGULAR WEEK	RAIN	5	NO WIND	1	8_2_rate	60	0	1	0	1	0	1	0	0	1	0	0	0	0	1	0	0	0	0	0	0	0	0	1	1	0	0	0	0	1	1	0	14	2	3	3	0
108	RAIN-1	8	REGN-18	5	MIDWEEK	450	REGULAR WEEK	RAIN	5	NO WIND	1	8_3_rate	40	0	1	0	1	0	1	0	0	0	1	0	0	0	1	0	0	0	0	0	0	0	0	1	1	0	0	0	0	1	1	0	14	2	3	3	0
108	RAIN-1	8	REGN-18	1	MIDWEEK	550	REGULAR WEEK	RAIN	5	NO WIND	1	8_4_rate	70	1	0	0	1	0	1	0	0	0	0	1	0	0	1	0	0	0	0	0	0	0	0	1	1	0	0	0	0	1	1	0	14	2	3	3	0
108	RAIN-1	8	REGN-18	10	WEEKEND	250	REGULAR WEEK	RAIN	5	NO WIND	1	8_5_rate	60	0	0	1	0	1	1	0	1	0	0	0	0	0	1	0	0	0	0	0	0	0	0	1	1	0	0	0	0	1	1	0	14	2	3	3	0
108	RAIN-1	8	REGN-18	10	WEEKEND	350	REGULAR WEEK	RAIN	5	NO WIND	1	8_6_rate	40	0	0	1	0	1	1	0	0	1	0	0	0	0	1	0	0	0	0	0	0	0	0	1	1	0	0	0	0	1	1	0	14	2	3	3	0
108	RAIN-1	8	REGN-18	5	WEEKEND	450	REGULAR WEEK	RAIN	5	NO WIND	1	8_7_rate	65	0	1	0	0	1	1	0	0	0	1	0	0	0	1	0	0	0	0	0	0	0	0	1	1	0	0	0	0	1	1	0	14	2	3	3	0
108	RAIN-1	8	REGN-18	5	WEEKEND	550	REGULAR WEEK	RAIN	5	NO WIND	1	8_8_rate	40	0	1	0	0	1	1	0	0	0	0	1	0	0	1	0	0	0	0	0	0	0	0	1	1	0	0	0	0	1	1	0	14	2	3	3	0
108	RAIN-1	8	REGN-18	1	WEEKEND	650	REGULAR WEEK	RAIN	5	NO WIND	1	8_9_rate	80	1	0	0	0	1	1	0	0	0	0	0	1	0	1	0	0	0	0	0	0	0	0	1	1	0	0	0	0	1	1	0	14	2	3	3	0
108	RAIN-1	9	REGN-19	10	MIDWEEK	250	REGULAR WEEK	RAIN	5	GENTLE BREEZE	1	9_1_rate	40	0	0	1	1	0	1	0	1	0	0	0	0	0	1	0	0	0	0	0	0	0	0	1	0	1	0	0	0	1	1	0	14	2	3	3	0
108	RAIN-1	9	REGN-19	5	MIDWEEK	350	REGULAR WEEK	RAIN	5	GENTLE BREEZE	1	9_2_rate	60	0	1	0	1	0	1	0	0	1	0	0	0	0	1	0	0	0	0	0	0	0	0	1	0	1	0	0	0	1	1	0	14	2	3	3	0
108	RAIN-1	9	REGN-19	5	MIDWEEK	450	REGULAR WEEK	RAIN	5	GENTLE BREEZE	1	9_3_rate	40	0	1	0	1	0	1	0	0	0	1	0	0	0	1	0	0	0	0	0	0	0	0	1	0	1	0	0	0	1	1	0	14	2	3	3	0
108	RAIN-1	9	REGN-19	1	MIDWEEK	550	REGULAR WEEK	RAIN	5	GENTLE BREEZE	1	9_4_rate	70	1	0	0	1	0	1	0	0	0	0	1	0	0	1	0	0	0	0	0	0	0	0	1	0	1	0	0	0	1	1	0	14	2	3	3	0
108	RAIN-1	9	REGN-19	10	WEEKEND	250	REGULAR WEEK	RAIN	5	GENTLE BREEZE	1	9_5_rate	50	0	0	1	0	1	1	0	1	0	0	0	0	0	1	0	0	0	0	0	0	0	0	1	0	1	0	0	0	1	1	0	14	2	3	3	0
108	RAIN-1	9	REGN-19	10	WEEKEND	350	REGULAR WEEK	RAIN	5	GENTLE BREEZE	1	9_6_rate	40	0	0	1	0	1	1	0	0	1	0	0	0	0	1	0	0	0	0	0	0	0	0	1	0	1	0	0	0	1	1	0	14	2	3	3	0
108	RAIN-1	9	REGN-19	5	WEEKEND	450	REGULAR WEEK	RAIN	5	GENTLE BREEZE	1	9_7_rate	60	0	1	0	0	1	1	0	0	0	1	0	0	0	1	0	0	0	0	0	0	0	0	1	0	1	0	0	0	1	1	0	14	2	3	3	0
108	RAIN-1	9	REGN-19	5	WEEKEND	550	REGULAR WEEK	RAIN	5	GENTLE BREEZE	1	9_8_rate	40	0	1	0	0	1	1	0	0	0	0	1	0	0	1	0	0	0	0	0	0	0	0	1	0	1	0	0	0	1	1	0	14	2	3	3	0
108	RAIN-1	9	REGN-19	1	WEEKEND	650	REGULAR WEEK	RAIN	5	GENTLE BREEZE	1	9_9_rate	70	1	0	0	0	1	1	0	0	0	0	0	1	0	1	0	0	0	0	0	0	0	0	1	0	1	0	0	0	1	1	0	14	2	3	3	0
109	SNOW-1	8	SNØ-18	10	MIDWEEK	250	REGULAR WEEK	SNOW	0	NO WIND	1	8_1_rate	26	0	0	1	1	0	1	0	1	0	0	0	0	0	0	1	0	0	0	0	0	0	1	0	1	0	0	0	0	1	0	1	15	2	10	3	0
109	SNOW-1	8	SNØ-18	5	MIDWEEK	350	REGULAR WEEK	SNOW	0	NO WIND	1	8_2_rate	52	0	1	0	1	0	1	0	0	1	0	0	0	0	0	1	0	0	0	0	0	0	1	0	1	0	0	0	0	1	0	1	15	2	10	3	0
109	SNOW-1	8	SNØ-18	5	MIDWEEK	450	REGULAR WEEK	SNOW	0	NO WIND	1	8_3_rate	30	0	1	0	1	0	1	0	0	0	1	0	0	0	0	1	0	0	0	0	0	0	1	0	1	0	0	0	0	1	0	1	15	2	10	3	0
109	SNOW-1	8	SNØ-18	1	MIDWEEK	550	REGULAR WEEK	SNOW	0	NO WIND	1	8_4_rate	40	1	0	0	1	0	1	0	0	0	0	1	0	0	0	1	0	0	0	0	0	0	1	0	1	0	0	0	0	1	0	1	15	2	10	3	0
109	SNOW-1	8	SNØ-18	10	WEEKEND	250	REGULAR WEEK	SNOW	0	NO WIND	1	8_5_rate	50	0	0	1	0	1	1	0	1	0	0	0	0	0	0	1	0	0	0	0	0	0	1	0	1	0	0	0	0	1	0	1	15	2	10	3	0
109	SNOW-1	8	SNØ-18	10	WEEKEND	350	REGULAR WEEK	SNOW	0	NO WIND	1	8_6_rate	20	0	0	1	0	1	1	0	0	1	0	0	0	0	0	1	0	0	0	0	0	0	1	0	1	0	0	0	0	1	0	1	15	2	10	3	0
109	SNOW-1	8	SNØ-18	5	WEEKEND	450	REGULAR WEEK	SNOW	0	NO WIND	1	8_7_rate	50	0	1	0	0	1	1	0	0	0	1	0	0	0	0	1	0	0	0	0	0	0	1	0	1	0	0	0	0	1	0	1	15	2	10	3	0
109	SNOW-1	8	SNØ-18	5	WEEKEND	550	REGULAR WEEK	SNOW	0	NO WIND	1	8_8_rate	17	0	1	0	0	1	1	0	0	0	0	1	0	0	0	1	0	0	0	0	0	0	1	0	1	0	0	0	0	1	0	1	15	2	10	3	0
109	SNOW-1	8	SNØ-18	1	WEEKEND	650	REGULAR WEEK	SNOW	0	NO WIND	1	8_9_rate	60	1	0	0	0	1	1	0	0	0	0	0	1	0	0	1	0	0	0	0	0	0	1	0	1	0	0	0	0	1	0	1	15	2	10	3	0
109	SNOW-1	9	SNØ-19	10	MIDWEEK	250	REGULAR WEEK	SNOW	0	GENTLE BREEZE	1	9_1_rate	10	0	0	1	1	0	1	0	1	0	0	0	0	0	0	1	0	0	0	0	0	0	1	0	0	1	0	0	0	1	0	1	15	2	10	3	0
109	SNOW-1	9	SNØ-19	5	MIDWEEK	350	REGULAR WEEK	SNOW	0	GENTLE BREEZE	1	9_2_rate	20	0	1	0	1	0	1	0	0	1	0	0	0	0	0	1	0	0	0	0	0	0	1	0	0	1	0	0	0	1	0	1	15	2	10	3	0
109	SNOW-1	9	SNØ-19	5	MIDWEEK	450	REGULAR WEEK	SNOW	0	GENTLE BREEZE	1	9_3_rate	15	0	1	0	1	0	1	0	0	0	1	0	0	0	0	1	0	0	0	0	0	0	1	0	0	1	0	0	0	1	0	1	15	2	10	3	0
109	SNOW-1	9	SNØ-19	1	MIDWEEK	550	REGULAR WEEK	SNOW	0	GENTLE BREEZE	1	9_4_rate	5	1	0	0	1	0	1	0	0	0	0	1	0	0	0	1	0	0	0	0	0	0	1	0	0	1	0	0	0	1	0	1	15	2	10	3	0
109	SNOW-1	9	SNØ-19	10	WEEKEND	250	REGULAR WEEK	SNOW	0	GENTLE BREEZE	1	9_5_rate	5	0	0	1	0	1	1	0	1	0	0	0	0	0	0	1	0	0	0	0	0	0	1	0	0	1	0	0	0	1	0	1	15	2	10	3	0
109	SNOW-1	9	SNØ-19	10	WEEKEND	350	REGULAR WEEK	SNOW	0	GENTLE BREEZE	1	9_6_rate	10	0	0	1	0	1	1	0	0	1	0	0	0	0	0	1	0	0	0	0	0	0	1	0	0	1	0	0	0	1	0	1	15	2	10	3	0
109	SNOW-1	9	SNØ-19	5	WEEKEND	450	REGULAR WEEK	SNOW	0	GENTLE BREEZE	1	9_7_rate	18	0	1	0	0	1	1	0	0	0	1	0	0	0	0	1	0	0	0	0	0	0	1	0	0	1	0	0	0	1	0	1	15	2	10	3	0
109	SNOW-1	9	SNØ-19	5	WEEKEND	550	REGULAR WEEK	SNOW	0	GENTLE BREEZE	1	9_8_rate	5	0	1	0	0	1	1	0	0	0	0	1	0	0	0	1	0	0	0	0	0	0	1	0	0	1	0	0	0	1	0	1	15	2	10	3	0
109	SNOW-1	9	SNØ-19	1	WEEKEND	650	REGULAR WEEK	SNOW	0	GENTLE BREEZE	1	9_9_rate	10	1	0	0	0	1	1	0	0	0	0	0	1	0	0	1	0	0	0	0	0	0	1	0	0	1	0	0	0	1	0	1	15	2	10	3	0
110	WIND-2	8	VIND-28	10	MIDWEEK	250	REGULAR WEEK	FOG	0	NO WIND	1	8_1_rate	50	0	0	1	1	0	1	0	1	0	0	0	0	0	0	0	0	1	0	0	0	0	1	0	1	0	0	0	0	1	0	1	43	2	10	3	0
110	WIND-2	8	VIND-28	5	MIDWEEK	350	REGULAR WEEK	FOG	0	NO WIND	1	8_2_rate	90	0	1	0	1	0	1	0	0	1	0	0	0	0	0	0	0	1	0	0	0	0	1	0	1	0	0	0	0	1	0	1	43	2	10	3	0
110	WIND-2	8	VIND-28	5	MIDWEEK	450	REGULAR WEEK	FOG	0	NO WIND	1	8_3_rate	30	0	1	0	1	0	1	0	0	0	1	0	0	0	0	0	0	1	0	0	0	0	1	0	1	0	0	0	0	1	0	1	43	2	10	3	0
110	WIND-2	8	VIND-28	1	MIDWEEK	550	REGULAR WEEK	FOG	0	NO WIND	1	8_4_rate	20	1	0	0	1	0	1	0	0	0	0	1	0	0	0	0	0	1	0	0	0	0	1	0	1	0	0	0	0	1	0	1	43	2	10	3	0
110	WIND-2	8	VIND-28	10	WEEKEND	250	REGULAR WEEK	FOG	0	NO WIND	1	8_5_rate	50	0	0	1	0	1	1	0	1	0	0	0	0	0	0	0	0	1	0	0	0	0	1	0	1	0	0	0	0	1	0	1	43	2	10	3	0
110	WIND-2	8	VIND-28	10	WEEKEND	350	REGULAR WEEK	FOG	0	NO WIND	1	8_6_rate	50	0	0	1	0	1	1	0	0	1	0	0	0	0	0	0	0	1	0	0	0	0	1	0	1	0	0	0	0	1	0	1	43	2	10	3	0
110	WIND-2	8	VIND-28	5	WEEKEND	450	REGULAR WEEK	FOG	0	NO WIND	1	8_7_rate	80	0	1	0	0	1	1	0	0	0	1	0	0	0	0	0	0	1	0	0	0	0	1	0	1	0	0	0	0	1	0	1	43	2	10	3	0
110	WIND-2	8	VIND-28	5	WEEKEND	550	REGULAR WEEK	FOG	0	NO WIND	1	8_8_rate	40	0	1	0	0	1	1	0	0	0	0	1	0	0	0	0	0	1	0	0	0	0	1	0	1	0	0	0	0	1	0	1	43	2	10	3	0
110	WIND-2	8	VIND-28	1	WEEKEND	650	REGULAR WEEK	FOG	0	NO WIND	1	8_9_rate	20	1	0	0	0	1	1	0	0	0	0	0	1	0	0	0	0	1	0	0	0	0	1	0	1	0	0	0	0	1	0	1	43	2	10	3	0
110	WIND-2	9	VIND-29	10	MIDWEEK	250	REGULAR WEEK	FOG	0	FRESH BREEZE	1	9_1_rate	50	0	0	1	1	0	1	0	1	0	0	0	0	0	0	0	0	1	0	0	0	0	1	0	0	0	1	0	0	1	0	1	43	2	10	3	0
110	WIND-2	9	VIND-29	5	MIDWEEK	350	REGULAR WEEK	FOG	0	FRESH BREEZE	1	9_2_rate	80	0	1	0	1	0	1	0	0	1	0	0	0	0	0	0	0	1	0	0	0	0	1	0	0	0	1	0	0	1	0	1	43	2	10	3	0
110	WIND-2	9	VIND-29	5	MIDWEEK	450	REGULAR WEEK	FOG	0	FRESH BREEZE	1	9_3_rate	30	0	1	0	1	0	1	0	0	0	1	0	0	0	0	0	0	1	0	0	0	0	1	0	0	0	1	0	0	1	0	1	43	2	10	3	0
110	WIND-2	9	VIND-29	1	MIDWEEK	550	REGULAR WEEK	FOG	0	FRESH BREEZE	1	9_4_rate	20	1	0	0	1	0	1	0	0	0	0	1	0	0	0	0	0	1	0	0	0	0	1	0	0	0	1	0	0	1	0	1	43	2	10	3	0
110	WIND-2	9	VIND-29	10	WEEKEND	250	REGULAR WEEK	FOG	0	FRESH BREEZE	1	9_5_rate	50	0	0	1	0	1	1	0	1	0	0	0	0	0	0	0	0	1	0	0	0	0	1	0	0	0	1	0	0	1	0	1	43	2	10	3	0
110	WIND-2	9	VIND-29	10	WEEKEND	350	REGULAR WEEK	FOG	0	FRESH BREEZE	1	9_6_rate	50	0	0	1	0	1	1	0	0	1	0	0	0	0	0	0	0	1	0	0	0	0	1	0	0	0	1	0	0	1	0	1	43	2	10	3	0
110	WIND-2	9	VIND-29	5	WEEKEND	450	REGULAR WEEK	FOG	0	FRESH BREEZE	1	9_7_rate	80	0	1	0	0	1	1	0	0	0	1	0	0	0	0	0	0	1	0	0	0	0	1	0	0	0	1	0	0	1	0	1	43	2	10	3	0
110	WIND-2	9	VIND-29	5	WEEKEND	550	REGULAR WEEK	FOG	0	FRESH BREEZE	1	9_8_rate	50	0	1	0	0	1	1	0	0	0	0	1	0	0	0	0	0	1	0	0	0	0	1	0	0	0	1	0	0	1	0	1	43	2	10	3	0
110	WIND-2	9	VIND-29	1	WEEKEND	650	REGULAR WEEK	FOG	0	FRESH BREEZE	1	9_9_rate	20	1	0	0	0	1	1	0	0	0	0	0	1	0	0	0	0	1	0	0	0	0	1	0	0	0	1	0	0	1	0	1	43	2	10	3	0
111	SNOW-2	8	SNØ-28	10	MIDWEEK	250	REGULAR WEEK	SNOW	-15	NO WIND	1	8_1_rate	20	0	0	1	1	0	1	0	1	0	0	0	0	0	0	1	0	0	0	1	0	0	0	0	1	0	0	0	0	1	0	1	15	2	7	4	0
111	SNOW-2	8	SNØ-28	5	MIDWEEK	350	REGULAR WEEK	SNOW	-15	NO WIND	1	8_2_rate	20	0	1	0	1	0	1	0	0	1	0	0	0	0	0	1	0	0	0	1	0	0	0	0	1	0	0	0	0	1	0	1	15	2	7	4	0
111	SNOW-2	8	SNØ-28	5	MIDWEEK	450	REGULAR WEEK	SNOW	-15	NO WIND	1	8_3_rate	20	0	1	0	1	0	1	0	0	0	1	0	0	0	0	1	0	0	0	1	0	0	0	0	1	0	0	0	0	1	0	1	15	2	7	4	0
111	SNOW-2	8	SNØ-28	1	MIDWEEK	550	REGULAR WEEK	SNOW	-15	NO WIND	1	8_4_rate	20	1	0	0	1	0	1	0	0	0	0	1	0	0	0	1	0	0	0	1	0	0	0	0	1	0	0	0	0	1	0	1	15	2	7	4	0
111	SNOW-2	8	SNØ-28	10	WEEKEND	250	REGULAR WEEK	SNOW	-15	NO WIND	1	8_5_rate	90	0	0	1	0	1	1	0	1	0	0	0	0	0	0	1	0	0	0	1	0	0	0	0	1	0	0	0	0	1	0	1	15	2	7	4	0
111	SNOW-2	8	SNØ-28	10	WEEKEND	350	REGULAR WEEK	SNOW	-15	NO WIND	1	8_6_rate	80	0	0	1	0	1	1	0	0	1	0	0	0	0	0	1	0	0	0	1	0	0	0	0	1	0	0	0	0	1	0	1	15	2	7	4	0
111	SNOW-2	8	SNØ-28	5	WEEKEND	450	REGULAR WEEK	SNOW	-15	NO WIND	1	8_7_rate	60	0	1	0	0	1	1	0	0	0	1	0	0	0	0	1	0	0	0	1	0	0	0	0	1	0	0	0	0	1	0	1	15	2	7	4	0
111	SNOW-2	8	SNØ-28	5	WEEKEND	550	REGULAR WEEK	SNOW	-15	NO WIND	1	8_8_rate	40	0	1	0	0	1	1	0	0	0	0	1	0	0	0	1	0	0	0	1	0	0	0	0	1	0	0	0	0	1	0	1	15	2	7	4	0
111	SNOW-2	8	SNØ-28	1	WEEKEND	650	REGULAR WEEK	SNOW	-15	NO WIND	1	8_9_rate	30	1	0	0	0	1	1	0	0	0	0	0	1	0	0	1	0	0	0	1	0	0	0	0	1	0	0	0	0	1	0	1	15	2	7	4	0
111	SNOW-2	9	SNØ-29	10	MIDWEEK	250	REGULAR WEEK	SNOW	-15	GENTLE BREEZE	1	9_1_rate	10	0	0	1	1	0	1	0	1	0	0	0	0	0	0	1	0	0	0	1	0	0	0	0	0	1	0	0	0	1	0	1	15	2	7	4	0
111	SNOW-2	9	SNØ-29	5	MIDWEEK	350	REGULAR WEEK	SNOW	-15	GENTLE BREEZE	1	9_2_rate	12	0	1	0	1	0	1	0	0	1	0	0	0	0	0	1	0	0	0	1	0	0	0	0	0	1	0	0	0	1	0	1	15	2	7	4	0
111	SNOW-2	9	SNØ-29	5	MIDWEEK	450	REGULAR WEEK	SNOW	-15	GENTLE BREEZE	1	9_3_rate	10	0	1	0	1	0	1	0	0	0	1	0	0	0	0	1	0	0	0	1	0	0	0	0	0	1	0	0	0	1	0	1	15	2	7	4	0
111	SNOW-2	9	SNØ-29	1	MIDWEEK	550	REGULAR WEEK	SNOW	-15	GENTLE BREEZE	1	9_4_rate	10	1	0	0	1	0	1	0	0	0	0	1	0	0	0	1	0	0	0	1	0	0	0	0	0	1	0	0	0	1	0	1	15	2	7	4	0
111	SNOW-2	9	SNØ-29	10	WEEKEND	250	REGULAR WEEK	SNOW	-15	GENTLE BREEZE	1	9_5_rate	30	0	0	1	0	1	1	0	1	0	0	0	0	0	0	1	0	0	0	1	0	0	0	0	0	1	0	0	0	1	0	1	15	2	7	4	0
111	SNOW-2	9	SNØ-29	10	WEEKEND	350	REGULAR WEEK	SNOW	-15	GENTLE BREEZE	1	9_6_rate	20	0	0	1	0	1	1	0	0	1	0	0	0	0	0	1	0	0	0	1	0	0	0	0	0	1	0	0	0	1	0	1	15	2	7	4	0
111	SNOW-2	9	SNØ-29	5	WEEKEND	450	REGULAR WEEK	SNOW	-15	GENTLE BREEZE	1	9_7_rate	30	0	1	0	0	1	1	0	0	0	1	0	0	0	0	1	0	0	0	1	0	0	0	0	0	1	0	0	0	1	0	1	15	2	7	4	0
111	SNOW-2	9	SNØ-29	5	WEEKEND	550	REGULAR WEEK	SNOW	-15	GENTLE BREEZE	1	9_8_rate	10	0	1	0	0	1	1	0	0	0	0	1	0	0	0	1	0	0	0	1	0	0	0	0	0	1	0	0	0	1	0	1	15	2	7	4	0
111	SNOW-2	9	SNØ-29	1	WEEKEND	650	REGULAR WEEK	SNOW	-15	GENTLE BREEZE	1	9_9_rate	10	1	0	0	0	1	1	0	0	0	0	0	1	0	0	1	0	0	0	1	0	0	0	0	0	1	0	0	0	1	0	1	15	2	7	4	0
112	SLOPES-2	8	BAKKER-28	10	MIDWEEK	250	REGULAR WEEK	SUN	-5	NO WIND	1	8_1_rate	35	0	0	1	1	0	1	0	1	0	0	0	0	1	0	0	0	0	0	0	0	1	0	0	1	0	0	0	0	1	0	1	13	2	5	3	0
[truncated: 5,183 more rows]
[truncated: 37 more columns]
